# Supplementary material for: Widespread Site-Dependent Buffering of Human Regulatory Polymorphism
Source: PLoS Genet. 2012 Mar 22;8(3):e1002599. doi: 10.1371/journal.pgen.1002599 (PMC3310774; doi:10.1371/journal.pgen.1002599)
Supplement: Table S1 — Summary of ChIP-seq data mapped to customized genomes with Mosaik. Tags used in analysis indicates the uniquely aligned tags remaining after removing duplicates. Enrichment indicates the proportion of tags mapping to a ChIP-seq peak, representing the enrichment over background and indicating the quality of the data. Biological replicate structure: Replicates a and b were used in the regression analysis. 4 further available replicates (for GM12864, GM12865, GM12872, and GM12873) were used to add power for the allele-specific occupancy analysis, but were not used elsewhere. * Replicate “b” of GM12870 was only used for the linkage analysis. (TXT) [file pgen.1002599.s008.txt]

Cell Line	Sample ID	Total Tags	Uniquely Mapped Tags	Duplicate Tags	Tags used in analysis	Enrichment	Replicate
GM12864	DS-10988	14898735	8914168	622904	8291264	41%	a
GM12864	DS-11499	19392595	11686775	4132298	7554477	39%	b
GM12864	DS-14431	21244507	13987484	3329143	10658341	35%
GM12865	DS-10991	12514305	7606216	530324	7075892	43%	a
GM12865	DS-11502	16654378	10011914	4179342	5832572	46%	b
GM12865	DS-13756	18616806	11925797	317093	11608704	22%
GM12866	DS-10994	13262868	7926482	591349	7335133	39%	a
GM12866	DS-11802	14417888	6519505	2672176	3847329	45%	b
GM12867	DS-10995	14859058	8605228	437957	8167271	35%	a
GM12867	DS-11803	16897125	8757167	1682855	7074312	26%	b
GM12868	DS-10996	15066941	8583490	534302	8049188	39%	a
GM12868	DS-11804	16401944	8985881	2411297	6574584	29%	b
GM12869	DS-10997	15260735	8707430	494744	8212686	37%	a
GM12869	DS-11898	16088244	6685107	2061858	4623249	37%	b
GM12870	DS-10998	14357100	7971940	360788	7611152	34%	a
GM12870	DS-10729	6761526	1616470	41625	1574845	39%	b*
GM12871	DS-10999	15467271	10863349	3461453	7401896	33%	a
GM12871	DS-11504	16862546	10500095	3412438	7087657	46%	b
GM12872	DS-10989	14450511	8574405	502377	8072028	38%	a
GM12872	DS-11500	16971110	10714955	2582979	8131976	30%	b
GM12872	DS-14432	25225362	16139763	3215611	12924152	37%
GM12873	DS-10990	14411318	8864140	885293	7978847	47%	a
GM12873	DS-11501	17128653	10828323	4441784	6386539	45%	b
GM12873	DS-14433	25262030	16777109	3912497	12864612	46%
GM12874	DS-10992	15065919	8737685	526321	8211364	39%	a
GM12874	DS-11503	14800871	9120343	4039850	5080493	51%	b
GM12875	DS-10993	15182690	9115764	583900	8531864	40%	a
GM12875	DS-11899	14649260	6863906	1721071	5142835	37%	b
