# Supplementary material for: Widespread Site-Dependent Buffering of Human Regulatory Polymorphism
Source: PLoS Genet. 2012 Mar 22;8(3):e1002599. doi: 10.1371/journal.pgen.1002599 (PMC3310774; doi:10.1371/journal.pgen.1002599)
Supplement: Table S2 — Pearson correlation of two replicates per individual of ChIP-seq data. Correlation performed after normalization at signal at ChIP-seq binding peaks. (TXT) [file pgen.1002599.s009.txt]

Sample	r^2 (pearson)
GM12872	0.92
GM12873	0.93
GM12874	0.89
GM12875	0.90
GM12864	0.93
GM12865	0.92
GM12866	0.87
GM12867	0.89
GM12868	0.89
GM12869	0.88
GM12870	0.86
GM12871	0.92
