# Supplementary material for: Widespread Site-Dependent Buffering of Human Regulatory Polymorphism
Source: PLoS Genet. 2012 Mar 22;8(3):e1002599. doi: 10.1371/journal.pgen.1002599 (PMC3310774; doi:10.1371/journal.pgen.1002599)
Supplement: Table S3 — Summary of resequencing data mapped using bwa. Tags used in analysis indicates the uniquely aligned tags remaining after removing duplicates. On-target percent indicates the fraction of tags mapping back to within ±100 bp of a resequencing target. (TXT) [file pgen.1002599.s010.txt]

Cell Line	Sample ID	Total Tags	Uniquely Mapped Tags	Total Lanes	Duplicate Tags	Tags used in analysis	On-target percent	#Sites >=8x coverage	%Sites >=8x coverage
GM12864	DS-14519	93593928	88891393	3	47554426	41336967	100.00%	44151	86.30%
GM12865	DS-14307	69725559	67620616	3	26777287	40843329	100.00%	48129	94.10%
GM12866	DS-14308	102813128	98946807	3	54891039	44055768	100.00%	47950	93.70%
GM12867	DS-14130	53037431	50150666	3	14725478	35425188	100.00%	44648	87.30%
GM12868	DS-14309	74444333	72481070	3	28030175	44450895	100.00%	48328	94.50%
GM12869	DS-14520	95718487	91869195	3	50106159	41763036	100.00%	45919	89.80%
GM12870	DS-14521	92855619	88439230	3	45266342	43172888	100.00%	43348	84.70%
GM12871	DS-13962	69404161	67211079	4	34841881	32369198	100.00%	45420	88.80%
GM12872	DS-14310	94181984	91445563	3	53219474	38226089	100.00%	49314	96.40%
GM12873	DS-14522	101158691	97419508	3	49979729	47439779	100.00%	44225	86.40%
GM12874	DS-14523	105488449	102515934	3	51152704	51363230	100.00%	46489	90.90%
GM12875	DS-14524	91621562	88163680	3	44837718	43325962	100.00%	44268	86.50%
