# Supplementary material for: Widespread Site-Dependent Buffering of Human Regulatory Polymorphism
Source: PLoS Genet. 2012 Mar 22;8(3):e1002599. doi: 10.1371/journal.pgen.1002599 (PMC3310774; doi:10.1371/journal.pgen.1002599)
Supplement: Table S4 — Survey of the effect of SNPs at transcription factor binding sites - 36,834 CTCF sites. SNPs are broken down by location relative to motif in the first two columns, either within the region of protein-DNA contact or outside it. The third column summarizes SNPs regardless of location relative to the motif; sites with multiple overlapping SNPs are counted once. (XLS) [file pgen.1002599.s011.xls]

## Sheet: Sheet1
	Polymorphism location known relative to motif match						All polymorphisms
	within DNaseI footprint (44bp)			flanking the DNaseI footprint (2x45bp)			Entire resequenced region (134bp)
	# of sites	% polymorphic sites	% sites genome-wide	# of sites	% polymorphic sites	% sites genome-wide	# of sites	% polymorphic sites	% sites genome-wide
Regression of binding signal on genotype
CTCF binding sites overlapping polymorphisms with respect to reference	1814			4071			7394
Polymorphic sites with sufficient datapoints for regression	1368			3060			5828
Polymorphisms significantly linked to differential binding (q<0.05)	263	0.192251	0.00736509	110	0.0359477	0.00308046	542	0.0929993	0.0151782
Polymorphisms significantly linked to differential binding (q<0.01)	186	0.135965	0.00520877	32	0.0104575	0.000896133	325	0.0557653	0.00910135
Polymorphisms significantly linked to differential binding (q<0.001)	147	0.107456	0.00411661	15	0.00490196	0.000420062	221	0.0379204	0.00618892
Allele-specific binding
Sites overlapping heterozygous polymorphisms	1983			3537			6363
also with sufficient and equal mappability for both alleles	1962			3489			6250
also with 13x read depth	906			1309			2458
significantly allele-specific sites (q<0.01)	139	0.153422	0.00389258	81	0.0618793	0.00226834	260	0.105777	0.00728108
significantly allele-specific sites (q<0.005)	99	0.109272	0.00277241	51	0.038961	0.00142821	181	0.0736371	0.00506875
significantly allele-specific sites (q<0.001)	36	0.0397351	0.00100815	17	0.012987	0.00047607	64	0.0260374	0.00179227
