# Supplementary material for: Widespread Site-Dependent Buffering of Human Regulatory Polymorphism
Source: PLoS Genet. 2012 Mar 22;8(3):e1002599. doi: 10.1371/journal.pgen.1002599 (PMC3310774; doi:10.1371/journal.pgen.1002599)
Supplement: Table S5 — Location of ChIP-seq binding positions in CEPH Pedigree 1459 called by SPP. (TXT) [file pgen.1002599.s012.txt]

chr1	81343	81344
chr1	227619	227620
chr1	511430	511431
chr1	535954	535955
chr1	557438	557439
chr1	559790	559791
chr1	704152	704153
chr1	795170	795171
chr1	830017	830018
chr1	838269	838270
chr1	845036	845037
chr1	846446	846447
chr1	863536	863537
chr1	876809	876810
chr1	901462	901463
chr1	909567	909568
chr1	927257	927258
chr1	940792	940793
chr1	944672	944673
chr1	957838	957839
chr1	958341	958342
chr1	966059	966060
chr1	979995	979996
chr1	984674	984675
chr1	989221	989222
chr1	1047513	1047514
chr1	1048578	1048579
chr1	1132356	1132357
chr1	1156097	1156098
chr1	1175673	1175674
chr1	1190447	1190448
chr1	1209282	1209283
chr1	1215593	1215594
chr1	1217276	1217277
chr1	1225450	1225451
chr1	1227370	1227371
chr1	1230652	1230653
chr1	1231517	1231518
chr1	1270033	1270034
chr1	1274663	1274664
chr1	1275184	1275185
chr1	1297482	1297483
chr1	1300516	1300517
chr1	1301757	1301758
chr1	1324812	1324813
chr1	1327404	1327405
chr1	1333171	1333172
chr1	1363521	1363522
chr1	1366322	1366323
chr1	1430331	1430332
chr1	1430947	1430948
chr1	1476608	1476609
chr1	1499228	1499229
chr1	1523074	1523075
chr1	1524817	1524818
chr1	1545510	1545511
chr1	1555605	1555606
chr1	1587175	1587176
chr1	1600380	1600381
chr1	1697381	1697382
chr1	1700412	1700413
chr1	1710514	1710515
chr1	1717959	1717960
chr1	1780077	1780078
chr1	1820647	1820648
chr1	1827715	1827716
chr1	1830429	1830430
chr1	1840370	1840371
chr1	1865450	1865451
chr1	1876301	1876302
chr1	1881522	1881523
chr1	1966303	1966304
chr1	1967950	1967951
chr1	1970913	1970914
chr1	1977371	1977372
chr1	2013101	2013102
chr1	2030095	2030096
chr1	2053711	2053712
chr1	2061237	2061238
chr1	2061439	2061440
chr1	2095764	2095765
chr1	2116656	2116657
chr1	2134170	2134171
chr1	2148949	2148950
chr1	2150591	2150592
chr1	2159175	2159176
chr1	2232955	2232956
chr1	2236639	2236640
chr1	2303228	2303229
chr1	2304075	2304076
chr1	2334135	2334136
chr1	2335862	2335863
chr1	2337360	2337361
chr1	2351529	2351530
chr1	2365324	2365325
chr1	2436658	2436659
chr1	2460810	2460811
chr1	2469494	2469495
chr1	2480886	2480887
chr1	2485601	2485602
chr1	2486477	2486478
chr1	2487910	2487911
chr1	2499916	2499917
chr1	2519998	2519999
chr1	2564637	2564638
chr1	2622239	2622240
chr1	2678920	2678921
chr1	2693236	2693237
chr1	2708208	2708209
chr1	2728592	2728593
chr1	2747020	2747021
chr1	2828647	2828648
chr1	2919078	2919079
chr1	2930619	2930620
chr1	3190578	3190579
chr1	3226560	3226561
chr1	3323721	3323722
chr1	3331303	3331304
chr1	3337872	3337873
chr1	3359719	3359720
chr1	3360822	3360823
chr1	3389125	3389126
chr1	3390470	3390471
chr1	3397817	3397818
chr1	3424796	3424797
chr1	3471831	3471832
chr1	3521757	3521758
chr1	3525616	3525617
chr1	3527751	3527752
chr1	3556449	3556450
chr1	3570864	3570865
chr1	3579911	3579912
chr1	3583676	3583677
chr1	3602216	3602217
chr1	3609591	3609592
chr1	3631016	3631017
chr1	3633905	3633906
chr1	3682532	3682533
chr1	3692053	3692054
chr1	3708081	3708082
chr1	3763764	3763765
chr1	3806185	3806186
chr1	3813821	3813822
chr1	3817384	3817385
chr1	4020931	4020932
chr1	4133270	4133271
chr1	4545315	4545316
chr1	4554455	4554456
chr1	4612669	4612670
chr1	4616384	4616385
chr1	4654643	4654644
chr1	4738070	4738071
chr1	4756750	4756751
chr1	4786188	4786189
chr1	5246373	5246374
chr1	5464732	5464733
chr1	5492702	5492703
chr1	5497380	5497381
chr1	5581360	5581361
chr1	5603881	5603882
chr1	5620023	5620024
chr1	5728625	5728626
chr1	5813592	5813593
chr1	5876503	5876504
chr1	5898838	5898839
chr1	5932278	5932279
chr1	5958013	5958014
chr1	5975382	5975383
chr1	5977868	5977869
chr1	6011424	6011425
chr1	6017277	6017278
chr1	6024271	6024272
chr1	6035749	6035750
chr1	6065137	6065138
chr1	6082558	6082559
chr1	6091662	6091663
chr1	6124442	6124443
chr1	6145571	6145572
chr1	6154358	6154359
chr1	6163106	6163107
chr1	6168629	6168630
chr1	6187678	6187679
chr1	6188023	6188024
chr1	6191489	6191490
chr1	6192022	6192023
chr1	6192470	6192471
chr1	6221453	6221454
chr1	6227879	6227880
chr1	6229536	6229537
chr1	6263641	6263642
chr1	6326267	6326268
chr1	6330759	6330760
chr1	6340077	6340078
chr1	6345898	6345899
chr1	6360925	6360926
chr1	6376762	6376763
chr1	6379845	6379846
chr1	6387489	6387490
chr1	6397139	6397140
chr1	6406271	6406272
chr1	6419853	6419854
chr1	6420852	6420853
chr1	6423522	6423523
chr1	6427945	6427946
chr1	6431000	6431001
chr1	6438053	6438054
chr1	6455249	6455250
chr1	6458326	6458327
chr1	6469291	6469292
chr1	6472693	6472694
chr1	6506428	6506429
chr1	6537255	6537256
chr1	6563654	6563655
chr1	6566978	6566979
chr1	6607744	6607745
chr1	6608298	6608299
chr1	6617438	6617439
chr1	6629326	6629327
chr1	6684565	6684566
chr1	6702829	6702830
chr1	6710300	6710301
chr1	6768846	6768847
chr1	6776999	6777000
chr1	6872720	6872721
chr1	7025549	7025550
chr1	7053239	7053240
chr1	7103704	7103705
chr1	7190737	7190738
chr1	7201075	7201076
chr1	7436888	7436889
chr1	7443611	7443612
chr1	7522215	7522216
chr1	7522554	7522555
chr1	7544263	7544264
chr1	7630061	7630062
chr1	7650357	7650358
chr1	7652288	7652289
chr1	7735642	7735643
chr1	7738288	7738289
chr1	7791078	7791079
chr1	7885580	7885581
chr1	7925136	7925137
chr1	7944106	7944107
chr1	7958094	7958095
chr1	7965122	7965123
chr1	7997815	7997816
chr1	7999387	7999388
chr1	8014021	8014022
chr1	8148494	8148495
chr1	8297129	8297130
chr1	8331819	8331820
chr1	8334505	8334506
chr1	8357631	8357632
chr1	8362317	8362318
chr1	8381520	8381521
chr1	8392033	8392034
chr1	8413894	8413895
chr1	8426355	8426356
chr1	8426680	8426681
chr1	8543883	8543884
chr1	8553991	8553992
chr1	8585672	8585673
chr1	8654143	8654144
chr1	8684251	8684252
chr1	8686052	8686053
chr1	8701901	8701902
chr1	8709333	8709334
chr1	8722187	8722188
chr1	8746793	8746794
chr1	8777455	8777456
chr1	8797745	8797746
chr1	8800291	8800292
chr1	8831728	8831729
chr1	8831993	8831994
chr1	8842249	8842250
chr1	8845292	8845293
chr1	8854388	8854389
chr1	8862109	8862110
chr1	8900916	8900917
chr1	8945733	8945734
chr1	8970873	8970874
chr1	8976142	8976143
chr1	8987948	8987949
chr1	8992847	8992848
chr1	9084388	9084389
chr1	9092781	9092782
chr1	9093581	9093582
chr1	9111478	9111479
chr1	9125072	9125073
chr1	9164098	9164099
chr1	9165089	9165090
chr1	9179277	9179278
chr1	9181458	9181459
chr1	9217225	9217226
chr1	9232877	9232878
chr1	9249929	9249930
chr1	9271830	9271831
chr1	9275271	9275272
chr1	9277830	9277831
chr1	9438622	9438623
chr1	9473894	9473895
chr1	9478056	9478057
chr1	9529448	9529449
chr1	9556553	9556554
chr1	9571268	9571269
chr1	9598410	9598411
chr1	9609795	9609796
chr1	9634786	9634787
chr1	9635518	9635519
chr1	9669877	9669878
chr1	9685075	9685076
chr1	9700115	9700116
chr1	9703161	9703162
chr1	9704616	9704617
chr1	9707849	9707850
chr1	9767366	9767367
chr1	9810699	9810700
chr1	9850304	9850305
chr1	9857694	9857695
chr1	9897235	9897236
chr1	9925180	9925181
chr1	9933138	9933139
chr1	10015313	10015314
chr1	10016407	10016408
chr1	10017242	10017243
chr1	10119081	10119082
chr1	10135777	10135778
chr1	10156394	10156395
chr1	10192997	10192998
chr1	10320877	10320878
chr1	10360218	10360219
chr1	10410888	10410889
chr1	10413016	10413017
chr1	10477475	10477476
chr1	10477860	10477861
chr1	10490256	10490257
chr1	10497252	10497253
chr1	10513088	10513089
chr1	10544795	10544796
chr1	10568999	10569000
chr1	10673311	10673312
chr1	10675195	10675196
chr1	10736044	10736045
chr1	10776666	10776667
chr1	10849944	10849945
chr1	10892741	10892742
chr1	10924791	10924792
chr1	10943835	10943836
chr1	11020425	11020426
chr1	11035745	11035746
chr1	11042797	11042798
chr1	11055454	11055455
chr1	11224529	11224530
chr1	11245535	11245536
chr1	11302984	11302985
chr1	11320332	11320333
chr1	11347020	11347021
chr1	11461481	11461482
chr1	11517821	11517822
chr1	11555006	11555007
chr1	11625253	11625254
chr1	11628510	11628511
chr1	11633240	11633241
chr1	11646835	11646836
chr1	11693923	11693924
chr1	11702612	11702613
chr1	11732008	11732009
chr1	11767984	11767985
chr1	11821487	11821488
chr1	11842096	11842097
chr1	11848316	11848317
chr1	11857913	11857914
chr1	11876772	11876773
chr1	11890493	11890494
chr1	11949957	11949958
chr1	11964830	11964831
chr1	11984409	11984410
chr1	11997078	11997079
chr1	12014081	12014082
chr1	12032394	12032395
chr1	12035841	12035842
chr1	12036146	12036147
chr1	12042491	12042492
chr1	12046569	12046570
chr1	12062404	12062405
chr1	12089640	12089641
chr1	12101438	12101439
chr1	12107604	12107605
chr1	12167113	12167114
chr1	12179438	12179439
chr1	12191684	12191685
chr1	12212591	12212592
chr1	12215456	12215457
chr1	12226929	12226930
chr1	12254894	12254895
chr1	12258205	12258206
chr1	12259108	12259109
chr1	12297166	12297167
chr1	12322220	12322221
chr1	12584019	12584020
chr1	12602633	12602634
chr1	12641761	12641762
chr1	12743109	12743110
chr1	12766680	12766681
chr1	12906980	12906981
chr1	12961273	12961274
chr1	13255407	13255408
chr1	13668578	13668579
chr1	13713150	13713151
chr1	13716480	13716481
chr1	13738969	13738970
chr1	13743213	13743214
chr1	13770209	13770210
chr1	13864933	13864934
chr1	13897031	13897032
chr1	13903088	13903089
chr1	13914153	13914154
chr1	13925111	13925112
chr1	13930103	13930104
chr1	13948251	13948252
chr1	13964268	13964269
chr1	14006481	14006482
chr1	14009026	14009027
chr1	14010481	14010482
chr1	14012894	14012895
chr1	14024330	14024331
chr1	14028100	14028101
chr1	14129441	14129442
chr1	14149922	14149923
chr1	14159659	14159660
chr1	14165082	14165083
chr1	14294292	14294293
chr1	14313106	14313107
chr1	14594879	14594880
chr1	14614650	14614651
chr1	14634535	14634536
chr1	14737612	14737613
chr1	14771130	14771131
chr1	14798169	14798170
chr1	14805910	14805911
chr1	14807577	14807578
chr1	14931176	14931177
chr1	14968761	14968762
chr1	14978397	14978398
chr1	14982419	14982420
chr1	15003927	15003928
chr1	15049864	15049865
chr1	15114621	15114622
chr1	15182546	15182547
chr1	15226775	15226776
chr1	15237409	15237410
chr1	15245795	15245796
chr1	15261746	15261747
chr1	15299642	15299643
chr1	15327785	15327786
chr1	15351581	15351582
chr1	15353313	15353314
chr1	15471816	15471817
chr1	15482793	15482794
chr1	15503998	15503999
chr1	15522805	15522806
chr1	15524665	15524666
chr1	15528337	15528338
chr1	15564037	15564038
chr1	15589939	15589940
chr1	15630408	15630409
chr1	15700673	15700674
chr1	15725626	15725627
chr1	15783686	15783687
chr1	15794353	15794354
chr1	15918998	15918999
chr1	15939021	15939022
chr1	15940621	15940622
chr1	15991285	15991286
chr1	16002621	16002622
chr1	16014782	16014783
chr1	16075728	16075729
chr1	16137138	16137139
chr1	16156717	16156718
chr1	16174697	16174698
chr1	16193809	16193810
chr1	16206330	16206331
chr1	16208277	16208278
chr1	16211772	16211773
chr1	16232100	16232101
chr1	16241359	16241360
chr1	16255354	16255355
chr1	16272748	16272749
chr1	16278134	16278135
chr1	16281596	16281597
chr1	16387013	16387014
chr1	16404262	16404263
chr1	16435422	16435423
chr1	16443655	16443656
chr1	16551650	16551651
chr1	16562625	16562626
chr1	16639711	16639712
chr1	16674193	16674194
chr1	16698178	16698179
chr1	16791020	16791021
chr1	16820293	16820294
chr1	16824175	16824176
chr1	16843871	16843872
chr1	16884011	16884012
chr1	16899402	16899403
chr1	16902417	16902418
chr1	16906560	16906561
chr1	16909039	16909040
chr1	16911362	16911363
chr1	16949744	16949745
chr1	16954695	16954696
chr1	16956915	16956916
chr1	17100045	17100046
chr1	17109067	17109068
chr1	17113355	17113356
chr1	17124214	17124215
chr1	17146777	17146778
chr1	17150914	17150915
chr1	17158943	17158944
chr1	17159912	17159913
chr1	17162724	17162725
chr1	17186233	17186234
chr1	17199121	17199122
chr1	17245360	17245361
chr1	17258914	17258915
chr1	17274680	17274681
chr1	17319346	17319347
chr1	17320302	17320303
chr1	17325017	17325018
chr1	17436315	17436316
chr1	17473470	17473471
chr1	17535365	17535366
chr1	17569873	17569874
chr1	17605430	17605431
chr1	17619104	17619105
chr1	17638868	17638869
chr1	17676615	17676616
chr1	17684568	17684569
chr1	17693512	17693513
chr1	17701567	17701568
chr1	17707192	17707193
chr1	17771919	17771920
chr1	17773799	17773800
chr1	17800955	17800956
chr1	17806110	17806111
chr1	17828702	17828703
chr1	17853034	17853035
chr1	17860831	17860832
chr1	17871032	17871033
chr1	17922949	17922950
chr1	17940395	17940396
chr1	17954364	17954365
chr1	17958362	17958363
chr1	18025372	18025373
chr1	18108956	18108957
chr1	18119127	18119128
chr1	18122113	18122114
chr1	18183777	18183778
chr1	18198150	18198151
chr1	18299759	18299760
chr1	18309469	18309470
chr1	18416678	18416679
chr1	18431335	18431336
chr1	18434039	18434040
chr1	18445814	18445815
chr1	18488890	18488891
chr1	18498979	18498980
chr1	18502099	18502100
chr1	18521724	18521725
chr1	18523528	18523529
chr1	18573166	18573167
chr1	18685507	18685508
chr1	18730201	18730202
chr1	18755655	18755656
chr1	18759943	18759944
chr1	18774848	18774849
chr1	18780693	18780694
chr1	18796669	18796670
chr1	18798984	18798985
chr1	18807799	18807800
chr1	18880655	18880656
chr1	18942560	18942561
chr1	19020037	19020038
chr1	19027523	19027524
chr1	19074486	19074487
chr1	19083388	19083389
chr1	19106186	19106187
chr1	19106400	19106401
chr1	19112318	19112319
chr1	19117655	19117656
chr1	19125896	19125897
chr1	19149322	19149323
chr1	19154968	19154969
chr1	19171789	19171790
chr1	19295506	19295507
chr1	19312896	19312897
chr1	19352468	19352469
chr1	19378814	19378815
chr1	19431708	19431709
chr1	19440516	19440517
chr1	19540740	19540741
chr1	19543607	19543608
chr1	19573603	19573604
chr1	19590580	19590581
chr1	19639093	19639094
chr1	19645006	19645007
chr1	19686982	19686983
chr1	19781514	19781515
chr1	19847925	19847926
chr1	19850421	19850422
chr1	19852951	19852952
chr1	19859088	19859089
chr1	19860998	19860999
chr1	19903802	19903803
chr1	19914861	19914862
chr1	19961461	19961462
chr1	19998731	19998732
chr1	20010495	20010496
chr1	20081336	20081337
chr1	20117264	20117265
chr1	20174050	20174051
chr1	20286942	20286943
chr1	20300169	20300170
chr1	20308480	20308481
chr1	20314750	20314751
chr1	20351605	20351606
chr1	20364681	20364682
chr1	20394444	20394445
chr1	20412104	20412105
chr1	20415902	20415903
chr1	20432621	20432622
chr1	20529065	20529066
chr1	20561063	20561064
chr1	20566408	20566409
chr1	20576156	20576157
chr1	20629680	20629681
chr1	20693056	20693057
chr1	20693504	20693505
chr1	20721587	20721588
chr1	20774485	20774486
chr1	20832476	20832477
chr1	20839393	20839394
chr1	20860593	20860594
chr1	20895676	20895677
chr1	20896081	20896082
chr1	20901687	20901688
chr1	20927225	20927226
chr1	20932313	20932314
chr1	21164043	21164044
chr1	21181175	21181176
chr1	21251305	21251306
chr1	21394439	21394440
chr1	21416127	21416128
chr1	21417164	21417165
chr1	21431237	21431238
chr1	21444250	21444251
chr1	21454466	21454467
chr1	21469455	21469456
chr1	21521189	21521190
chr1	21533572	21533573
chr1	21533980	21533981
chr1	21567753	21567754
chr1	21569801	21569802
chr1	21667890	21667891
chr1	21687953	21687954
chr1	21690090	21690091
chr1	21708314	21708315
chr1	21708567	21708568
chr1	21710480	21710481
chr1	21734061	21734062
chr1	21739126	21739127
chr1	21773324	21773325
chr1	21794801	21794802
chr1	21804216	21804217
chr1	21857056	21857057
chr1	21858355	21858356
chr1	21902560	21902561
chr1	21981664	21981665
chr1	22013755	22013756
chr1	22065232	22065233
chr1	22065846	22065847
chr1	22081369	22081370
chr1	22152213	22152214
chr1	22163242	22163243
chr1	22179799	22179800
chr1	22204426	22204427
chr1	22218540	22218541
chr1	22222106	22222107
chr1	22223700	22223701
chr1	22238817	22238818
chr1	22291586	22291587
chr1	22304896	22304897
chr1	22331150	22331151
chr1	22342536	22342537
chr1	22407542	22407543
chr1	22431223	22431224
chr1	22475115	22475116
chr1	22516548	22516549
chr1	22564036	22564037
chr1	22579806	22579807
chr1	22615857	22615858
chr1	22619707	22619708
chr1	22841288	22841289
chr1	22853863	22853864
chr1	22857670	22857671
chr1	22865011	22865012
chr1	22873402	22873403
chr1	22903709	22903710
chr1	22908507	22908508
chr1	22931114	22931115
chr1	22948769	22948770
chr1	23061353	23061354
chr1	23088490	23088491
chr1	23129586	23129587
chr1	23163462	23163463
chr1	23175680	23175681
chr1	23175977	23175978
chr1	23218410	23218411
chr1	23246953	23246954
chr1	23280657	23280658
chr1	23297980	23297981
chr1	23299776	23299777
chr1	23376866	23376867
chr1	23378221	23378222
chr1	23383909	23383910
chr1	23409508	23409509
chr1	23415991	23415992
chr1	23553474	23553475
chr1	23568144	23568145
chr1	23603207	23603208
chr1	23683278	23683279
chr1	23696324	23696325
chr1	23727167	23727168
chr1	23730568	23730569
chr1	23739070	23739071
chr1	23743957	23743958
chr1	23754177	23754178
chr1	23765514	23765515
chr1	23834216	23834217
chr1	23836685	23836686
chr1	23856956	23856957
chr1	23864487	23864488
chr1	23890760	23890761
chr1	23891408	23891409
chr1	23917755	23917756
chr1	23944792	23944793
chr1	23950576	23950577
chr1	23971387	23971388
chr1	23997806	23997807
chr1	24003458	24003459
chr1	24008967	24008968
chr1	24010033	24010034
chr1	24053849	24053850
chr1	24067525	24067526
chr1	24116075	24116076
chr1	24148393	24148394
chr1	24158133	24158134
chr1	24179413	24179414
chr1	24227343	24227344
chr1	24270093	24270094
chr1	24293840	24293841
chr1	24311798	24311799
chr1	24349715	24349716
chr1	24354668	24354669
chr1	24357151	24357152
chr1	24398526	24398527
chr1	24401117	24401118
chr1	24452843	24452844
chr1	24504061	24504062
chr1	24507942	24507943
chr1	24584454	24584455
chr1	24589335	24589336
chr1	24590540	24590541
chr1	24591587	24591588
chr1	24614655	24614656
chr1	24620761	24620762
chr1	24726462	24726463
chr1	24741243	24741244
chr1	24786483	24786484
chr1	24792780	24792781
chr1	24834490	24834491
chr1	24841625	24841626
chr1	24887799	24887800
chr1	24944033	24944034
chr1	24947400	24947401
chr1	25029934	25029935
chr1	25034206	25034207
chr1	25047170	25047171
chr1	25048959	25048960
chr1	25056959	25056960
chr1	25097370	25097371
chr1	25108828	25108829
chr1	25126239	25126240
chr1	25129532	25129533
chr1	25131487	25131488
chr1	25133855	25133856
chr1	25147328	25147329
chr1	25151802	25151803
chr1	25159461	25159462
chr1	25161490	25161491
chr1	25162775	25162776
chr1	25190503	25190504
chr1	25226024	25226025
chr1	25228565	25228566
chr1	25232371	25232372
chr1	25236418	25236419
chr1	25236969	25236970
chr1	25238475	25238476
chr1	25268087	25268088
chr1	25299940	25299941
chr1	25300689	25300690
chr1	25316715	25316716
chr1	25347955	25347956
chr1	25398021	25398022
chr1	25404123	25404124
chr1	25439133	25439134
chr1	25446995	25446996
chr1	25466040	25466041
chr1	25489278	25489279
chr1	25536368	25536369
chr1	25602248	25602249
chr1	25630189	25630190
chr1	25685866	25685867
chr1	25686849	25686850
chr1	25701006	25701007
chr1	25703066	25703067
chr1	25719729	25719730
chr1	25722807	25722808
chr1	25732282	25732283
chr1	25765861	25765862
chr1	25772026	25772027
chr1	25807851	25807852
chr1	25810159	25810160
chr1	25815345	25815346
chr1	25818323	25818324
chr1	25891862	25891863
chr1	25893801	25893802
chr1	25899924	25899925
chr1	25943371	25943372
chr1	25954148	25954149
chr1	25996085	25996086
chr1	25997263	25997264
chr1	26002220	26002221
chr1	26010099	26010100
chr1	26013319	26013320
chr1	26036523	26036524
chr1	26074348	26074349
chr1	26094652	26094653
chr1	26104181	26104182
chr1	26197391	26197392
chr1	26203689	26203690
chr1	26209396	26209397
chr1	26234417	26234418
chr1	26235206	26235207
chr1	26304211	26304212
chr1	26318114	26318115
chr1	26344376	26344377
chr1	26361099	26361100
chr1	26363451	26363452
chr1	26368897	26368898
chr1	26389037	26389038
chr1	26389626	26389627
chr1	26400431	26400432
chr1	26403232	26403233
chr1	26433033	26433034
chr1	26433567	26433568
chr1	26434329	26434330
chr1	26474791	26474792
chr1	26475129	26475130
chr1	26478796	26478797
chr1	26484337	26484338
chr1	26485095	26485096
chr1	26486263	26486264
chr1	26520805	26520806
chr1	26563081	26563082
chr1	26590756	26590757
chr1	26595534	26595535
chr1	26616296	26616297
chr1	26669566	26669567
chr1	26699430	26699431
chr1	26730401	26730402
chr1	26737246	26737247
chr1	26737956	26737957
chr1	26741094	26741095
chr1	26742333	26742334
chr1	26783390	26783391
chr1	26796818	26796819
chr1	26801613	26801614
chr1	26819501	26819502
chr1	26876750	26876751
chr1	26891713	26891714
chr1	26960491	26960492
chr1	26987321	26987322
chr1	26988429	26988430
chr1	27009297	27009298
chr1	27019960	27019961
chr1	27022285	27022286
chr1	27025677	27025678
chr1	27032891	27032892
chr1	27037882	27037883
chr1	27050570	27050571
chr1	27052349	27052350
chr1	27061985	27061986
chr1	27077239	27077240
chr1	27086406	27086407
chr1	27159526	27159527
chr1	27166152	27166153
chr1	27196888	27196889
chr1	27243783	27243784
chr1	27245169	27245170
chr1	27296660	27296661
chr1	27301947	27301948
chr1	27308387	27308388
chr1	27311332	27311333
chr1	27335185	27335186
chr1	27354284	27354285
chr1	27397186	27397187
chr1	27483947	27483948
chr1	27495958	27495959
chr1	27500042	27500043
chr1	27506037	27506038
chr1	27532035	27532036
chr1	27556187	27556188
chr1	27556759	27556760
chr1	27565678	27565679
chr1	27572160	27572161
chr1	27587668	27587669
chr1	27591500	27591501
chr1	27592116	27592117
chr1	27594661	27594662
chr1	27601589	27601590
chr1	27602238	27602239
chr1	27615784	27615785
chr1	27707507	27707508
chr1	27722373	27722374
chr1	27746546	27746547
chr1	27756013	27756014
chr1	27767806	27767807
chr1	27774594	27774595
chr1	27775176	27775177
chr1	27805102	27805103
chr1	27805641	27805642
chr1	27807898	27807899
chr1	27815750	27815751
chr1	27843161	27843162
chr1	27855879	27855880
chr1	27862434	27862435
chr1	27868410	27868411
chr1	27871587	27871588
chr1	27918856	27918857
chr1	27924847	27924848
chr1	28057308	28057309
chr1	28090726	28090727
chr1	28127960	28127961
chr1	28139599	28139600
chr1	28146820	28146821
chr1	28159313	28159314
chr1	28178875	28178876
chr1	28235730	28235731
chr1	28287133	28287134
chr1	28290475	28290476
chr1	28312335	28312336
chr1	28374333	28374334
chr1	28375887	28375888
chr1	28398785	28398786
chr1	28408154	28408155
chr1	28447747	28447748
chr1	28528742	28528743
chr1	28558922	28558923
chr1	28567442	28567443
chr1	28569369	28569370
chr1	28569631	28569632
chr1	28609013	28609014
chr1	28612057	28612058
chr1	28635484	28635485
chr1	28717269	28717270
chr1	28780480	28780481
chr1	28780991	28780992
chr1	28802133	28802134
chr1	28840061	28840062
chr1	28842292	28842293
chr1	28848351	28848352
chr1	28853169	28853170
chr1	28935839	28935840
chr1	28956148	28956149
chr1	28982649	28982650
chr1	28984367	28984368
chr1	28991950	28991951
chr1	29045488	29045489
chr1	29076476	29076477
chr1	29081310	29081311
chr1	29083239	29083240
chr1	29093012	29093013
chr1	29233146	29233147
chr1	29320480	29320481
chr1	29323723	29323724
chr1	29381137	29381138
chr1	29396813	29396814
chr1	29402156	29402157
chr1	29430142	29430143
chr1	29435536	29435537
chr1	29445071	29445072
chr1	29455744	29455745
chr1	29531488	29531489
chr1	29540191	29540192
chr1	29541214	29541215
chr1	29578766	29578767
chr1	29611165	29611166
chr1	29614745	29614746
chr1	29652798	29652799
chr1	29712567	29712568
chr1	29902098	29902099
chr1	29934984	29934985
chr1	29943612	29943613
chr1	29949152	29949153
chr1	29952656	29952657
chr1	29959498	29959499
chr1	30038624	30038625
chr1	30094716	30094717
chr1	30122493	30122494
chr1	30158051	30158052
chr1	30331564	30331565
chr1	30333113	30333114
chr1	30351735	30351736
chr1	30357085	30357086
chr1	30477928	30477929
chr1	30568534	30568535
chr1	30625539	30625540
chr1	30625989	30625990
chr1	30654306	30654307
chr1	30953730	30953731
chr1	30960850	30960851
chr1	30964832	30964833
chr1	30969790	30969791
chr1	30997641	30997642
chr1	31001406	31001407
chr1	31023440	31023441
chr1	31025205	31025206
chr1	31027937	31027938
chr1	31028496	31028497
chr1	31043264	31043265
chr1	31047340	31047341
chr1	31091536	31091537
chr1	31122430	31122431
chr1	31156981	31156982
chr1	31175013	31175014
chr1	31222853	31222854
chr1	31311334	31311335
chr1	31400885	31400886
chr1	31408297	31408298
chr1	31427041	31427042
chr1	31427290	31427291
chr1	31428063	31428064
chr1	31429577	31429578
chr1	31431286	31431287
chr1	31460380	31460381
chr1	31542212	31542213
chr1	31580654	31580655
chr1	31640237	31640238
chr1	31642221	31642222
chr1	31667035	31667036
chr1	31668351	31668352
chr1	31705650	31705651
chr1	31746316	31746317
chr1	31755717	31755718
chr1	31787248	31787249
chr1	31802425	31802426
chr1	31826133	31826134
chr1	31832358	31832359
chr1	31856506	31856507
chr1	31871500	31871501
chr1	31902202	31902203
chr1	31908436	31908437
chr1	31922389	31922390
chr1	31943560	31943561
chr1	31946129	31946130
chr1	31952716	31952717
chr1	31954012	31954013
chr1	31983992	31983993
chr1	31995766	31995767
chr1	32001000	32001001
chr1	32002608	32002609
chr1	32003560	32003561
chr1	32027579	32027580
chr1	32054309	32054310
chr1	32072925	32072926
chr1	32099767	32099768
chr1	32176146	32176147
chr1	32176581	32176582
chr1	32178186	32178187
chr1	32194431	32194432
chr1	32202469	32202470
chr1	32216100	32216101
chr1	32219221	32219222
chr1	32241955	32241956
chr1	32301761	32301762
chr1	32311591	32311592
chr1	32347714	32347715
chr1	32366303	32366304
chr1	32439311	32439312
chr1	32453994	32453995
chr1	32478728	32478729
chr1	32486554	32486555
chr1	32554875	32554876
chr1	32573489	32573490
chr1	32589445	32589446
chr1	32600448	32600449
chr1	32610588	32610589
chr1	32639193	32639194
chr1	32652325	32652326
chr1	32686672	32686673
chr1	32687511	32687512
chr1	32709404	32709405
chr1	32758789	32758790
chr1	32759559	32759560
chr1	32850471	32850472
chr1	32937014	32937015
chr1	32947879	32947880
chr1	32950525	32950526
chr1	32979792	32979793
chr1	33011373	33011374
chr1	33025268	33025269
chr1	33110999	33111000
chr1	33115003	33115004
chr1	33124934	33124935
chr1	33131230	33131231
chr1	33163772	33163773
chr1	33171777	33171778
chr1	33239661	33239662
chr1	33245573	33245574
chr1	33288966	33288967
chr1	33293501	33293502
chr1	33324732	33324733
chr1	33333378	33333379
chr1	33337993	33337994
chr1	33350354	33350355
chr1	33358229	33358230
chr1	33365552	33365553
chr1	33376190	33376191
chr1	33386298	33386299
chr1	33457051	33457052
chr1	33494717	33494718
chr1	33533851	33533852
chr1	33537042	33537043
chr1	33606136	33606137
chr1	33611098	33611099
chr1	33668640	33668641
chr1	33669235	33669236
chr1	33694197	33694198
chr1	33708867	33708868
chr1	33851259	33851260
chr1	33863315	33863316
chr1	33871402	33871403
chr1	33873219	33873220
chr1	33879464	33879465
chr1	33892648	33892649
chr1	33962694	33962695
chr1	34114247	34114248
chr1	34252364	34252365
chr1	34351761	34351762
chr1	34352285	34352286
chr1	34395114	34395115
chr1	34401536	34401537
chr1	34530864	34530865
chr1	34637265	34637266
chr1	34698605	34698606
chr1	34785386	34785387
chr1	34787599	34787600
chr1	34830617	34830618
chr1	34836280	34836281
chr1	34881086	34881087
chr1	34919861	34919862
chr1	34934612	34934613
chr1	34981050	34981051
chr1	35024823	35024824
chr1	35026488	35026489
chr1	35091057	35091058
chr1	35098085	35098086
chr1	35104376	35104377
chr1	35104714	35104715
chr1	35123257	35123258
chr1	35157474	35157475
chr1	35223646	35223647
chr1	35430302	35430303
chr1	35440470	35440471
chr1	35459363	35459364
chr1	35506757	35506758
chr1	35536923	35536924
chr1	35682431	35682432
chr1	35689424	35689425
chr1	35693139	35693140
chr1	35744914	35744915
chr1	35783407	35783408
chr1	35803010	35803011
chr1	35807296	35807297
chr1	35940917	35940918
chr1	35953856	35953857
chr1	35965217	35965218
chr1	36007606	36007607
chr1	36013044	36013045
chr1	36096237	36096238
chr1	36121272	36121273
chr1	36138322	36138323
chr1	36325551	36325552
chr1	36326977	36326978
chr1	36335388	36335389
chr1	36337962	36337963
chr1	36338342	36338343
chr1	36373094	36373095
chr1	36387885	36387886
chr1	36399460	36399461
chr1	36426535	36426536
chr1	36463168	36463169
chr1	36523831	36523832
chr1	36538245	36538246
chr1	36544565	36544566
chr1	36581072	36581073
chr1	36607393	36607394
chr1	36659186	36659187
chr1	36684710	36684711
chr1	36688231	36688232
chr1	36712474	36712475
chr1	36754714	36754715
chr1	36766775	36766776
chr1	36781297	36781298
chr1	36792196	36792197
chr1	36814438	36814439
chr1	36847627	36847628
chr1	36851285	36851286
chr1	36888836	36888837
chr1	36942072	36942073
chr1	36970096	36970097
chr1	37102571	37102572
chr1	37240093	37240094
chr1	37259030	37259031
chr1	37267288	37267289
chr1	37274420	37274421
chr1	37276602	37276603
chr1	37323770	37323771
chr1	37334924	37334925
chr1	37368921	37368922
chr1	37415645	37415646
chr1	37562153	37562154
chr1	37629568	37629569
chr1	37672667	37672668
chr1	37686536	37686537
chr1	37693205	37693206
chr1	37696932	37696933
chr1	37712005	37712006
chr1	37725751	37725752
chr1	37747576	37747577
chr1	37752994	37752995
chr1	37800156	37800157
chr1	37841486	37841487
chr1	37920821	37920822
chr1	37930654	37930655
chr1	38004459	38004460
chr1	38049496	38049497
chr1	38098528	38098529
chr1	38114303	38114304
chr1	38128823	38128824
chr1	38157729	38157730
chr1	38161326	38161327
chr1	38174440	38174441
chr1	38213463	38213464
chr1	38228432	38228433
chr1	38242846	38242847
chr1	38257352	38257353
chr1	38265059	38265060
chr1	38267012	38267013
chr1	38276100	38276101
chr1	38278943	38278944
chr1	38289272	38289273
chr1	38310323	38310324
chr1	38367923	38367924
chr1	38391200	38391201
chr1	38447694	38447695
chr1	38599273	38599274
chr1	38642098	38642099
chr1	38728235	38728236
chr1	38738766	38738767
chr1	38741269	38741270
chr1	38760491	38760492
chr1	38765722	38765723
chr1	38825499	38825500
chr1	38846699	38846700
chr1	38854164	38854165
chr1	39056592	39056593
chr1	39073695	39073696
chr1	39130176	39130177
chr1	39202603	39202604
chr1	39330811	39330812
chr1	39337089	39337090
chr1	39340968	39340969
chr1	39367920	39367921
chr1	39422126	39422127
chr1	39430041	39430042
chr1	39430938	39430939
chr1	39442770	39442771
chr1	39497097	39497098
chr1	39504694	39504695
chr1	39593038	39593039
chr1	39616736	39616737
chr1	39625974	39625975
chr1	39649358	39649359
chr1	39745646	39745647
chr1	39777642	39777643
chr1	39815223	39815224
chr1	39844615	39844616
chr1	39848049	39848050
chr1	39878304	39878305
chr1	39884655	39884656
chr1	39891971	39891972
chr1	39896475	39896476
chr1	39911090	39911091
chr1	39937869	39937870
chr1	39940296	39940297
chr1	39956279	39956280
chr1	39958475	39958476
chr1	40027585	40027586
chr1	40037658	40037659
chr1	40038109	40038110
chr1	40055231	40055232
chr1	40055683	40055684
chr1	40055914	40055915
chr1	40140676	40140677
chr1	40157951	40157952
chr1	40188555	40188556
chr1	40211954	40211955
chr1	40234406	40234407
chr1	40256663	40256664
chr1	40270730	40270731
chr1	40297670	40297671
chr1	40316965	40316966
chr1	40323131	40323132
chr1	40335665	40335666
chr1	40382438	40382439
chr1	40391461	40391462
chr1	40400194	40400195
chr1	40405763	40405764
chr1	40421437	40421438
chr1	40436092	40436093
chr1	40543924	40543925
chr1	40549376	40549377
chr1	40553732	40553733
chr1	40577146	40577147
chr1	40583030	40583031
chr1	40602145	40602146
chr1	40643293	40643294
chr1	40676871	40676872
chr1	40688240	40688241
chr1	40771292	40771293
chr1	40830613	40830614
chr1	40850712	40850713
chr1	40863515	40863516
chr1	40868963	40868964
chr1	40888469	40888470
chr1	40904270	40904271
chr1	40907328	40907329
chr1	41008237	41008238
chr1	41009187	41009188
chr1	41012620	41012621
chr1	41086978	41086979
chr1	41088444	41088445
chr1	41093960	41093961
chr1	41100553	41100554
chr1	41100907	41100908
chr1	41187365	41187366
chr1	41190928	41190929
chr1	41217572	41217573
chr1	41242198	41242199
chr1	41261705	41261706
chr1	41361541	41361542
chr1	41478692	41478693
chr1	41501447	41501448
chr1	41506604	41506605
chr1	41521134	41521135
chr1	41552069	41552070
chr1	41561317	41561318
chr1	41599513	41599514
chr1	41655527	41655528
chr1	41661843	41661844
chr1	41671165	41671166
chr1	41682700	41682701
chr1	41722718	41722719
chr1	41730715	41730716
chr1	41734008	41734009
chr1	41751825	41751826
chr1	41754525	41754526
chr1	41812532	41812533
chr1	41817400	41817401
chr1	41881387	41881388
chr1	41965317	41965318
chr1	41992892	41992893
chr1	42017810	42017811
chr1	42049901	42049902
chr1	42050416	42050417
chr1	42107009	42107010
chr1	42130013	42130014
chr1	42157158	42157159
chr1	42253274	42253275
chr1	42273997	42273998
chr1	42385285	42385286
chr1	42396059	42396060
chr1	42411771	42411772
chr1	42415361	42415362
chr1	42504975	42504976
chr1	42552902	42552903
chr1	42582704	42582705
chr1	42694708	42694709
chr1	42718005	42718006
chr1	42750029	42750030
chr1	42816364	42816365
chr1	42896568	42896569
chr1	42929259	42929260
chr1	42969492	42969493
chr1	42974577	42974578
chr1	42975711	42975712
chr1	42985589	42985590
chr1	42995421	42995422
chr1	43002640	43002641
chr1	43004322	43004323
chr1	43016305	43016306
chr1	43084899	43084900
chr1	43099105	43099106
chr1	43151801	43151802
chr1	43161397	43161398
chr1	43162825	43162826
chr1	43169468	43169469
chr1	43196709	43196710
chr1	43312080	43312081
chr1	43382061	43382062
chr1	43465696	43465697
chr1	43476533	43476534
chr1	43555317	43555318
chr1	43596484	43596485
chr1	43606649	43606650
chr1	43653098	43653099
chr1	43767554	43767555
chr1	43769812	43769813
chr1	43792872	43792873
chr1	43828836	43828837
chr1	43891832	43891833
chr1	43943296	43943297
chr1	44001882	44001883
chr1	44148765	44148766
chr1	44168906	44168907
chr1	44172638	44172639
chr1	44173185	44173186
chr1	44175167	44175168
chr1	44184806	44184807
chr1	44208422	44208423
chr1	44214556	44214557
chr1	44229215	44229216
chr1	44233235	44233236
chr1	44241050	44241051
chr1	44244089	44244090
chr1	44260262	44260263
chr1	44269130	44269131
chr1	44275018	44275019
chr1	44286102	44286103
chr1	44330632	44330633
chr1	44341852	44341853
chr1	44407172	44407173
chr1	44451633	44451634
chr1	44456157	44456158
chr1	44476588	44476589
chr1	44556701	44556702
chr1	44600529	44600530
chr1	44616642	44616643
chr1	44785149	44785150
chr1	44810523	44810524
chr1	44833576	44833577
chr1	44846609	44846610
chr1	44847882	44847883
chr1	44891309	44891310
chr1	44893982	44893983
chr1	44913178	44913179
chr1	44915581	44915582
chr1	44946335	44946336
chr1	44953409	44953410
chr1	44967699	44967700
chr1	44969726	44969727
chr1	44986383	44986384
chr1	45023244	45023245
chr1	45024532	45024533
chr1	45032110	45032111
chr1	45038105	45038106
chr1	45038673	45038674
chr1	45058544	45058545
chr1	45065716	45065717
chr1	45069460	45069461
chr1	45074286	45074287
chr1	45163514	45163515
chr1	45252907	45252908
chr1	45257078	45257079
chr1	45469001	45469002
chr1	45538709	45538710
chr1	45542393	45542394
chr1	45565218	45565219
chr1	45598248	45598249
chr1	45651311	45651312
chr1	45729435	45729436
chr1	45731558	45731559
chr1	45738197	45738198
chr1	45746862	45746863
chr1	45751032	45751033
chr1	45760391	45760392
chr1	45808503	45808504
chr1	45822652	45822653
chr1	45924361	45924362
chr1	45926753	45926754
chr1	45989113	45989114
chr1	46082046	46082047
chr1	46120038	46120039
chr1	46275486	46275487
chr1	46368631	46368632
chr1	46417980	46417981
chr1	46418686	46418687
chr1	46436464	46436465
chr1	46461919	46461920
chr1	46483360	46483361
chr1	46486584	46486585
chr1	46540466	46540467
chr1	46541508	46541509
chr1	46550822	46550823
chr1	46571949	46571950
chr1	46579022	46579023
chr1	46580505	46580506
chr1	46586539	46586540
chr1	46644770	46644771
chr1	46650437	46650438
chr1	46652056	46652057
chr1	46670189	46670190
chr1	46680719	46680720
chr1	46681065	46681066
chr1	46685282	46685283
chr1	46715853	46715854
chr1	46726227	46726228
chr1	46766466	46766467
chr1	46771256	46771257
chr1	46773549	46773550
chr1	46786436	46786437
chr1	46842372	46842373
chr1	46860917	46860918
chr1	46963687	46963688
chr1	46974191	46974192
chr1	46986146	46986147
chr1	47114515	47114516
chr1	47116626	47116627
chr1	47173299	47173300
chr1	47207679	47207680
chr1	47229501	47229502
chr1	47240666	47240667
chr1	47327807	47327808
chr1	47329927	47329928
chr1	47382125	47382126
chr1	47412281	47412282
chr1	47413791	47413792
chr1	47417572	47417573
chr1	47431325	47431326
chr1	47501273	47501274
chr1	47556876	47556877
chr1	47572601	47572602
chr1	47577880	47577881
chr1	47627203	47627204
chr1	47662825	47662826
chr1	47670822	47670823
chr1	47671148	47671149
chr1	47674881	47674882
chr1	47676233	47676234
chr1	47688345	47688346
chr1	47708390	47708391
chr1	47766119	47766120
chr1	47767954	47767955
chr1	47787967	47787968
chr1	47799452	47799453
chr1	47947984	47947985
chr1	47948936	47948937
chr1	47963473	47963474
chr1	47964704	47964705
chr1	47977031	47977032
chr1	47993870	47993871
chr1	48169876	48169877
chr1	48190288	48190289
chr1	48211504	48211505
chr1	48236048	48236049
chr1	48299607	48299608
chr1	48332115	48332116
chr1	48347849	48347850
chr1	48440611	48440612
chr1	48441763	48441764
chr1	48455383	48455384
chr1	48466608	48466609
chr1	48475306	48475307
chr1	48488319	48488320
chr1	48523148	48523149
chr1	48736549	48736550
chr1	48736939	48736940
chr1	48769187	48769188
chr1	48790869	48790870
chr1	48802978	48802979
chr1	48811092	48811093
chr1	48912154	48912155
chr1	48915750	48915751
chr1	48918867	48918868
chr1	48926828	48926829
chr1	48935552	48935553
chr1	48988516	48988517
chr1	49055963	49055964
chr1	49107978	49107979
chr1	49109059	49109060
chr1	49141871	49141872
chr1	49154996	49154997
chr1	50003528	50003529
chr1	50234198	50234199
chr1	50286258	50286259
chr1	50319357	50319358
chr1	50319658	50319659
chr1	50343878	50343879
chr1	50427833	50427834
chr1	50510414	50510415
chr1	50568007	50568008
chr1	50571434	50571435
chr1	50572003	50572004
chr1	50587153	50587154
chr1	50606884	50606885
chr1	50608277	50608278
chr1	50659471	50659472
chr1	50677435	50677436
chr1	50820832	50820833
chr1	50843019	50843020
chr1	50843941	50843942
chr1	50859022	50859023
chr1	50942495	50942496
chr1	50973838	50973839
chr1	50988432	50988433
chr1	51013222	51013223
chr1	51111813	51111814
chr1	51112033	51112034
chr1	51167857	51167858
chr1	51198675	51198676
chr1	51206459	51206460
chr1	51208051	51208052
chr1	51297217	51297218
chr1	51326943	51326944
chr1	51427880	51427881
chr1	51430646	51430647
chr1	51430992	51430993
chr1	51535245	51535246
chr1	51549365	51549366
chr1	51551864	51551865
chr1	51580381	51580382
chr1	51583339	51583340
chr1	51773451	51773452
chr1	51807672	51807673
chr1	51866122	51866123
chr1	52007419	52007420
chr1	52135298	52135299
chr1	52162869	52162870
chr1	52164632	52164633
chr1	52240742	52240743
chr1	52294849	52294850
chr1	52310049	52310050
chr1	52365878	52365879
chr1	52380321	52380322
chr1	52380734	52380735
chr1	52429313	52429314
chr1	52534712	52534713
chr1	52602677	52602678
chr1	52604426	52604427
chr1	52606763	52606764
chr1	52643189	52643190
chr1	52791054	52791055
chr1	52904780	52904781
chr1	52924662	52924663
chr1	52939332	52939333
chr1	53064306	53064307
chr1	53081011	53081012
chr1	53143294	53143295
chr1	53160038	53160039
chr1	53208516	53208517
chr1	53376161	53376162
chr1	53420456	53420457
chr1	53424167	53424168
chr1	53493499	53493500
chr1	53504493	53504494
chr1	53516663	53516664
chr1	53529990	53529991
chr1	53554547	53554548
chr1	53559808	53559809
chr1	53567129	53567130
chr1	53601784	53601785
chr1	53631767	53631768
chr1	53648593	53648594
chr1	53683016	53683017
chr1	53688706	53688707
chr1	53708574	53708575
chr1	53711929	53711930
chr1	53723897	53723898
chr1	53780207	53780208
chr1	53831168	53831169
chr1	53832533	53832534
chr1	53920553	53920554
chr1	53927164	53927165
chr1	53953921	53953922
chr1	53993150	53993151
chr1	54050038	54050039
chr1	54059836	54059837
chr1	54076770	54076771
chr1	54099327	54099328
chr1	54116941	54116942
chr1	54184786	54184787
chr1	54187478	54187479
chr1	54198105	54198106
chr1	54230519	54230520
chr1	54308206	54308207
chr1	54308526	54308527
chr1	54320106	54320107
chr1	54359999	54360000
chr1	54420147	54420148
chr1	54511369	54511370
chr1	54549430	54549431
chr1	54595238	54595239
chr1	54598867	54598868
chr1	54645019	54645020
chr1	54663693	54663694
chr1	54707159	54707160
chr1	54727845	54727846
chr1	54737885	54737886
chr1	54758142	54758143
chr1	54780570	54780571
chr1	54907033	54907034
chr1	54910459	54910460
chr1	55006552	55006553
chr1	55030362	55030363
chr1	55039575	55039576
chr1	55039862	55039863
chr1	55046862	55046863
chr1	55048923	55048924
chr1	55183538	55183539
chr1	55189102	55189103
chr1	55234841	55234842
chr1	55249261	55249262
chr1	55260517	55260518
chr1	55302422	55302423
chr1	55309928	55309929
chr1	55378982	55378983
chr1	55382163	55382164
chr1	55447747	55447748
chr1	55515980	55515981
chr1	55523214	55523215
chr1	55528107	55528108
chr1	55576553	55576554
chr1	55614102	55614103
chr1	55616940	55616941
chr1	55717163	55717164
chr1	55721981	55721982
chr1	55940514	55940515
chr1	56099575	56099576
chr1	56131619	56131620
chr1	56386937	56386938
chr1	56428329	56428330
chr1	56647516	56647517
chr1	56673095	56673096
chr1	56815566	56815567
chr1	56818033	56818034
chr1	56823373	56823374
chr1	56947747	56947748
chr1	56996592	56996593
chr1	57042016	57042017
chr1	57059481	57059482
chr1	57070326	57070327
chr1	57206703	57206704
chr1	57256180	57256181
chr1	57311204	57311205
chr1	57318203	57318204
chr1	57363528	57363529
chr1	57531692	57531693
chr1	57662968	57662969
chr1	57757861	57757862
chr1	58009253	58009254
chr1	58251697	58251698
chr1	58273953	58273954
chr1	58285711	58285712
chr1	58304026	58304027
chr1	58393804	58393805
chr1	58401423	58401424
chr1	58442746	58442747
chr1	58490102	58490103
chr1	58754269	58754270
chr1	58785154	58785155
chr1	58891032	58891033
chr1	58938455	58938456
chr1	58978307	58978308
chr1	59007703	59007704
chr1	59020170	59020171
chr1	59020763	59020764
chr1	59023538	59023539
chr1	59043307	59043308
chr1	59054553	59054554
chr1	59079938	59079939
chr1	59254927	59254928
chr1	59281239	59281240
chr1	59285150	59285151
chr1	59385152	59385153
chr1	59385560	59385561
chr1	59528613	59528614
chr1	59531087	59531088
chr1	59937698	59937699
chr1	59956510	59956511
chr1	59997902	59997903
chr1	60018387	60018388
chr1	60118007	60118008
chr1	60141605	60141606
chr1	60185776	60185777
chr1	60209818	60209819
chr1	60215249	60215250
chr1	60395318	60395319
chr1	60519786	60519787
chr1	60663984	60663985
chr1	61003651	61003652
chr1	61064136	61064137
chr1	61087031	61087032
chr1	61217410	61217411
chr1	61281393	61281394
chr1	61288319	61288320
chr1	61576655	61576656
chr1	61588474	61588475
chr1	61674428	61674429
chr1	61691823	61691824
chr1	61785752	61785753
chr1	61827118	61827119
chr1	61880179	61880180
chr1	61897540	61897541
chr1	62090576	62090577
chr1	62188841	62188842
chr1	62277352	62277353
chr1	62308861	62308862
chr1	62321175	62321176
chr1	62369557	62369558
chr1	62374195	62374196
chr1	62382699	62382700
chr1	62414023	62414024
chr1	62510365	62510366
chr1	62510808	62510809
chr1	62532628	62532629
chr1	62572864	62572865
chr1	62574099	62574100
chr1	62629818	62629819
chr1	62645864	62645865
chr1	62746609	62746610
chr1	62768972	62768973
chr1	62984978	62984979
chr1	63080027	63080028
chr1	63087489	63087490
chr1	63144818	63144819
chr1	63150466	63150467
chr1	63201639	63201640
chr1	63243330	63243331
chr1	63301810	63301811
chr1	63387490	63387491
chr1	63428207	63428208
chr1	63555370	63555371
chr1	63562067	63562068
chr1	63566014	63566015
chr1	63680081	63680082
chr1	63692710	63692711
chr1	63776408	63776409
chr1	63795834	63795835
chr1	63813693	63813694
chr1	63854263	63854264
chr1	63912847	63912848
chr1	63930358	63930359
chr1	64012184	64012185
chr1	64153588	64153589
chr1	64156334	64156335
chr1	64173620	64173621
chr1	64375556	64375557
chr1	64481434	64481435
chr1	64484807	64484808
chr1	64490452	64490453
chr1	64507516	64507517
chr1	64635249	64635250
chr1	64822943	64822944
chr1	64902159	64902160
chr1	64914206	64914207
chr1	64925187	64925188
chr1	64982829	64982830
chr1	65062643	65062644
chr1	65100038	65100039
chr1	65204667	65204668
chr1	65259246	65259247
chr1	65279911	65279912
chr1	65298368	65298369
chr1	65301504	65301505
chr1	65313840	65313841
chr1	65447754	65447755
chr1	65454019	65454020
chr1	65469088	65469089
chr1	65474357	65474358
chr1	65492911	65492912
chr1	65504046	65504047
chr1	65669580	65669581
chr1	65697846	65697847
chr1	65926135	65926136
chr1	65956281	65956282
chr1	66187383	66187384
chr1	66197329	66197330
chr1	66322920	66322921
chr1	66478315	66478316
chr1	66481126	66481127
chr1	66489969	66489970
chr1	66491782	66491783
chr1	66520778	66520779
chr1	66570629	66570630
chr1	66582378	66582379
chr1	66598842	66598843
chr1	66613569	66613570
chr1	66641793	66641794
chr1	66674807	66674808
chr1	66683903	66683904
chr1	66684875	66684876
chr1	66742331	66742332
chr1	66845945	66845946
chr1	66949904	66949905
chr1	66964512	66964513
chr1	66971817	66971818
chr1	67003438	67003439
chr1	67163696	67163697
chr1	67168483	67168484
chr1	67234510	67234511
chr1	67383197	67383198
chr1	67387629	67387630
chr1	67450077	67450078
chr1	67451627	67451628
chr1	67452397	67452398
chr1	67452828	67452829
chr1	67472470	67472471
chr1	67500150	67500151
chr1	67524603	67524604
chr1	67537246	67537247
chr1	67586138	67586139
chr1	67728121	67728122
chr1	67738899	67738900
chr1	67770854	67770855
chr1	67773845	67773846
chr1	67800112	67800113
chr1	67939310	67939311
chr1	67998740	67998741
chr1	68004567	68004568
chr1	68009720	68009721
chr1	68088518	68088519
chr1	68092086	68092087
chr1	68296050	68296051
chr1	68350263	68350264
chr1	68355108	68355109
chr1	68358618	68358619
chr1	68400431	68400432
chr1	68401260	68401261
chr1	68559553	68559554
chr1	68581205	68581206
chr1	68584663	68584664
chr1	68681538	68681539
chr1	68692972	68692973
chr1	68708826	68708827
chr1	68838501	68838502
chr1	69030269	69030270
chr1	69057878	69057879
chr1	69311640	69311641
chr1	69544091	69544092
chr1	69939248	69939249
chr1	69976045	69976046
chr1	70025645	70025646
chr1	70351317	70351318
chr1	70371389	70371390
chr1	70459906	70459907
chr1	70592713	70592714
chr1	70726354	70726355
chr1	70748546	70748547
chr1	70767192	70767193
chr1	70923752	70923753
chr1	70983617	70983618
chr1	71134667	71134668
chr1	71201884	71201885
chr1	71204492	71204493
chr1	71288473	71288474
chr1	71319572	71319573
chr1	71582474	71582475
chr1	71760139	71760140
chr1	71826421	71826422
chr1	71831953	71831954
chr1	72276208	72276209
chr1	72425183	72425184
chr1	72861671	72861672
chr1	73444071	73444072
chr1	73913421	73913422
chr1	74078399	74078400
chr1	74236812	74236813
chr1	74707468	74707469
[truncated: 49,686 more rows]
