# Supplementary material for: Widespread Site-Dependent Buffering of Human Regulatory Polymorphism
Source: PLoS Genet. 2012 Mar 22;8(3):e1002599. doi: 10.1371/journal.pgen.1002599 (PMC3310774; doi:10.1371/journal.pgen.1002599)
Supplement: Table S6 — Resequencing SNP calls in CEPH Pedigree 1459. chrom, chromStart, chromEnd ID, Strand, the 0-indexed hg18 location of the SNP. numNonRefAllelesGrandparents, number of nonreference alleles in 4 grandparents; genotype, nonreference / reference allele; GM12864-74, called genotypes with 00 indicating missing data. (TXT) [file pgen.1002599.s013.txt]

chrom	chromStart	chromStop	ID	numNonRefAllelesGrandparents	Strand	Genotype	GM12872	GM12873	GM12874	GM12875	GM12864	GM12865	GM12866	GM12867	GM12868	GM12869	GM12870	GM12871
chr1	468	469	SNP-1	0	+	G/C	00	00	00	00	00	CG	00	00	00	CG	00	CG
chr1	830189	830190	SNP-2	2	+	A/G	AG	00	AG	GG	AG	GG	AG	00	GG	GG	GG	GG
chr1	838307	838308	SNP-3	2	+	A/G	AG	GG	AG	GG	AG	GG	AG	GG	GG	GG	GG	GG
chr1	838318	838319	SNP-4	2	+	G/A	AG	AA	AG	AA	AG	AA	AG	AA	AA	AA	AA	AA
chr1	844937	844938	SNP-5	4	+	G/C	CC	GG	CG	CG	00	GG	CG	GG	GG	GG	GG	GG
chr1	855297	855298	SNP-6	1	+	G/C	CG	00	CC	00	00	00	00	00	00	00	00	00
chr1	859165	859166	SNP-7	3	+	T/C	CT	CC	TT	00	CT	CT	TT	00	CT	CT	00	00
chr1	861686	861687	SNP-8	2	+	C/T	CT	00	CT	00	00	00	CT	00	00	00	00	00
chr1	863420	863421	SNP-9	5	+	T/G	GT	TT	GG	TT	GT	GT	GG	00	GT	GT	GT	TT
chr1	873953	873954	SNP-10	3	+	G/C	CG	CG	CG	00	CG	CG	CG	CG	CG	CG	CG	CG
chr1	873963	873964	SNP-11	1	+	C/A	AA	AA	AC	00	00	AC	AC	AC	AC	AC	AC	AA
chr1	876679	876680	SNP-12	6	+	T/C	CT	TT	TT	CT	TT	TT	TT	00	TT	TT	TT	00
chr1	901457	901458	SNP-13	1	+	G/A	AG	AA	AA	00	AG	AG	AA	00	AG	AA	AG	GG
chr1	903472	903473	SNP-14	3	+	A/G	AG	00	AA	00	00	AG	00	00	GG	GG	00	00
chr1	918150	918151	SNP-15	1	+	A/G	00	GG	AG	00	GG	00	GG	GG	GG	00	00	GG
chr1	923992	923993	SNP-16	2	+	C/G	CG	00	CG	00	00	GG	CG	00	GG	00	00	GG
chr1	924006	924007	SNP-17	1	+	G/C	CG	00	CC	00	00	CC	CC	00	CG	CG	00	00
chr1	924026	924027	SNP-18	0	+	A/G	GG	GG	GG	00	00	AG	GG	00	GG	GG	00	00
chr1	944639	944640	SNP-19	1	+	A/C	AC	00	00	00	00	AC	CC	00	AC	00	00	AA
chr1	950803	950804	SNP-20	0	+	C/G	00	00	00	00	00	00	CG	00	00	00	00	00
chr1	956009	956010	SNP-22	2	+	G/A	AG	AG	AA	AA	AG	00	AA	GG	00	AG	AA	GG
chr1	956297	956298	SNP-23	1	+	A/T	AT	TT	TT	TT	AT	TT	AT	TT	TT	TT	TT	TT
chr1	978172	978173	SNP-24	0	+	G/A	00	00	00	00	AG	AA	AG	00	00	AA	00	00
chr1	978365	978366	SNP-25	0	+	T/A	00	00	00	00	00	00	AT	00	00	00	00	00
chr1	981586	981587	SNP-26	7	+	T/C	TT	TT	CT	TT	00	CT	CT	TT	CT	CT	CT	TT
chr1	981844	981845	SNP-27	0	+	C/T	00	00	TT	00	00	TT	CT	00	00	TT	00	00
chr1	981889	981890	SNP-28	1	+	A/G	AG	GG	GG	GG	AG	GG	AG	GG	GG	GG	GG	GG
chr1	981904	981905	SNP-29	3	+	T/C	00	TT	CT	00	00	CC	CC	00	CC	CT	CC	00
chr1	997294	997295	SNP-30	0	+	A/G	00	00	00	00	00	00	00	00	AG	00	00	00
chr1	1037843	1037844	SNP-31	2	+	A/G	00	GG	AA	00	GG	00	AG	GG	00	AG	AG	GG
chr1	1048497	1048498	SNP-32	2	+	A/G	AG	GG	GG	AG	GG	GG	GG	GG	GG	GG	GG	GG
chr1	1048751	1048752	SNP-33	2	+	A/G	AG	GG	GG	AG	GG	GG	GG	GG	GG	GG	GG	GG
chr1	1049131	1049132	SNP-34	2	+	T/C	CT	CC	CC	CT	CC	CC	CC	CC	CC	CC	CC	CC
chr1	1049267	1049268	SNP-35	2	+	T/C	CT	CC	CC	CT	CC	CC	CC	CC	CC	CC	CC	CC
chr1	1049336	1049337	SNP-36	2	+	C/A	AC	AA	AA	AC	AA	AA	AA	AA	AA	AA	AA	AA
chr1	1123135	1123136	SNP-38	0	+	C/T	TT	00	00	00	00	CT	00	00	CT	00	00	00
chr1	1148139	1148140	SNP-39	0	+	A/G	00	00	00	00	00	AG	00	GG	AG	00	00	GG
chr1	1148188	1148189	SNP-40	1	+	A/G	GG	00	AG	GG	GG	AG	AG	GG	AG	GG	00	GG
chr1	1148219	1148220	SNP-41	1	+	G/A	AA	AA	AG	00	AA	AG	AG	AA	AG	AG	AG	AA
chr1	1156039	1156040	SNP-44	1	+	C/G	GG	GG	CG	GG	GG	CG	CG	GG	CG	CG	CG	GG
chr1	1156067	1156068	SNP-45	1	+	T/C	CC	CC	CT	CC	CC	CT	CT	CC	CT	CT	CT	CC
chr1	1170252	1170253	SNP-46	0	+	C/G	00	00	00	00	00	00	CG	00	00	00	00	00
chr1	1184500	1184501	SNP-47	2	+	T/C	CC	CT	CC	CT	CT	CC	CC	CT	00	00	CT	CT
chr1	1196020	1196021	SNP-48	1	+	T/C	CC	CT	CC	00	CT	00	CC	00	CT	CT	CT	00
chr1	1213560	1213561	SNP-50	2	+	T/C	CT	00	CC	CT	00	CC	CT	CC	CC	CC	00	CC
chr1	1215503	1215504	SNP-51	1	+	A/C	CC	CC	AC	CC	CC	AC	AC	CC	AC	AC	AC	CC
chr1	1215709	1215710	SNP-52	1	+	T/C	CC	CC	CT	CC	CC	CT	CT	CC	CT	CT	CT	CC
chr1	1222095	1222096	SNP-53	1	+	A/G	GG	00	AG	00	00	GG	GG	00	GG	GG	00	GG
chr1	1222181	1222182	SNP-54	1	+	A/G	GG	00	AG	00	00	GG	GG	AG	AG	AG	00	AG
chr1	1225572	1225573	SNP-55	1	+	A/T	TT	00	00	AT	00	TT	00	00	AT	00	00	00
chr1	1227356	1227357	SNP-56	1	+	T/C	CC	CC	CT	CC	CC	CC	CC	CC	CC	CC	CC	CC
chr1	1227466	1227467	SNP-57	2	+	C/T	CC	00	00	00	00	CC	CC	00	CT	00	00	00
chr1	1231391	1231392	SNP-58	5	+	G/A	GG	00	GG	AG	00	00	00	00	AG	00	AG	00
chr1	1231662	1231663	SNP-59	1	+	G/A	00	00	00	AG	AG	00	GG	00	00	AG	00	00
chr1	1255322	1255323	SNP-60	1	+	C/T	00	CT	00	00	00	00	CC	CT	00	00	00	00
chr1	1255367	1255368	SNP-61	0	+	A/G	00	00	00	00	00	00	00	00	00	00	00	AG
chr1	1263140	1263141	SNP-62	0	+	G/A	00	00	AA	00	00	AA	AG	00	AA	AA	AA	00
chr1	1265939	1265940	SNP-63	1	+	A/G	AG	GG	GG	GG	GG	GG	GG	GG	GG	GG	00	GG
chr1	1266225	1266226	SNP-64	1	+	C/T	TT	TT	CT	TT	TT	TT	TT	TT	TT	TT	TT	TT
chr1	1266272	1266273	SNP-65	5	+	A/C	AA	AC	AC	AC	AC	AA	AA	AC	AC	AC	AC	AC
chr1	1266340	1266341	SNP-67	5	+	G/T	GG	GT	GT	GT	GT	GG	GG	GT	GT	GT	GT	GT
chr1	1269876	1269877	SNP-69	0	+	G/A	00	00	00	00	AG	00	00	00	00	00	00	00
chr1	1297395	1297396	SNP-71	1	+	A/C	CC	CC	CC	AC	CC	AC	CC	AC	CC	CC	CC	AC
chr1	1297462	1297463	SNP-72	1	+	T/C	CC	CC	CT	CC	CC	CT	CT	CC	CT	CT	CT	CC
chr1	1297500	1297501	SNP-73	6	+	C/T	CC	CT	CC	CT	CT	CC	CC	CT	CT	CT	CT	CT
chr1	1300530	1300531	SNP-74	3	+	C/A	CC	00	AC	00	00	CC	CC	AC	AC	00	00	00
chr1	1337171	1337172	SNP-75	3	+	C/G	GG	CG	CG	CG	CG	GG	GG	CG	CG	CG	CG	CG
chr1	1352587	1352588	SNP-76	1	+	G/C	CG	00	CC	00	CG	CG	CG	00	CG	CG	CC	00
chr1	1352696	1352697	SNP-78	1	+	G/C	CG	00	00	00	CG	CG	CG	CG	00	CG	00	CG
chr1	1358337	1358338	SNP-79	0	+	A/G	GG	00	GG	00	00	AG	GG	00	GG	GG	00	AG
chr1	1366429	1366430	SNP-80	3	+	G/A	AG	AA	GG	00	AG	AG	GG	AA	AG	AG	AG	AA
chr1	1404925	1404926	SNP-81	1	+	G/T	00	00	GT	00	00	TT	TT	TT	00	00	00	00
chr1	1404961	1404962	SNP-82	2	+	C/T	CT	00	CT	00	00	TT	00	00	TT	00	00	TT
chr1	1469048	1469049	SNP-83	1	+	A/C	00	00	AC	00	00	00	00	00	00	CC	00	00
chr1	1476696	1476697	SNP-84	4	+	A/C	AC	CC	AA	AC	AC	AC	AA	CC	AC	AC	AC	CC
chr1	1476765	1476766	SNP-85	0	+	C/T	00	00	00	TT	00	CT	00	00	00	00	00	00
chr1	1489160	1489161	SNP-86	0	+	G/A	00	00	00	00	AG	00	GG	00	00	00	00	00
chr1	1499277	1499278	SNP-87	2	+	A/G	AG	GG	AG	GG	AG	AG	AG	AG	AG	AG	AG	AG
chr1	1523003	1523004	SNP-89	1	+	C/T	CT	TT	TT	TT	TT	TT	TT	TT	TT	TT	TT	TT
chr1	1530589	1530590	SNP-90	0	+	T/C	CC	00	00	00	00	CT	CT	00	00	00	00	00
chr1	1545580	1545581	SNP-91	1	+	A/G	AG	GG	GG	GG	GG	GG	GG	GG	GG	GG	GG	GG
chr1	1555709	1555710	SNP-92	1	+	A/C	CC	CC	AC	CC	CC	AC	AC	CC	AC	AC	AC	CC
chr1	1600386	1600387	SNP-93	5	+	C/T	CT	CT	CT	CC	CT	CT	TT	CC	CT	CT	CT	CC
chr1	1600401	1600402	SNP-94	2	+	G/A	AG	AA	AG	AA	AA	AA	AA	AA	AA	AA	AA	AA
chr1	1697294	1697295	SNP-95	2	+	A/G	AG	GG	GG	AG	AG	GG	AG	GG	GG	GG	GG	GG
chr1	1699894	1699895	SNP-96	1	+	T/C	CT	00	00	00	00	00	CT	00	00	00	00	00
chr1	1827737	1827738	SNP-97	3	+	T/C	CT	CT	CT	CC	CC	CT	CT	CC	CT	CT	CT	CC
chr1	1830465	1830466	SNP-98	1	+	A/G	AG	00	00	00	00	GG	AG	00	GG	00	00	GG
chr1	1840287	1840288	SNP-99	2	+	G/A	AG	00	AG	00	00	AG	AG	00	AG	00	00	00
chr1	1846531	1846532	SNP-100	0	+	C/T	TT	00	00	00	CT	CT	TT	CC	00	00	00	00
chr1	1849417	1849418	SNP-103	1	+	C/T	00	CT	00	00	TT	00	CT	00	00	CT	00	00
chr1	1859634	1859635	SNP-104	2	+	T/A	AA	AT	AA	AT	AT	AT	AA	AT	AT	AT	AA	AT
chr1	1859765	1859766	SNP-105	2	+	T/C	00	CT	CT	00	CC	CT	CC	00	00	CT	00	CC
chr1	1865372	1865373	SNP-106	0	+	C/T	TT	00	00	00	00	00	TT	00	CT	TT	00	00
chr1	1865389	1865390	SNP-107	1	+	C/G	GG	00	CG	00	00	CG	GG	00	CG	00	00	00
chr1	1867211	1867212	SNP-108	0	+	C/T	00	00	00	00	00	00	CT	00	00	00	00	00
chr1	1867311	1867312	SNP-109	2	+	T/C	CC	00	CT	CT	CT	00	CC	TT	CT	CT	CT	TT
chr1	1876244	1876245	SNP-110	7	+	C/T	CT	CC	CC	CC	CT	CC	CT	CC	CC	CC	CC	CC
chr1	1890744	1890745	SNP-112	1	+	C/T	TT	TT	TT	CT	TT	CT	TT	CT	TT	TT	TT	CT
chr1	1890777	1890778	SNP-113	2	+	A/G	AG	00	AG	00	00	AG	AG	GG	GG	GG	00	GG
chr1	1892225	1892226	SNP-114	1	+	C/G	00	CG	00	00	CG	CG	CG	GG	00	CG	CG	CG
chr1	1892481	1892482	SNP-115	2	+	A/G	AG	GG	AG	GG	AG	GG	AG	GG	GG	GG	GG	GG
chr1	1892518	1892519	SNP-116	2	+	T/C	CT	CC	CT	CC	CT	CC	CT	CC	CC	CC	CC	CC
chr1	1953034	1953035	SNP-118	0	+	G/A	00	00	00	00	00	00	AG	00	00	00	00	00
chr1	1963363	1963364	SNP-119	1	+	T/C	CT	CC	CC	00	CT	CC	CT	CC	CC	CC	CC	CC
chr1	1964826	1964827	SNP-120	1	+	A/G	AG	00	00	00	00	GG	AG	GG	GG	00	00	GG
chr1	1970977	1970978	SNP-121	1	+	C/A	AA	AA	AA	AC	AA	AC	AA	AC	AA	AA	AA	AC
chr1	1971695	1971696	SNP-122	2	+	T/C	TT	00	00	00	00	CT	00	00	CT	00	00	TT
chr1	2006887	2006888	SNP-123	0	+	C/T	TT	TT	TT	00	00	CT	00	00	00	00	00	00
chr1	2013153	2013154	SNP-124	1	+	A/G	GG	GG	GG	AG	GG	GG	GG	GG	GG	GG	GG	GG
chr1	2028115	2028116	SNP-125	2	+	C/T	00	CC	00	00	CT	00	00	00	00	00	00	00
chr1	2029955	2029956	SNP-126	3	+	C/T	CC	00	CT	00	00	CT	CT	00	CT	00	00	00
chr1	2042877	2042878	SNP-127	1	+	C/T	00	00	CT	00	00	TT	CT	00	CT	CT	00	00
chr1	2045504	2045505	SNP-128	0	+	T/C	00	00	CC	00	CT	CC	CC	CT	CT	CC	CT	CT
chr1	2045715	2045716	SNP-129	1	+	A/G	00	00	AG	00	00	GG	AG	00	AG	AG	00	00
chr1	2061199	2061200	SNP-130	6	+	A/C	AA	AA	AC	AC	AA	CC	AC	AC	AC	AC	AC	AC
chr1	2061415	2061416	SNP-131	7	+	G/A	GG	GG	GG	AG	GG	AG	GG	AG	GG	GG	GG	AG
chr1	2061597	2061598	SNP-132	1	+	T/C	00	CC	CT	CC	CC	CT	CT	00	00	00	00	00
chr1	2068244	2068245	SNP-133	0	+	T/C	00	00	00	00	CC	CT	00	CT	CC	CC	CC	00
chr1	2068303	2068304	SNP-134	0	+	G/T	TT	00	00	00	TT	GT	TT	00	TT	TT	00	00
chr1	2076578	2076579	SNP-135	1	+	G/A	00	00	AG	00	AA	AG	AG	00	00	AA	00	AA
chr1	2094294	2094295	SNP-136	0	+	T/C	00	00	00	00	00	00	00	CT	00	00	00	00
chr1	2095737	2095738	SNP-137	1	+	A/G	GG	GG	AG	GG	GG	AG	AG	GG	AG	AG	AG	GG
chr1	2101904	2101905	SNP-138	1	+	C/G	GG	GG	GG	CG	GG	GG	GG	GG	GG	GG	GG	GG
chr1	2110977	2110978	SNP-139	1	+	T/C	CT	00	00	00	00	TT	TT	00	CT	00	00	00
chr1	2159074	2159075	SNP-140	3	+	A/G	AG	GG	AA	GG	AG	AG	AA	GG	AG	AA	AG	GG
chr1	2232980	2232981	SNP-141	2	+	C/G	CG	GG	GG	CG	GG	CG	GG	CG	GG	GG	GG	CG
chr1	2261923	2261924	SNP-142	0	+	A/G	00	00	GG	00	AG	GG	AG	00	00	AG	00	00
chr1	2262019	2262020	SNP-143	1	+	T/C	CC	CC	CT	CC	CC	CT	CT	CC	CT	CT	CT	CC
chr1	2262062	2262063	SNP-144	2	+	T/G	GT	GG	GG	GT	GT	GG	GT	GG	GG	GT	GG	GG
chr1	2262085	2262086	SNP-145	2	+	T/C	CC	CT	CT	CC	CT	CC	CC	CC	CT	CC	CT	CT
chr1	2262105	2262106	SNP-146	2	+	A/G	AG	00	GG	AG	AG	GG	AG	00	GG	AG	00	GG
chr1	2334030	2334031	SNP-148	1	+	G/C	CC	00	CG	00	00	CC	CC	00	CC	CC	00	CC
chr1	2335825	2335826	SNP-149	1	+	G/T	GT	TT	TT	TT	GT	TT	GT	TT	TT	GT	TT	TT
chr1	2335922	2335923	SNP-150	1	+	T/C	CT	CC	CC	CC	CT	CC	CT	CC	CC	CT	CC	CC
chr1	2337325	2337326	SNP-151	0	+	T/C	CC	00	00	CC	CT	CC	CC	CT	CT	CC	00	00
chr1	2337425	2337426	SNP-152	1	+	T/C	CT	00	CC	00	CC	CC	CC	CC	CC	CC	00	00
chr1	2337435	2337436	SNP-153	0	+	T/G	GG	00	GG	00	GT	GG	GG	GT	GT	GG	00	00
chr1	2351499	2351500	SNP-154	5	+	T/G	TT	GT	TT	GG	GT	GT	TT	GG	GT	TT	GT	GG
chr1	2351525	2351526	SNP-155	3	+	T/C	CT	CC	TT	CC	CT	CT	TT	CC	CT	TT	CT	CC
chr1	2361960	2361961	SNP-156	1	+	T/G	GT	GG	GG	GG	GT	GG	GT	00	GG	GT	00	00
chr1	2365365	2365366	SNP-157	2	+	T/C	TT	00	CC	00	00	CC	CT	00	CT	CT	00	CT
chr1	2380509	2380510	SNP-158	1	+	A/G	00	AG	GG	00	AG	00	GG	00	AG	00	00	AG
chr1	2380574	2380575	SNP-159	4	+	G/C	GG	CG	CC	CG	GG	CC	CG	CG	CG	CG	CG	CG
chr1	2383669	2383670	SNP-161	1	+	T/C	CT	CC	CC	CC	CT	CC	CT	CC	CC	CT	CC	CC
chr1	2405356	2405357	SNP-162	4	+	C/T	TT	CC	CT	CT	CT	CC	CT	00	CC	CT	00	CC
chr1	2485487	2485488	SNP-163	2	+	T/C	CT	CC	CT	CC	CT	CT	TT	00	CT	TT	CT	00
chr1	2525861	2525862	SNP-164	1	+	G/C	CG	CC	CC	00	CG	CC	CG	CC	CC	CG	00	CC
chr1	2528745	2528746	SNP-165	0	+	T/G	00	00	00	00	00	00	GT	00	00	00	00	00
chr1	2552028	2552029	SNP-166	7	+	T/C	CT	TT	TT	TT	00	TT	CT	TT	TT	CT	00	TT
chr1	2619104	2619105	SNP-167	0	+	G/C	00	00	00	00	00	00	CG	00	00	00	00	00
chr1	2691385	2691386	SNP-168	0	+	G/A	AA	00	AA	00	AG	AA	AA	00	AA	AA	00	AG
chr1	2705579	2705580	SNP-169	1	+	T/C	CC	CC	CT	00	CC	CT	CT	00	CT	CT	00	CC
chr1	2725832	2725833	SNP-170	0	+	G/T	00	TT	00	00	00	GT	GT	TT	00	GT	00	TT
chr1	2747055	2747056	SNP-171	5	+	C/T	CT	CT	CT	CC	CT	CT	CT	CT	TT	CT	TT	CT
chr1	2756173	2756174	SNP-173	1	+	A/G	00	00	AG	00	GG	00	00	00	00	00	00	00
chr1	2769673	2769674	SNP-175	4	+	A/G	AG	AG	AG	AG	AG	AG	AG	AG	AG	AG	AG	AG
chr1	2769678	2769679	SNP-176	4	+	G/C	CG	CG	CG	CG	CC	CG	CG	CC	CG	CG	CC	CG
chr1	2769751	2769752	SNP-177	7	+	C/T	CC	CC	CT	CC	CC	CT	CT	CC	CT	CT	CT	CC
chr1	2784008	2784009	SNP-178	2	+	C/T	CT	00	CT	00	00	CT	CT	00	00	CT	00	00
chr1	2803333	2803334	SNP-179	1	+	A/C	AC	CC	CC	CC	CC	CC	CC	CC	CC	CC	CC	CC
chr1	2809418	2809419	SNP-180	1	+	A/G	AG	00	GG	00	00	00	AG	GG	GG	AG	00	GG
chr1	2816228	2816229	SNP-181	1	+	A/G	GG	00	AG	00	00	00	AG	00	AG	00	00	00
chr1	2816446	2816447	SNP-182	1	+	A/G	GG	GG	AG	00	GG	AG	AG	00	AG	AG	AG	GG
chr1	2822268	2822269	SNP-183	0	+	T/C	00	00	00	00	00	CT	00	00	CT	CT	00	CC
chr1	2822485	2822486	SNP-184	1	+	G/T	TT	TT	GT	00	TT	TT	TT	TT	TT	TT	TT	TT
chr1	2827821	2827822	SNP-185	1	+	C/G	CG	GG	GG	GG	CG	GG	CG	GG	GG	CG	GG	GG
chr1	2827856	2827857	SNP-186	1	+	A/G	AG	GG	GG	GG	AG	GG	AG	GG	GG	AG	GG	GG
chr1	2828565	2828566	SNP-187	0	+	G/T	00	00	TT	00	00	TT	GT	00	TT	00	00	TT
chr1	2828657	2828658	SNP-188	1	+	C/G	CG	GG	GG	GG	00	GG	CG	GG	GG	CG	00	GG
chr1	2832923	2832924	SNP-189	1	+	C/T	CT	TT	TT	TT	CT	TT	CT	TT	TT	CT	TT	TT
chr1	2833039	2833040	SNP-190	1	+	A/G	AG	GG	GG	GG	AG	GG	AG	GG	GG	AG	GG	GG
chr1	2833081	2833082	SNP-191	1	+	G/A	AG	AA	AA	AA	AG	AA	AG	AA	AA	AG	AA	AA
chr1	2833107	2833108	SNP-192	1	+	T/C	CT	CC	CC	CC	CT	CC	CT	CC	CC	CT	CC	CC
chr1	2833287	2833288	SNP-194	1	+	A/C	AC	CC	CC	CC	AC	CC	AC	CC	CC	AC	CC	CC
chr1	2833336	2833337	SNP-195	1	+	G/A	AG	AA	AA	AA	AG	AA	AG	AA	AA	AG	AA	AA
chr1	2833449	2833450	SNP-196	1	+	A/G	AG	GG	GG	GG	AG	GG	AG	GG	GG	AG	GG	GG
chr1	2833709	2833710	SNP-197	1	+	A/G	AG	GG	GG	GG	AG	GG	AG	GG	GG	AG	GG	GG
chr1	2839049	2839050	SNP-198	1	+	G/T	00	GT	TT	TT	00	TT	GT	00	GT	GT	00	00
chr1	2839971	2839972	SNP-199	0	+	A/G	00	00	00	00	00	GG	00	00	AG	AG	00	00
chr1	2840040	2840041	SNP-200	0	+	T/G	00	00	00	00	00	00	GT	00	00	00	00	00
chr1	2851063	2851064	SNP-201	1	+	C/T	00	00	CT	00	00	00	00	00	CC	00	00	00
chr1	2851298	2851299	SNP-202	0	+	A/G	00	00	GG	00	AA	00	00	00	00	AG	00	00
chr1	2866384	2866385	SNP-203	2	+	C/T	TT	00	CC	00	CT	CC	CT	00	CC	CT	00	00
chr1	2884274	2884275	SNP-204	4	+	C/G	CG	CG	CG	CG	CG	CG	CG	CG	CG	CG	CG	CG
chr1	2884324	2884325	SNP-205	4	+	C/G	CC	GG	CG	CG	CG	CG	CC	GG	CG	CC	CG	GG
chr1	2908370	2908371	SNP-206	2	+	A/G	GG	00	AA	00	AG	AG	GG	00	AG	00	AG	AA
chr1	2908431	2908432	SNP-207	1	+	C/T	TT	00	CT	00	00	CT	TT	00	CT	TT	00	CC
chr1	2932342	2932343	SNP-208	0	+	A/G	00	00	00	00	00	00	AG	AG	00	00	00	00
chr1	2949070	2949071	SNP-209	2	+	A/G	GG	AG	AG	00	AG	AG	GG	AA	AG	GG	AG	AG
chr1	2993519	2993520	SNP-211	0	+	T/G	00	00	00	00	00	00	GT	00	00	00	00	00
chr1	3020743	3020744	SNP-212	2	+	T/C	CT	00	CT	00	CT	CT	CC	00	00	CC	00	00
chr1	3020865	3020866	SNP-213	1	+	T/C	CC	CC	CC	CT	CC	CT	CC	CT	CC	CC	CC	CT
chr1	3020923	3020924	SNP-214	2	+	A/G	AG	00	AG	GG	AG	AG	GG	00	GG	GG	AG	00
chr1	3020981	3020982	SNP-215	1	+	G/A	AG	00	00	00	AG	AG	AA	GG	AA	AA	AG	GG
chr1	3020997	3020998	SNP-216	1	+	A/T	AT	00	00	00	00	00	TT	00	AT	TT	00	00
chr1	3035474	3035475	SNP-217	0	+	C/T	00	00	00	00	00	CT	TT	00	00	00	00	00
chr1	3035612	3035613	SNP-218	1	+	T/G	GG	00	GT	GG	GG	00	GG	GG	GT	GG	00	GG
chr1	3087442	3087443	SNP-223	1	+	C/T	00	00	CT	TT	TT	CT	TT	TT	00	CT	00	00
chr1	3087607	3087608	SNP-224	0	+	A/G	00	GG	GG	00	GG	00	GG	AG	00	GG	GG	AG
chr1	3087616	3087617	SNP-225	2	+	T/C	00	CT	CT	00	CC	00	CC	CC	CC	CC	CC	00
chr1	3088348	3088349	SNP-226	0	+	C/T	00	00	00	00	00	00	CT	00	00	TT	00	00
chr1	3175698	3175699	SNP-227	1	+	A/G	00	00	AG	00	AG	00	AG	00	00	AG	GG	00
chr1	3176461	3176462	SNP-229	1	+	A/G	00	AG	00	00	00	GG	00	00	00	GG	00	00
chr1	3176468	3176469	SNP-230	0	+	A/T	00	TT	00	00	00	00	00	00	00	AT	00	00
chr1	3177044	3177045	SNP-231	2	+	G/T	GT	TT	GT	TT	GT	TT	GT	TT	TT	GT	TT	TT
chr1	3180242	3180243	SNP-232	0	+	A/T	00	00	00	00	00	00	AT	00	00	00	00	00
chr1	3183100	3183101	SNP-233	2	+	A/G	AG	GG	AG	GG	AG	GG	AG	GG	GG	AG	GG	GG
chr1	3183157	3183158	SNP-234	2	+	C/T	CT	TT	CT	TT	CT	TT	CT	TT	TT	CT	TT	TT
chr1	3204379	3204380	SNP-235	5	+	G/A	GG	AA	GG	AG	AG	AG	GG	00	AG	GG	AG	AA
chr1	3217275	3217276	SNP-236	0	+	G/C	00	00	00	00	00	00	00	CG	00	00	00	00
chr1	3226703	3226704	SNP-237	1	+	A/G	00	AG	GG	GG	AG	GG	GG	AG	AG	GG	AG	AG
chr1	3232313	3232314	SNP-238	3	+	T/C	CT	CT	CC	CT	CT	CC	CT	CC	CC	CT	CC	CC
chr1	3232348	3232349	SNP-239	1	+	T/C	CC	CT	CC	CC	CT	CC	CC	CC	CT	CC	00	00
chr1	3232656	3232657	SNP-240	1	+	G/A	AA	AG	AA	AA	AG	AA	AA	AG	AG	AA	AG	AG
chr1	3252117	3252118	SNP-241	1	+	T/C	CC	CT	CC	00	00	00	CC	00	00	00	00	00
chr1	3252128	3252129	SNP-242	1	+	G/A	AG	AA	AA	00	AA	00	AA	00	AA	00	00	00
chr1	3290357	3290358	SNP-243	1	+	T/C	CC	CT	CC	CC	CT	CC	CC	CT	CT	CC	CT	CT
chr1	3315119	3315120	SNP-244	1	+	G/A	AG	AA	AA	AA	AA	AA	AA	AA	AA	AA	AA	AA
chr1	3315179	3315180	SNP-245	1	+	G/A	AG	AA	AA	AA	AA	AA	AA	AA	AA	AA	AA	AA
chr1	3315189	3315190	SNP-246	2	+	C/G	GG	CG	GG	CG	GG	GG	GG	GG	GG	GG	GG	GG
chr1	3315353	3315354	SNP-247	1	+	C/T	CT	00	TT	00	TT	TT	TT	TT	TT	TT	TT	TT
chr1	3315385	3315386	SNP-248	2	+	G/A	AG	AG	AA	00	AA	AG	AA	AG	AA	AA	00	AG
chr1	3315440	3315441	SNP-249	4	+	G/A	AG	AG	AA	GG	AA	AG	AA	AG	AA	AA	AA	AG
chr1	3315527	3315528	SNP-250	1	+	T/C	CT	CC	CC	CC	CC	CC	CC	CC	CC	CC	CC	CC
chr1	3316166	3316167	SNP-251	1	+	A/T	AT	00	00	00	TT	AT	AT	TT	00	00	00	AT
chr1	3316499	3316500	SNP-252	0	+	G/A	00	00	00	00	00	00	AA	AG	00	AA	00	00
chr1	3328399	3328400	SNP-253	4	+	A/G	AG	AG	AG	AG	AG	AG	AG	AG	AG	AG	AG	AG
chr1	3328570	3328571	SNP-254	4	+	G/A	AG	AG	AG	AG	AA	AG	AG	AG	00	AG	AG	AG
chr1	3331399	3331400	SNP-255	7	+	T/C	TT	TT	TT	CT	TT	TT	TT	TT	TT	TT	TT	TT
chr1	3359612	3359613	SNP-256	1	+	A/G	AG	00	GG	GG	GG	GG	00	00	GG	00	GG	00
chr1	3359683	3359684	SNP-257	5	+	G/A	AG	AG	AG	GG	AG	AG	AG	AG	AA	AG	AA	GG
chr1	3377519	3377520	SNP-258	1	+	A/G	AG	00	00	00	GG	00	GG	00	00	GG	00	00
chr1	3383763	3383764	SNP-259	1	+	A/G	AG	00	00	00	00	00	00	00	00	00	00	00
chr1	3397858	3397859	SNP-260	1	+	T/C	CC	CT	CC	CC	CT	CC	CC	CT	CT	CC	CT	CC
chr1	3408424	3408425	SNP-261	7	+	C/T	CT	CC	CC	CC	00	CC	CC	CC	CC	CC	00	CC
chr1	3408437	3408438	SNP-262	4	+	C/T	CT	CT	CT	CT	CT	CT	CT	CT	CT	CT	CT	CT
chr1	3408449	3408450	SNP-263	1	+	A/G	GG	GG	AG	GG	GG	AG	AG	GG	GG	AG	GG	AG
chr1	3408474	3408475	SNP-264	4	+	C/G	CG	CG	CG	CG	CG	CG	CG	CG	CG	CG	CG	CG
chr1	3408514	3408515	SNP-265	4	+	A/G	AG	AG	AG	AG	AG	AG	AG	GG	AG	AG	GG	AG
chr1	3408516	3408517	SNP-266	3	+	A/G	AG	AG	GG	AG	AG	AG	AG	AG	AG	AG	GG	AG
chr1	3424843	3424844	SNP-267	7	+	C/G	CC	CC	CC	CG	CC	CG	CC	CG	CC	CC	CC	CG
chr1	3450589	3450590	SNP-268	1	+	T/C	00	00	CT	00	00	00	CT	00	00	CT	00	00
chr1	3450703	3450704	SNP-269	1	+	G/A	00	00	AG	00	AA	00	AG	00	00	00	00	00
chr1	3471828	3471829	SNP-270	4	+	C/G	CG	CC	GG	CG	CC	GG	CG	CG	CG	CG	CG	CG
chr1	3479499	3479500	SNP-272	2	+	C/T	TT	CC	TT	TT	CT	TT	TT	TT	00	TT	CT	TT
chr1	3479678	3479679	SNP-273	4	+	G/A	AG	GG	AA	AG	GG	AA	AG	AG	AG	AG	AG	AG
chr1	3483123	3483124	SNP-274	6	+	T/A	AT	TT	AT	TT	AT	AT	AA	TT	AT	AA	AT	AT
chr1	3483559	3483560	SNP-275	6	+	C/T	CT	CC	CT	CC	CT	CT	TT	CC	CT	TT	CT	CT
chr1	3489540	3489541	SNP-276	0	+	G/A	00	00	00	00	00	00	AG	00	00	00	00	00
chr1	3490434	3490435	SNP-277	7	+	A/G	AA	AA	AG	AA	AA	AG	AG	AA	AG	AG	AG	AA
chr1	3492619	3492620	SNP-278	0	+	A/G	00	00	00	00	00	00	00	00	00	AG	00	GG
chr1	3497299	3497300	SNP-279	1	+	T/C	00	00	CT	00	00	CT	CT	00	CT	CT	CT	00
chr1	3521454	3521455	SNP-280	5	+	T/C	00	TT	CT	TT	TT	00	00	00	00	00	CT	00
chr1	3579739	3579740	SNP-281	0	+	C/G	GG	00	00	00	00	00	CG	00	CC	00	00	00
chr1	3581747	3581748	SNP-282	1	+	C/G	GG	GG	CG	GG	GG	GG	GG	GG	00	GG	GG	GG
chr1	3582865	3582866	SNP-283	2	+	T/G	GT	GT	GG	GG	GT	GG	GG	GT	GT	GG	GT	GG
chr1	3601341	3601342	SNP-285	3	+	A/G	GG	AG	AG	AG	AG	AG	AG	AG	AG	AG	AG	GG
chr1	3602292	3602293	SNP-286	6	+	C/T	CC	CC	00	CC	00	CT	CT	CC	CT	CT	00	CC
chr1	3603629	3603630	SNP-287	1	+	T/C	CT	00	00	00	00	TT	CT	00	00	00	00	00
chr1	3612741	3612742	SNP-288	2	+	G/A	AG	AA	AG	00	AA	00	AG	00	AG	00	00	00
chr1	3629502	3629503	SNP-289	5	+	C/T	TT	CC	CT	CC	CT	CT	TT	CC	CT	TT	CT	CT
chr1	3630885	3630886	SNP-290	3	+	A/G	GG	AA	AG	00	AG	AG	GG	AA	AG	GG	AG	00
chr1	3630982	3630983	SNP-291	5	+	C/A	AA	CC	AC	CC	AC	AC	AA	CC	AC	AA	AC	AC
chr1	3633944	3633945	SNP-292	3	+	A/G	GG	AA	GG	AG	AG	GG	GG	AG	AG	GG	AG	GG
chr1	3726895	3726896	SNP-293	1	+	A/G	00	AG	GG	00	00	00	00	00	AA	00	00	00
chr1	3731300	3731301	SNP-294	1	+	T/C	CC	00	CT	CC	CT	CC	CC	CC	CT	CC	CC	CC
chr1	3731641	3731642	SNP-295	3	+	T/C	CC	TT	CT	CC	CT	CC	CC	CT	CT	CC	CT	CC
chr1	3775096	3775097	SNP-298	1	+	T/C	00	00	CT	00	00	CT	CT	00	00	00	00	00
chr1	3775282	3775283	SNP-299	0	+	G/C	00	00	CC	00	00	00	CG	00	00	CG	00	00
chr1	3779054	3779055	SNP-300	4	+	C/T	CC	00	CC	00	CT	CC	CC	CT	CT	CC	00	CC
chr1	3779178	3779179	SNP-301	1	+	G/A	AG	00	AA	00	00	AA	00	AA	AA	00	AA	00
chr1	3779221	3779222	SNP-302	0	+	T/C	00	00	00	00	00	CC	00	00	00	CT	00	00
chr1	3813663	3813664	SNP-303	2	+	T/C	CT	CT	00	00	00	CC	CT	00	CC	00	00	CT
chr1	3813772	3813773	SNP-304	1	+	T/C	CC	CT	CC	CC	CT	CC	CC	CT	CT	CC	CT	CC
chr1	3817298	3817299	SNP-305	1	+	G/C	CC	CC	CG	CC	CC	CC	CC	CC	CC	CC	CC	CC
chr1	3817340	3817341	SNP-306	3	+	T/C	CT	CT	CC	CT	CT	CC	CT	CC	CC	CT	CC	CT
chr1	3817440	3817441	SNP-307	1	+	T/C	CT	CC	CC	CC	CT	CC	CT	CC	CC	CT	CC	CT
chr1	3906151	3906152	SNP-308	4	+	C/T	TT	CT	CC	CT	TT	CT	CT	00	CT	CT	00	TT
chr1	3906226	3906227	SNP-309	0	+	C/T	TT	00	00	00	00	CT	CT	00	00	CT	00	TT
chr1	3906247	3906248	SNP-310	0	+	A/C	CC	00	CC	00	AC	CC	CC	00	AC	CC	00	CC
chr1	3934810	3934811	SNP-311	0	+	C/T	00	00	00	00	CT	CT	TT	CC	CT	TT	00	CT
chr1	3934908	3934909	SNP-312	1	+	G/A	00	00	AG	00	AA	00	AG	00	00	AG	00	AA
chr1	3959637	3959638	SNP-313	0	+	G/A	AA	00	AA	00	00	AA	AA	00	AA	AA	00	AG
chr1	4020846	4020847	SNP-314	1	+	T/C	CT	CC	CC	CC	CC	CC	CC	CC	CC	CC	CC	CC
chr1	4020964	4020965	SNP-315	6	+	G/A	AG	GG	AG	GG	GG	GG	GG	GG	GG	GG	GG	GG
chr1	4104419	4104420	SNP-316	0	+	C/T	00	00	00	00	CT	00	00	00	00	CT	00	00
chr1	4104508	4104509	SNP-317	1	+	C/T	CT	00	TT	00	CT	CT	CT	CT	CT	TT	00	TT
chr1	4104544	4104545	SNP-319	0	+	C/T	00	00	TT	00	CT	TT	TT	TT	TT	CT	TT	TT
chr1	4104600	4104601	SNP-320	1	+	T/C	00	00	00	CT	00	CT	CC	CT	CC	CC	00	CC
chr1	4104604	4104605	SNP-321	1	+	T/C	00	00	CC	CT	CC	CT	CC	CC	CT	CT	CC	CC
chr1	4291552	4291553	SNP-322	2	+	G/A	AA	AA	AA	GG	AA	AG	AA	AG	AA	AA	AA	AG
chr1	4291592	4291593	SNP-323	2	+	A/C	CC	CC	CC	AA	CC	AC	CC	AC	CC	CC	CC	AC
chr1	4291716	4291717	SNP-324	1	+	T/C	CC	CC	CC	CT	CC	CT	CC	CT	CC	CC	CC	CT
chr1	4292066	4292067	SNP-326	2	+	G/A	AA	AA	AA	GG	AA	AG	AA	AG	AA	AA	AA	AG
chr1	4456752	4456753	SNP-327	1	+	T/C	CC	CC	CT	CC	CC	CT	CT	CC	00	CT	CT	CC
chr1	4456775	4456776	SNP-328	0	+	A/T	00	TT	TT	00	TT	00	TT	00	TT	TT	TT	AT
chr1	4480642	4480643	SNP-329	5	+	G/A	00	GG	GG	AG	GG	AG	GG	00	GG	00	GG	AG
chr1	4554477	4554478	SNP-330	1	+	T/G	GG	GG	GT	GG	GG	GG	GG	GG	GG	GG	GG	GG
chr1	4592384	4592385	SNP-331	2	+	A/G	GG	AA	GG	GG	AG	GG	GG	AG	AG	GG	AG	GG
chr1	4592448	4592449	SNP-332	3	+	C/T	CC	TT	TT	CT	CT	TT	CT	TT	TT	CT	TT	CT
chr1	4593389	4593390	SNP-333	3	+	G/A	GG	AA	AA	AG	AG	AA	AG	AA	AA	AG	AA	AG
chr1	4607134	4607135	SNP-334	0	+	A/G	00	00	00	00	00	AA	AG	00	00	00	00	00
chr1	4607562	4607563	SNP-335	0	+	A/G	GG	GG	00	00	GG	AG	AG	GG	00	00	00	00
chr1	4654403	4654404	SNP-336	3	+	T/C	TT	CT	CC	CC	CT	CC	CT	00	CC	CT	CC	CT
chr1	4738005	4738006	SNP-337	4	+	T/G	GT	GG	TT	GT	GG	TT	GT	GT	GT	GT	GT	GT
chr1	4738100	4738101	SNP-338	1	+	T/C	CC	CT	CC	CC	CT	CC	CC	CT	CT	CC	CT	CC
chr1	4738108	4738109	SNP-339	1	+	A/C	CC	CC	CC	AC	CC	CC	CC	CC	CC	CC	CC	CC
chr1	4756790	4756791	SNP-340	7	+	G/A	GG	AG	GG	GG	GG	GG	GG	GG	GG	GG	GG	GG
chr1	4786381	4786382	SNP-341	0	+	G/A	00	00	00	00	00	00	AG	00	00	00	00	00
chr1	4899368	4899369	SNP-342	2	+	C/T	TT	CT	TT	CT	CT	TT	CT	CT	CT	CT	CT	CT
chr1	4899409	4899410	SNP-343	2	+	G/A	00	AG	AG	AA	AG	AG	AG	00	00	AA	AG	00
chr1	5072305	5072306	SNP-344	2	+	A/G	AG	GG	00	AG	AG	AG	AG	AG	AG	AG	AG	00
chr1	5120217	5120218	SNP-345	0	+	T/C	00	CC	00	00	CC	00	00	00	00	CT	00	00
chr1	5120234	5120235	SNP-346	3	+	G/A	00	AG	AG	AG	AG	00	AG	AA	00	AG	00	00
chr1	5246333	5246334	SNP-347	1	+	G/T	TT	GT	TT	TT	GT	TT	TT	GT	GT	TT	GT	TT
chr1	5246357	5246358	SNP-348	5	+	G/C	CG	CG	GG	CG	CC	CG	CG	CC	CG	CG	CG	CC
chr1	5246408	5246409	SNP-349	5	+	A/G	AG	AG	AA	AG	GG	AG	AG	GG	AG	AG	AG	GG
chr1	5467991	5467992	SNP-351	0	+	T/C	00	CC	00	00	CT	00	00	00	CT	00	00	00
chr1	5468038	5468039	SNP-352	1	+	T/G	GG	GG	GG	GT	GG	GG	GG	GG	GG	GG	GG	GG
chr1	5468697	5468698	SNP-353	1	+	G/C	CC	CC	CC	CG	CC	CC	CC	CC	CC	CC	CC	CC
chr1	5468752	5468753	SNP-354	6	+	C/T	CC	CT	CT	CC	CC	CC	CC	CC	CC	CC	CC	CC
chr1	5497481	5497482	SNP-355	1	+	G/A	AG	AA	AA	AA	AA	AA	AA	00	AA	AA	00	00
chr1	5603917	5603918	SNP-356	3	+	T/C	CT	CT	CT	CC	CC	CT	CT	CC	CT	CT	CT	CC
chr1	5650764	5650765	SNP-357	1	+	T/C	00	00	CT	00	00	00	CT	00	00	00	00	00
chr1	5651038	5651039	SNP-359	0	+	T/G	GG	GG	GG	00	GG	GT	GG	GT	GT	GT	GG	GG
chr1	5652994	5652995	SNP-360	0	+	T/C	00	00	00	00	00	00	00	00	CT	00	00	00
chr1	5695086	5695087	SNP-361	1	+	A/G	00	GG	AG	00	00	00	00	00	GG	GG	00	AG
chr1	5716341	5716342	SNP-362	2	+	A/G	GG	GG	AG	AG	GG	AG	GG	AG	GG	GG	GG	AG
chr1	5728731	5728732	SNP-363	0	+	T/C	CC	00	00	00	00	00	CT	CC	CT	00	00	00
chr1	5778747	5778748	SNP-364	1	+	T/C	CT	CC	CC	CC	CT	CC	CT	CC	CT	CT	CC	CT
chr1	5779096	5779097	SNP-365	6	+	G/C	GG	CG	CG	GG	GG	CG	CG	GG	CG	CG	CG	GG
chr1	5791932	5791933	SNP-367	0	+	G/A	00	AA	AA	00	AG	AG	AA	AG	AA	AA	AA	AG
chr1	5792191	5792192	SNP-368	1	+	T/C	CC	CT	CC	CC	CC	CC	CC	CC	CC	CC	CC	CC
chr1	5800071	5800072	SNP-369	4	+	A/G	00	AG	AG	AA	AA	00	00	00	00	00	00	00
chr1	5814948	5814949	SNP-370	1	+	G/A	AG	00	AA	00	00	AG	AA	00	AA	00	00	00
chr1	5814954	5814955	SNP-371	2	+	G/A	AG	00	AG	00	00	AG	AG	00	AG	00	00	00
chr1	5814977	5814978	SNP-372	1	+	G/A	AA	00	AG	00	00	00	AA	00	AA	00	00	00
chr1	5851307	5851308	SNP-373	0	+	C/G	00	00	00	00	00	CG	GG	00	00	00	00	00
chr1	5851640	5851641	SNP-375	1	+	G/C	00	CC	CG	00	CG	CG	CC	GG	00	CC	CC	00
chr1	5856732	5856733	SNP-377	1	+	G/A	AA	AA	AG	AA	AA	AA	AA	AA	AA	AA	AA	AA
chr1	5856822	5856823	SNP-378	2	+	T/C	00	CT	CT	00	TT	CT	00	TT	00	00	00	00
chr1	5865020	5865021	SNP-379	1	+	T/A	AT	00	00	00	00	00	AA	00	AA	AA	00	00
chr1	5932299	5932300	SNP-381	7	+	G/A	GG	GG	AG	GG	GG	GG	GG	GG	GG	GG	GG	GG
chr1	5932444	5932445	SNP-382	0	+	A/G	00	00	00	GG	00	00	00	00	00	AG	00	00
chr1	5958099	5958100	SNP-383	4	+	T/C	CT	CT	CT	CT	CT	CT	TT	CC	TT	TT	CT	CT
chr1	5958259	5958260	SNP-384	1	+	A/G	00	00	00	AG	00	00	GG	AA	GG	00	AG	00
chr1	5989044	5989045	SNP-385	0	+	A/C	00	00	00	00	AC	00	AC	00	00	AC	00	00
chr1	5989077	5989078	SNP-386	0	+	C/T	00	00	00	00	CT	CT	TT	00	TT	TT	TT	TT
chr1	5990157	5990158	SNP-387	1	+	C/T	CT	TT	TT	00	00	TT	TT	00	CT	TT	00	TT
chr1	5990179	5990180	SNP-388	2	+	C/T	CT	00	CT	00	00	CT	CT	00	CT	CT	00	00
chr1	5990226	5990227	SNP-389	3	+	G/C	GG	00	CG	00	00	GG	GG	00	GG	GG	00	GG
chr1	6017386	6017387	SNP-390	1	+	A/G	GG	00	AG	00	00	AG	AG	00	AG	AG	00	00
chr1	6017397	6017398	SNP-391	1	+	T/C	CC	00	00	CT	00	CC	CC	00	CC	00	00	00
chr1	6054561	6054562	SNP-392	1	+	A/G	GG	GG	AG	00	GG	GG	GG	GG	GG	GG	GG	GG
chr1	6054592	6054593	SNP-393	3	+	C/T	CC	TT	CT	TT	00	TT	CT	TT	CT	CT	00	CT
chr1	6054655	6054656	SNP-394	3	+	A/G	AA	00	AG	00	00	00	00	00	AG	AG	00	00
chr1	6091599	6091600	SNP-395	1	+	C/T	CT	TT	TT	TT	CT	TT	CT	TT	CT	CT	TT	CT
chr1	6124304	6124305	SNP-396	1	+	T/C	CT	CC	CC	CC	CC	CC	CC	CC	CC	CC	CC	CC
chr1	6137717	6137718	SNP-397	0	+	A/G	00	00	00	00	00	00	AG	00	GG	00	00	00
chr1	6145469	6145470	SNP-398	1	+	T/C	CT	CC	CC	CC	CC	CC	CC	CC	CC	CC	CC	CC
chr1	6187954	6187955	SNP-399	4	+	G/A	AG	AG	AG	AG	GG	GG	GG	GG	GG	GG	GG	GG
chr1	6225096	6225097	SNP-400	1	+	C/T	CT	00	00	00	00	00	TT	00	TT	00	00	TT
chr1	6227878	6227879	SNP-401	2	+	A/C	AC	00	AC	00	00	CC	CC	00	CC	CC	00	CC
chr1	6291412	6291413	SNP-402	1	+	G/C	CC	CG	CC	00	CG	CC	CC	CG	CC	CC	CG	CC
chr1	6330860	6330861	SNP-403	1	+	G/A	AA	AG	AA	AA	AG	AA	AA	00	AA	AA	00	AA
chr1	6339000	6339001	SNP-404	1	+	A/G	GG	AG	GG	00	AG	GG	GG	AG	GG	GG	00	GG
chr1	6339094	6339095	SNP-405	1	+	A/G	AG	GG	GG	GG	AG	GG	AG	GG	AG	AG	GG	AG
chr1	6339961	6339962	SNP-406	1	+	A/C	CC	AC	CC	CC	AC	CC	CC	AC	CC	CC	AC	CC
chr1	6387394	6387395	SNP-407	1	+	C/A	AA	AC	00	00	00	00	AA	00	00	00	00	00
chr1	6397121	6397122	SNP-409	1	+	T/C	CC	CC	CT	CC	CC	CC	CC	CC	CC	CC	CC	CC
chr1	6406169	6406170	SNP-410	1	+	A/G	GG	AG	GG	GG	AG	GG	GG	AG	GG	GG	AG	GG
chr1	6469273	6469274	SNP-411	1	+	A/G	GG	AG	GG	GG	GG	GG	GG	GG	GG	GG	GG	GG
chr1	6469370	6469371	SNP-412	1	+	A/G	GG	AG	GG	GG	GG	GG	GG	GG	GG	GG	GG	GG
chr1	6608360	6608361	SNP-413	5	+	T/C	CT	TT	CT	CT	CT	CC	CC	CT	CC	CC	CT	00
chr1	6617513	6617514	SNP-414	3	+	T/C	CC	CT	CT	CT	CC	TT	CT	CT	CT	CT	CT	00
chr1	6617566	6617567	SNP-415	1	+	A/G	AG	00	00	00	00	AA	00	00	AG	AG	00	00
chr1	7025530	7025531	SNP-416	5	+	G/A	AG	AA	GG	GG	AG	GG	GG	AG	GG	GG	AG	GG
chr1	7025677	7025678	SNP-417	0	+	C/T	00	TT	00	00	CT	00	00	00	00	00	CT	00
chr1	7130803	7130804	SNP-418	0	+	C/T	00	00	00	00	CC	00	00	CT	00	CC	00	00
chr1	7160426	7160427	SNP-419	3	+	T/C	CC	CC	CT	TT	CC	CT	CC	CT	CC	CC	CC	CC
chr1	7436982	7436983	SNP-420	6	+	A/G	AG	AA	AA	AG	AG	AG	AG	AG	AG	AG	AA	AG
chr1	7440238	7440239	SNP-421	0	+	T/C	00	00	00	00	00	00	CT	00	CT	00	00	00
chr1	7443513	7443514	SNP-422	5	+	A/G	AG	AA	AA	GG	AA	AG	AG	AG	AG	AG	AA	AG
chr1	7443566	7443567	SNP-423	4	+	A/G	GG	AA	AA	GG	AG	AG	AG	AG	AG	AG	AA	AG
chr1	7462774	7462775	SNP-424	0	+	C/T	00	00	00	00	CT	TT	00	CT	00	00	00	00
chr1	7462796	7462797	SNP-425	3	+	T/C	CT	00	TT	00	CC	CT	CT	CC	00	00	00	CT
chr1	7462970	7462971	SNP-426	0	+	A/T	00	TT	00	00	TT	00	TT	00	00	AT	00	AT
chr1	7475414	7475415	SNP-427	0	+	C/T	00	00	00	00	CT	00	00	00	00	00	00	CT
chr1	7475516	7475517	SNP-428	0	+	T/C	00	00	00	CC	00	00	CT	00	00	CT	00	00
chr1	7475915	7475916	SNP-429	3	+	G/A	AG	GG	00	AA	AG	AG	AG	AG	AG	AG	GG	AG
chr1	7475931	7475932	SNP-430	1	+	A/G	GG	AG	00	GG	AG	GG	GG	AG	AG	GG	AG	GG
chr1	7475981	7475982	SNP-431	2	+	G/A	00	GG	00	AA	AG	AG	AG	AG	00	AG	00	AG
chr1	7480930	7480931	SNP-432	0	+	A/G	00	00	00	00	00	00	00	00	00	00	AG	00
chr1	7544175	7544176	SNP-434	1	+	A/C	AC	CC	CC	CC	AC	CC	AC	CC	AC	AC	CC	AC
chr1	7628889	7628890	SNP-435	6	+	T/C	CT	TT	CT	TT	CT	TT	CT	TT	CT	CT	TT	CT
chr1	7637650	7637651	SNP-436	1	+	T/C	00	00	CT	CC	TT	CT	TT	00	00	00	00	00
chr1	7638243	7638244	SNP-437	1	+	T/C	00	CC	CT	00	CT	00	CC	00	00	00	00	00
chr1	7650440	7650441	SNP-438	3	+	C/T	TT	CT	CT	CT	CT	CT	TT	CC	TT	TT	CT	TT
chr1	7652177	7652178	SNP-439	1	+	C/G	CG	00	GG	GG	CG	GG	CG	GG	CG	CG	00	00
chr1	7738140	7738141	SNP-440	0	+	A/G	00	GG	GG	GG	AG	00	AG	00	AG	00	GG	00
chr1	7791022	7791023	SNP-441	1	+	T/G	GT	GG	GG	GG	GT	GG	GT	GG	GT	GT	GG	GT
chr1	7964988	7964989	SNP-442	1	+	T/A	00	AT	AA	AA	AT	AA	AA	AT	00	00	AT	00
chr1	8009570	8009571	SNP-443	1	+	T/C	CC	CT	CC	CC	CT	CC	CC	CT	CC	CC	CT	CC
chr1	8331725	8331726	SNP-446	0	+	T/C	00	00	00	00	00	00	CT	00	00	00	00	00
chr1	8357632	8357633	SNP-447	4	+	A/C	AC	AC	CC	AA	AA	AC	AC	AA	AC	AC	AC	AC
chr1	8362211	8362212	SNP-448	7	+	A/C	AC	AA	AA	AA	AA	AA	AA	AA	AA	AA	AA	AA
chr1	8391923	8391924	SNP-449	1	+	G/A	AG	AA	AA	AA	AA	AA	AA	AA	AA	AA	AA	AA
chr1	8585644	8585645	SNP-450	7	+	A/G	AA	AA	AA	AG	AA	AA	AA	AA	AA	AA	AA	AA
chr1	8585682	8585683	SNP-451	7	+	C/T	CC	CC	CC	CT	CC	CC	CC	CC	CC	CC	CC	CC
chr1	8854276	8854277	SNP-452	1	+	A/G	AG	GG	GG	GG	AG	GG	AG	GG	AG	AG	GG	AG
chr1	8900878	8900879	SNP-453	1	+	C/T	CT	TT	TT	TT	TT	TT	TT	TT	TT	TT	TT	TT
chr1	8970830	8970831	SNP-454	4	+	C/T	TT	CC	CT	CT	CT	CT	CT	CT	CT	CT	CC	CT
chr1	8988008	8988009	SNP-455	4	+	T/C	TT	CC	CT	CT	CT	CT	CT	CT	CT	CT	CC	CT
chr1	8992764	8992765	SNP-456	1	+	G/A	AG	AA	AA	AA	AA	AA	AA	AA	AA	AA	AA	AA
chr1	9084254	9084255	SNP-457	5	+	C/T	CT	CT	CC	CT	TT	CT	CT	00	CT	CT	CT	00
chr1	9084637	9084638	SNP-458	2	+	T/C	00	CT	00	CT	00	00	00	00	00	00	00	00
chr1	9093523	9093524	SNP-459	5	+	C/T	CT	CT	CC	CT	TT	CT	CT	TT	CT	CT	CT	CT
chr1	9111938	9111939	SNP-460	0	+	T/C	CC	00	00	00	00	CC	CT	00	CC	00	00	00
chr1	9249930	9249931	SNP-461	2	+	T/G	GG	GG	GT	GT	GG	GG	GG	GG	GG	GG	GG	GG
chr1	9249973	9249974	SNP-462	7	+	G/T	GG	GT	GG	GG	GG	GG	GG	GG	GG	GG	GG	GG
chr1	9249999	9250000	SNP-463	5	+	G/T	GG	GT	GT	GT	GG	GG	GG	GG	GG	00	00	GG
chr1	9271736	9271737	SNP-464	5	+	T/C	CT	CT	CT	TT	CT	CT	CC	TT	CC	CC	CT	CC
chr1	9271952	9271953	SNP-465	4	+	A/G	00	AG	AG	AA	AG	AG	GG	00	00	GG	AG	00
chr1	9275290	9275291	SNP-466	1	+	G/C	CC	CC	CG	00	00	CC	CC	CC	CC	00	00	00
chr1	9277631	9277632	SNP-467	1	+	T/C	00	00	CT	00	00	00	00	00	00	00	00	00
chr1	9311956	9311957	SNP-468	0	+	T/C	00	00	00	00	00	00	CT	00	00	00	00	00
chr1	9393834	9393835	SNP-470	2	+	G/A	AA	AG	AG	AA	AG	AA	AG	AG	AA	AA	AA	AG
chr1	9393852	9393853	SNP-472	2	+	A/C	AC	CC	CC	AC	CC	AC	CC	CC	AC	CC	CC	AC
chr1	9393888	9393889	SNP-473	2	+	C/T	TT	CT	TT	CT	CT	TT	CT	CT	TT	TT	CT	CT
chr1	9393938	9393939	SNP-475	2	+	A/C	AC	AC	CC	00	AC	CC	AC	CC	AC	AC	CC	AC
chr1	9393952	9393953	SNP-476	1	+	C/T	00	CT	00	00	CT	CT	CT	TT	TT	TT	TT	CT
chr1	9438635	9438636	SNP-477	1	+	G/A	AA	AA	AA	AG	AA	AA	AA	AA	AA	AA	AA	AA
chr1	9473852	9473853	SNP-478	3	+	C/T	CT	TT	CC	TT	TT	CT	CT	TT	CT	CT	CT	CT
chr1	9609786	9609787	SNP-479	1	+	T/C	CC	CC	CC	CT	CC	CT	CC	CT	CC	CC	00	CC
chr1	9700185	9700186	SNP-480	1	+	G/C	CC	CG	CC	00	CG	CC	CC	CG	CC	CC	CG	CC
chr1	9810788	9810789	SNP-481	7	+	T/C	TT	TT	TT	CT	TT	TT	TT	TT	TT	TT	TT	TT
chr1	9893057	9893058	SNP-482	1	+	A/G	AG	00	00	00	00	00	00	00	00	00	00	AG
chr1	10015356	10015357	SNP-483	3	+	A/T	AT	TT	AT	AT	TT	AT	AT	TT	AT	AT	AT	AT
chr1	10017131	10017132	SNP-484	2	+	C/A	AC	AA	AA	AC	AA	AA	AA	AA	AA	AA	AA	AA
chr1	10156342	10156343	SNP-485	1	+	G/A	AA	AA	AG	AA	AA	AG	AG	AA	AG	AG	AG	AG
chr1	10169593	10169594	SNP-486	0	+	C/A	00	00	AA	00	00	AA	AA	00	00	AC	00	00
chr1	10349003	10349004	SNP-487	4	+	A/G	GG	AG	AA	AG	GG	AA	AG	AG	AG	AG	AG	AG
chr1	10349060	10349061	SNP-488	3	+	A/G	GG	AG	AG	AG	GG	AG	GG	AG	GG	GG	GG	GG
chr1	10410884	10410885	SNP-489	1	+	A/G	AG	GG	GG	GG	GG	GG	GG	GG	GG	GG	GG	GG
chr1	10410900	10410901	SNP-490	3	+	G/A	AA	AG	GG	AA	AA	AG	AG	AA	AG	AG	AG	AG
chr1	10477843	10477844	SNP-491	6	+	T/C	TT	CT	CT	TT	TT	TT	TT	TT	TT	TT	TT	TT
chr1	10490244	10490245	SNP-492	7	+	T/C	TT	TT	CT	TT	TT	CT	CT	TT	CT	CT	CT	CT
chr1	10490297	10490298	SNP-493	5	+	T/C	TT	CT	CC	TT	TT	CT	CT	TT	CT	CT	CT	CT
chr1	10497263	10497264	SNP-494	1	+	T/C	CC	CC	CC	CT	CC	CT	CC	CT	CC	CC	CC	CC
chr1	10673320	10673321	SNP-495	5	+	T/A	TT	AA	TT	AT	AT	TT	TT	AT	TT	TT	AT	TT
chr1	10675165	10675166	SNP-496	1	+	G/T	TT	GT	TT	TT	TT	TT	TT	TT	TT	TT	TT	TT
chr1	10675303	10675304	SNP-497	1	+	C/A	AA	AC	AA	AA	AC	AA	AA	AA	AA	AA	AC	AA
chr1	10835717	10835718	SNP-498	0	+	T/C	00	00	00	00	CT	CC	00	00	00	CC	CT	00
chr1	10892770	10892771	SNP-499	3	+	T/G	GT	00	GT	GT	GT	GG	GT	GG	GT	GT	GG	GT
chr1	10924818	10924819	SNP-500	1	+	A/C	CC	CC	AC	CC	CC	CC	CC	CC	CC	CC	CC	CC
chr1	11055387	11055388	SNP-501	5	+	A/G	AA	AG	AG	AG	AA	AG	AA	AG	AA	AA	AA	AA
chr1	11055551	11055552	SNP-502	5	+	C/G	CC	CG	CG	CG	CC	CG	CC	CG	CC	CC	CC	CC
chr1	11113232	11113233	SNP-503	1	+	A/G	GG	00	AG	00	00	AG	GG	00	GG	00	00	GG
chr1	11113284	11113285	SNP-504	1	+	A/G	AG	00	00	00	00	GG	AG	00	00	00	00	AG
chr1	11320379	11320380	SNP-505	1	+	T/C	CC	CT	CC	CC	CC	CC	CC	CC	CC	CC	CC	CC
chr1	11321267	11321268	SNP-506	0	+	C/G	00	00	00	GG	00	00	00	00	00	CG	00	00
chr1	11321336	11321337	SNP-507	0	+	C/T	00	00	00	00	TT	00	CT	TT	00	00	00	00
chr1	11356856	11356857	SNP-508	0	+	T/G	00	00	00	00	00	00	00	00	00	00	00	GT
chr1	11356884	11356885	SNP-509	1	+	C/T	CT	TT	00	00	00	CT	CT	CT	00	CT	CT	CT
chr1	11505714	11505715	SNP-510	3	+	T/C	CC	CT	TT	00	00	TT	CT	CT	CT	00	00	00
chr1	11517789	11517790	SNP-511	3	+	G/A	AG	AG	AA	AG	GG	AA	AG	AG	AG	AG	AG	AG
chr1	11517879	11517880	SNP-512	3	+	G/A	AG	AG	AA	AG	GG	AA	AG	AG	AG	AG	AG	AG
chr1	11517881	11517882	SNP-513	1	+	G/C	CG	CC	CC	CC	CC	CC	CC	CC	CC	CC	CC	CC
chr1	11625076	11625077	SNP-515	0	+	C/T	00	00	00	00	TT	00	CT	00	00	00	CT	00
chr1	11633147	11633148	SNP-516	2	+	G/T	TT	GT	TT	GT	TT	TT	TT	TT	TT	TT	TT	TT
chr1	11646678	11646679	SNP-517	5	+	C/G	CC	CG	GG	CC	CG	CG	CG	CG	CG	CG	GG	CG
chr1	11684965	11684966	SNP-518	1	+	A/G	00	00	AG	00	00	00	AA	GG	00	00	00	00
chr1	11712972	11712973	SNP-519	0	+	C/A	00	00	00	00	00	00	AC	00	00	00	00	00
chr1	11731988	11731989	SNP-520	3	+	G/T	GT	TT	GT	GT	TT	GG	GT	GT	GT	GT	GT	GT
chr1	11768104	11768105	SNP-521	3	+	C/G	CG	00	CC	00	00	CC	00	00	00	00	00	00
chr1	11821435	11821436	SNP-522	1	+	G/T	TT	GT	TT	TT	TT	TT	TT	TT	TT	TT	TT	TT
chr1	11821445	11821446	SNP-523	1	+	A/G	GG	AG	GG	GG	AG	GG	GG	AG	GG	GG	AG	GG
chr1	11821619	11821620	SNP-524	3	+	T/G	GT	GT	GG	GT	00	GG	GT	00	00	GT	GT	00
chr1	11876694	11876695	SNP-525	1	+	G/C	CC	CG	CC	CC	CC	CC	CC	CC	CC	CC	CC	CC
chr1	11890491	11890492	SNP-526	2	+	C/G	CG	GG	CG	GG	CG	CG	CC	GG	CC	CC	CG	CC
chr1	11890790	11890791	SNP-527	1	+	G/A	00	AA	AG	00	AA	00	00	00	00	00	AA	00
chr1	11892155	11892156	SNP-528	1	+	G/C	CG	00	00	00	00	00	00	00	00	00	00	00
chr1	11892200	11892201	SNP-529	1	+	A/G	AG	00	00	00	00	00	00	00	00	00	00	00
chr1	11909207	11909208	SNP-530	1	+	C/T	CT	00	00	00	00	00	00	00	00	00	00	00
chr1	11949790	11949791	SNP-531	1	+	T/C	00	CC	CT	00	00	00	00	00	TT	00	00	00
chr1	11949894	11949895	SNP-532	3	+	A/G	AG	GG	AG	AG	AG	AG	AA	GG	AA	AA	AG	AA
chr1	11964847	11964848	SNP-533	2	+	G/A	AG	AA	AG	AA	AG	AG	GG	AA	GG	GG	AG	GG
chr1	11964884	11964885	SNP-534	1	+	T/C	CC	CC	CT	CC	CC	CT	CT	CC	CT	CT	CT	CT
chr1	11997113	11997114	SNP-535	2	+	C/T	CT	CT	TT	TT	CT	TT	CT	TT	CT	CT	TT	CT
chr1	12035826	12035827	SNP-536	2	+	A/G	AG	GG	GG	AG	AG	GG	AG	GG	AG	AG	GG	AG
chr1	12036144	12036145	SNP-537	2	+	T/C	CT	CC	CC	CT	CT	CC	CT	CC	CT	CT	CC	CT
chr1	12046611	12046612	SNP-538	1	+	A/G	GG	GG	AG	GG	GG	AG	AG	GG	AG	AG	AG	AG
chr1	12064703	12064704	SNP-539	3	+	C/T	TT	TT	CC	CT	TT	CT	CT	TT	CT	CT	CT	CT
chr1	12167125	12167126	SNP-540	1	+	C/G	CG	GG	GG	GG	CG	GG	CG	GG	CG	CG	GG	CG
chr1	12171011	12171012	SNP-541	4	+	A/T	AT	AT	AT	AT	TT	AA	AT	AT	AT	AT	AT	AT
chr1	12171089	12171090	SNP-542	1	+	A/G	GG	AG	GG	GG	GG	GG	GG	GG	GG	GG	GG	GG
chr1	12173904	12173905	SNP-543	1	+	A/G	AG	00	00	00	00	00	GG	00	00	00	00	00
chr1	12173927	12173928	SNP-544	1	+	C/A	AA	00	AC	00	AA	00	00	AA	AC	00	00	00
chr1	12174086	12174087	SNP-545	1	+	T/C	CC	CC	CT	CC	CC	CC	CC	CC	CC	CC	CC	CC
chr1	12174351	12174352	SNP-546	0	+	G/T	00	00	00	00	00	00	GT	00	GT	00	00	00
chr1	12179527	12179528	SNP-547	2	+	G/C	CG	CC	CC	CG	CC	CG	CC	00	CC	CC	00	CC
chr1	12186131	12186132	SNP-548	0	+	T/C	CC	00	00	00	00	00	CT	00	00	00	00	00
chr1	12584007	12584008	SNP-549	2	+	C/G	GG	CG	GG	CG	GG	GG	GG	GG	GG	GG	GG	GG
chr1	12641797	12641798	SNP-550	6	+	T/C	TT	CT	CT	TT	TT	CT	CT	TT	CT	CT	CT	CT
chr1	12743020	12743021	SNP-551	5	+	A/G	AA	AG	AG	AG	AA	GG	AG	AG	AG	AG	AG	AG
chr1	13716239	13716240	SNP-553	2	+	A/G	00	00	AG	AG	GG	00	00	00	GG	00	00	00
chr1	13914042	13914043	SNP-554	2	+	G/A	AG	AG	AA	AA	AG	AA	AG	AA	AG	AG	AA	00
chr1	14027988	14027989	SNP-555	5	+	A/G	AA	00	AA	AG	AA	AG	AA	AG	AA	AA	AA	00
chr1	14164896	14164897	SNP-556	2	+	C/T	00	TT	CC	TT	TT	CT	00	00	CT	CT	00	00
chr1	14313038	14313039	SNP-557	3	+	C/T	CT	CT	CT	TT	TT	TT	TT	TT	TT	TT	TT	TT
chr1	14614689	14614690	SNP-558	2	+	G/C	CC	CC	CG	CG	CC	GG	CG	CG	CG	CG	CG	CG
chr1	14634378	14634379	SNP-559	0	+	T/C	00	CC	00	00	CC	00	CT	00	00	00	00	00
chr1	14640439	14640440	SNP-560	1	+	T/C	CC	CC	00	CT	CC	TT	CT	00	CT	CT	00	CT
chr1	14931021	14931022	SNP-561	2	+	T/A	TT	AA	AA	AA	AT	AA	AT	AA	AT	AT	AA	AT
chr1	14931164	14931165	SNP-562	2	+	A/G	AA	GG	GG	GG	AG	GG	AG	GG	AG	AG	GG	AG
chr1	14931312	14931313	SNP-563	2	+	A/C	AA	CC	CC	CC	AC	CC	AC	CC	AC	AC	CC	AC
chr1	14931384	14931385	SNP-564	2	+	A/G	AA	GG	GG	GG	AG	GG	AG	GG	AG	AG	GG	AG
chr1	14968808	14968809	SNP-565	2	+	G/C	CG	CC	CG	CC	CG	CC	CG	CC	CG	CG	CC	CG
chr1	14968849	14968850	SNP-566	6	+	T/C	TT	CT	TT	CT	CT	TT	TT	CT	TT	TT	CT	TT
chr1	14978365	14978366	SNP-567	2	+	C/A	AA	AA	CC	AA	AA	AC	AC	AA	AC	AC	AC	AC
chr1	14982266	14982267	SNP-568	2	+	C/T	TT	TT	CC	TT	TT	CT	CT	00	00	CT	00	00
chr1	15114556	15114557	SNP-569	1	+	C/T	CT	TT	TT	TT	CT	TT	CT	TT	CT	CT	TT	CT
chr1	15182447	15182448	SNP-570	2	+	T/C	CC	CT	CT	CC	CC	CC	CC	CC	CC	CC	CC	CC
chr1	15237441	15237442	SNP-571	1	+	G/T	GT	TT	TT	TT	TT	TT	TT	TT	TT	TT	TT	TT
chr1	15299633	15299634	SNP-572	1	+	A/T	TT	TT	AT	TT	TT	TT	TT	TT	TT	TT	TT	TT
chr1	15299703	15299704	SNP-573	3	+	T/C	CC	CT	CC	TT	CT	CT	CC	TT	CC	CC	CT	CC
chr1	15301094	15301095	SNP-574	1	+	T/C	00	00	CT	00	00	00	00	00	00	00	00	00
chr1	15327778	15327779	SNP-575	2	+	T/C	CT	CC	CT	CC	CT	CC	CT	CC	CT	CT	CC	CT
chr1	15327893	15327894	SNP-576	1	+	C/T	TT	TT	TT	CT	TT	CT	TT	CT	TT	TT	TT	TT
chr1	15471951	15471952	SNP-577	3	+	G/A	AG	AG	AG	00	GG	AG	GG	AG	00	GG	GG	00
chr1	15482756	15482757	SNP-578	3	+	A/G	AG	AG	AG	GG	AA	AG	AA	AG	AA	AA	AA	AA
chr1	15482852	15482853	SNP-579	7	+	G/A	GG	GG	GG	AG	GG	GG	GG	GG	GG	GG	GG	GG
chr1	15513792	15513793	SNP-580	2	+	G/A	00	00	AG	AG	AG	AG	AG	AG	AA	AA	AA	AA
chr1	15524692	15524693	SNP-581	3	+	C/T	CC	TT	CT	TT	CT	CT	CC	TT	CC	CC	CT	CC
chr1	15564126	15564127	SNP-582	1	+	C/A	AA	AC	AA	00	00	AA	AA	00	AA	AA	AC	00
chr1	15630252	15630253	SNP-583	1	+	A/G	GG	AG	00	GG	00	00	00	00	GG	00	00	00
chr1	15723542	15723543	SNP-584	2	+	C/G	CG	00	CG	00	00	00	00	00	00	00	00	00
chr1	15723672	15723673	SNP-585	0	+	C/A	AA	00	AA	00	00	AC	AC	00	AC	AC	00	AA
chr1	15725862	15725863	SNP-586	0	+	C/T	00	TT	00	00	CT	00	00	00	00	00	00	00
chr1	15783596	15783597	SNP-587	4	+	G/T	GT	TT	GT	GG	GT	GG	GG	GT	GG	GG	GT	00
chr1	15783617	15783618	SNP-588	4	+	G/T	GT	TT	GT	GG	GT	GG	GG	GT	GG	GG	GT	GG
chr1	16193826	16193827	SNP-589	1	+	A/G	AG	00	00	00	00	00	GG	00	GG	00	00	00
chr1	16208113	16208114	SNP-590	6	+	C/G	CG	CG	CC	CC	CG	CC	CC	CG	CC	CC	CG	CC
chr1	16208413	16208414	SNP-591	5	+	C/T	CT	CT	CC	CT	CT	00	00	CT	CC	00	CT	00
chr1	16211899	16211900	SNP-592	3	+	G/C	CG	CG	CC	CG	CG	CC	CC	CG	CC	CC	CG	CC
chr1	16241364	16241365	SNP-593	7	+	A/C	AA	AC	AA	AA	AC	AA	AA	AC	AA	AA	AC	AA
chr1	16255304	16255305	SNP-594	5	+	C/T	CC	CT	CC	TT	CT	CT	CC	TT	CC	CC	CT	CC
chr1	16255377	16255378	SNP-595	5	+	C/G	CC	CG	CC	GG	CG	CG	CC	GG	CC	CC	CG	CC
chr1	16278273	16278274	SNP-596	4	+	T/A	TT	00	TT	00	00	AT	TT	00	00	00	00	00
chr1	16281406	16281407	SNP-597	3	+	C/G	00	CC	00	CG	00	00	00	00	00	00	00	00
chr1	16282710	16282711	SNP-598	1	+	G/C	CG	00	00	00	00	00	CC	CG	00	00	00	00
chr1	16386929	16386930	SNP-600	3	+	G/A	AG	AA	GG	AA	AG	AG	GG	AA	GG	GG	00	GG
chr1	16386955	16386956	SNP-601	2	+	G/A	AG	AG	AA	AA	AG	AA	AA	AG	AA	AA	AG	AA
chr1	16435554	16435555	SNP-602	4	+	A/C	AA	CC	AA	CC	AC	AC	AA	00	AA	AA	AC	AA
chr1	16551661	16551662	SNP-603	1	+	G/A	AG	AA	AA	AA	AA	AA	AA	AA	AA	AA	AA	AA
chr1	16551714	16551715	SNP-604	3	+	T/C	CT	00	TT	00	00	TT	TT	CT	TT	TT	00	TT
chr1	16811801	16811802	SNP-605	0	+	A/G	00	00	00	00	AG	AG	00	AA	00	00	00	00
chr1	16812443	16812444	SNP-606	1	+	T/C	CC	CC	CT	00	00	CC	CT	CC	CC	00	00	CC
chr1	16812665	16812666	SNP-607	1	+	C/A	AA	00	AC	00	00	00	AC	00	00	00	00	00
chr1	16820201	16820202	SNP-608	2	+	T/C	CC	CT	CT	CC	CT	CT	CT	CC	CT	CT	CT	CT
chr1	16820320	16820321	SNP-611	2	+	C/T	TT	CT	TT	CT	CT	CT	TT	CT	TT	TT	CT	TT
chr1	16820321	16820322	SNP-612	2	+	A/G	GG	AG	AG	GG	AG	AG	AG	AG	AG	AG	AG	AG
chr1	16820337	16820338	SNP-613	1	+	C/G	CG	GG	GG	GG	GG	GG	GG	00	GG	GG	GG	GG
chr1	16820339	16820340	SNP-614	1	+	T/G	GG	GG	GT	GG	00	GG	GT	00	GT	GG	GG	GG
chr1	16824041	16824042	SNP-615	1	+	G/A	00	AG	00	00	00	00	00	00	00	00	00	00
chr1	16824056	16824057	SNP-616	1	+	C/A	AA	AC	AA	AA	AC	AA	AA	AC	AA	00	AA	AA
chr1	16898590	16898591	SNP-617	1	+	G/C	CG	00	00	00	00	00	00	00	00	00	00	00
chr1	16900516	16900517	SNP-619	2	+	C/G	CG	GG	00	CG	00	CG	CG	GG	00	CG	00	CG
chr1	16900676	16900677	SNP-620	0	+	T/C	00	00	00	00	00	CT	00	00	00	00	00	00
chr1	16902678	16902679	SNP-622	4	+	C/A	AC	AC	AC	AC	AC	AC	AC	CC	AC	AC	AC	00
chr1	16903828	16903829	SNP-623	0	+	A/G	00	00	00	00	00	00	AG	00	00	00	00	00
chr1	16903862	16903863	SNP-624	1	+	C/T	CT	00	00	00	00	CT	CT	TT	00	CT	00	CT
chr1	16908862	16908863	SNP-625	2	+	C/A	00	AC	00	AC	AC	AC	AA	00	AC	AC	AC	00
chr1	16909001	16909002	SNP-627	3	+	C/T	CT	CT	CT	TT	CT	CT	CT	CT	CT	CT	CT	CT
chr1	16909035	16909036	SNP-628	7	+	G/A	GG	GG	GG	AG	GG	GG	GG	GG	GG	GG	GG	GG
chr1	16909195	16909196	SNP-629	4	+	T/C	CT	CT	CT	CT	CT	CT	CT	CT	CT	CT	CT	CT
chr1	16909480	16909481	SNP-630	0	+	G/T	00	00	00	00	GT	00	00	00	00	00	00	00
chr1	16911397	16911398	SNP-631	4	+	G/C	GG	00	CG	CG	00	CC	CG	CC	CG	CG	00	CG
chr1	17109063	17109064	SNP-632	2	+	C/T	TT	CT	TT	CT	CT	CT	TT	CT	TT	TT	CT	TT
chr1	17113350	17113351	SNP-633	3	+	A/G	AG	00	AG	AG	AG	GG	AG	GG	AG	AG	GG	AG
chr1	17113392	17113393	SNP-634	3	+	A/G	AG	00	AG	AG	00	GG	AG	GG	AG	AG	GG	AG
chr1	17162644	17162645	SNP-635	6	+	G/A	AG	GG	AG	GG	GG	GG	GG	GG	GG	GG	GG	GG
chr1	17186240	17186241	SNP-636	2	+	T/C	CT	00	CC	CT	00	CC	CT	CC	CT	CT	CC	CT
chr1	17245208	17245209	SNP-637	3	+	C/T	TT	TT	CT	CC	TT	CT	TT	CT	TT	TT	TT	00
chr1	17268760	17268761	SNP-638	0	+	G/A	00	AA	00	00	AA	00	AA	AA	00	AG	AA	AG
chr1	17274702	17274703	SNP-639	5	+	T/G	GT	GG	TT	TT	GT	TT	TT	GT	TT	TT	GT	TT
chr1	17274721	17274722	SNP-640	5	+	C/T	CT	TT	CC	CC	CT	CC	CC	CT	CC	CC	CT	00
chr1	17274745	17274746	SNP-641	5	+	A/G	AG	GG	AA	AA	AG	AA	AA	AG	AA	AA	AG	AA
chr1	17274841	17274842	SNP-642	1	+	T/C	CT	CC	00	00	CT	TT	TT	CT	00	00	CT	00
chr1	17333974	17333975	SNP-643	0	+	T/C	CC	00	CC	00	00	00	CC	CT	CC	CC	00	CC
chr1	17365135	17365136	SNP-644	2	+	C/T	00	CT	CT	00	CT	CT	CT	00	CT	CT	CT	00
chr1	17365178	17365179	SNP-645	2	+	C/T	CT	00	CT	00	CT	CT	CT	00	00	00	00	00
chr1	17436553	17436554	SNP-646	2	+	C/T	CT	CT	00	TT	CT	CT	CT	CT	CT	CT	CC	00
chr1	17449904	17449905	SNP-647	0	+	C/T	00	00	00	00	00	00	00	00	00	CT	00	00
chr1	17473408	17473409	SNP-648	1	+	G/A	AA	AA	AG	AA	AA	AA	AA	AA	AA	AA	AA	AA
chr1	17473540	17473541	SNP-649	1	+	T/C	CC	CC	CC	CT	CC	CC	CC	CC	CC	CC	CC	CC
chr1	17535225	17535226	SNP-650	1	+	C/T	CT	00	00	00	00	CT	CT	00	00	00	00	00
chr1	17535248	17535249	SNP-651	4	+	C/T	CC	00	CT	CT	00	CT	CT	00	CT	CT	CT	00
chr1	17535337	17535338	SNP-652	6	+	G/C	GG	GG	CG	CG	GG	CG	CG	GG	CG	CG	CG	CG
chr1	17535390	17535391	SNP-653	6	+	T/C	TT	TT	CT	CT	TT	CT	CT	TT	CT	CT	CT	CT
chr1	17619168	17619169	SNP-655	1	+	A/G	GG	00	AG	00	00	AG	AG	00	00	00	00	00
chr1	17693328	17693329	SNP-656	1	+	A/C	AC	00	00	00	AC	00	00	00	00	00	AC	00
chr1	17707328	17707329	SNP-657	3	+	T/C	CT	TT	CC	00	00	CT	CC	00	00	00	CT	00
chr1	17755086	17755087	SNP-658	1	+	A/G	GG	00	AG	GG	GG	GG	GG	00	GG	GG	00	00
chr1	17755353	17755354	SNP-659	1	+	G/C	CG	00	00	00	00	CC	CC	00	CC	00	00	00
chr1	17773814	17773815	SNP-660	1	+	T/C	CT	CC	CC	CC	CT	CC	CT	CC	CT	CT	CC	CT
chr1	17800845	17800846	SNP-661	1	+	G/A	AA	AG	AA	AA	AA	AA	AA	AA	AA	AA	AA	AA
chr1	17853019	17853020	SNP-662	2	+	C/T	TT	CT	TT	CT	TT	CT	TT	CT	TT	TT	TT	TT
chr1	17853116	17853117	SNP-663	2	+	T/C	CC	CT	CC	CT	CC	CT	CC	CT	CC	CC	00	CC
chr1	17875363	17875364	SNP-664	2	+	C/A	AA	AC	AA	AC	AA	AC	AA	AC	AA	AA	AA	AA
chr1	17879136	17879137	SNP-665	0	+	C/T	00	00	00	00	00	CT	00	00	00	00	00	00
chr1	18109045	18109046	SNP-666	2	+	G/A	AG	00	AG	00	GG	AG	AG	GG	AG	00	00	00
chr1	18122226	18122227	SNP-667	1	+	T/C	CC	CC	CC	CT	CC	CC	CC	00	CC	CC	CC	00
chr1	18183655	18183656	SNP-668	1	+	G/A	AA	AA	AA	AG	AA	AA	AA	AA	AA	AA	AA	AA
chr1	18183726	18183727	SNP-669	4	+	G/A	AA	GG	AG	AG	AG	GG	AG	GG	AG	AG	GG	AG
chr1	18198155	18198156	SNP-670	3	+	T/A	AT	AA	AT	AT	AA	AA	AA	AA	AA	AA	AA	AA
chr1	18198187	18198188	SNP-671	6	+	C/T	CT	CC	CC	CT	CT	CT	CT	CT	CT	CT	CC	CT
chr1	18248446	18248447	SNP-672	2	+	G/A	00	00	GG	AA	AG	00	AG	AG	00	AG	00	AG
chr1	18249047	18249048	SNP-673	2	+	A/G	AG	GG	AG	00	00	GG	AG	GG	00	AG	GG	GG
chr1	18299617	18299618	SNP-674	2	+	A/G	GG	GG	AG	AG	GG	AG	AG	GG	AG	AG	AG	AG
chr1	18302824	18302825	SNP-675	0	+	T/C	00	00	00	00	00	CT	00	00	00	00	00	00
chr1	18303027	18303028	SNP-676	1	+	A/G	GG	GG	GG	AG	GG	GG	GG	GG	GG	GG	GG	00
chr1	18431289	18431290	SNP-677	1	+	T/C	00	CC	CC	CT	00	00	00	00	00	00	00	00
chr1	18433907	18433908	SNP-678	1	+	G/C	CG	CC	CC	00	CG	CC	CG	00	CG	CG	CC	00
chr1	18433963	18433964	SNP-679	1	+	C/T	CT	TT	TT	TT	CT	TT	CT	TT	CT	CT	TT	CT
chr1	18434102	18434103	SNP-680	1	+	G/A	AG	AA	AA	AA	AG	AA	AG	AA	AG	AG	AA	AG
chr1	18434176	18434177	SNP-681	1	+	C/T	CT	TT	TT	TT	CT	TT	CT	TT	CT	TT	TT	CT
chr1	18480228	18480229	SNP-682	2	+	T/C	CT	CC	CC	CT	CT	CC	CT	00	CC	CT	CC	CC
chr1	18521731	18521732	SNP-683	4	+	G/A	GG	AA	AG	AG	AG	AA	AG	AA	AG	AG	AA	AG
chr1	18523380	18523381	SNP-684	5	+	T/C	00	TT	CT	TT	TT	CT	CT	00	CT	CT	00	00
chr1	18562578	18562579	SNP-686	3	+	A/G	00	AA	GG	AG	00	GG	GG	GG	GG	GG	00	GG
chr1	18562737	18562738	SNP-687	2	+	G/A	AA	AG	AA	AG	AA	AA	AA	AA	AA	AA	AA	AA
chr1	18573250	18573251	SNP-688	2	+	C/T	TT	CT	TT	CT	TT	TT	TT	TT	TT	TT	TT	00
chr1	18685612	18685613	SNP-689	1	+	T/C	00	00	CT	00	00	00	CC	00	00	00	00	00
chr1	18747293	18747294	SNP-690	2	+	A/G	AG	AG	GG	GG	AA	GG	AG	00	AG	AG	AG	AG
chr1	18755633	18755634	SNP-691	2	+	A/C	AC	AC	CC	CC	AA	CC	AC	AC	AC	AC	AC	AC
chr1	18755741	18755742	SNP-692	1	+	T/C	00	CC	CT	CC	00	CC	CC	00	00	CC	00	00
chr1	18774843	18774844	SNP-693	5	+	C/G	CG	CG	CC	CG	GG	CG	CG	CG	CG	CG	CG	CG
chr1	18796757	18796758	SNP-694	5	+	C/A	CC	CC	AC	AA	CC	AA	AC	AC	AC	AC	AC	AC
chr1	19057221	19057222	SNP-696	1	+	G/A	00	00	AG	00	AA	AG	AA	AA	00	AA	00	00
chr1	19074251	19074252	SNP-697	1	+	G/A	00	00	AG	00	00	00	00	00	00	00	00	00
chr1	19074542	19074543	SNP-698	7	+	G/A	GG	AG	GG	GG	AG	GG	GG	AG	GG	GG	AG	GG
chr1	19171826	19171827	SNP-699	3	+	C/G	GG	CC	CG	GG	CG	GG	GG	CG	GG	GG	CG	GG
chr1	19228721	19228722	SNP-700	0	+	A/G	GG	00	00	00	00	AG	GG	00	GG	GG	00	GG
chr1	19573601	19573602	SNP-701	5	+	A/G	AG	AA	AG	AG	AA	AG	AG	AG	AG	AG	AG	AG
chr1	19590487	19590488	SNP-702	3	+	T/C	CT	CC	CT	CT	CC	CT	CT	CT	CT	CT	CT	CT
chr1	19639016	19639017	SNP-703	3	+	G/C	CG	CC	CG	CG	CC	CG	CG	CG	CG	CG	CG	CG
chr1	19639018	19639019	SNP-704	3	+	G/C	CG	CC	CG	CG	CG	CG	CG	CC	CG	CG	CC	CG
chr1	19644949	19644950	SNP-705	3	+	G/A	AG	AA	AG	AG	AG	AG	AG	AA	AG	AG	AA	AG
chr1	19645062	19645063	SNP-706	1	+	A/C	CC	CC	CC	AC	CC	AC	CC	CC	CC	CC	CC	CC
chr1	19848031	19848032	SNP-708	1	+	G/T	TT	TT	GT	TT	TT	GT	GT	00	GT	GT	GT	GT
chr1	19858927	19858928	SNP-709	1	+	T/A	AA	AA	AT	AA	00	AT	AT	00	AT	AT	AT	00
chr1	19903734	19903735	SNP-710	4	+	T/C	CT	CC	TT	CT	CT	CT	TT	CT	TT	TT	CT	TT
chr1	20081292	20081293	SNP-711	1	+	C/T	CT	TT	TT	TT	CT	TT	CT	TT	CT	CT	TT	CT
chr1	20081369	20081370	SNP-712	1	+	C/T	CT	TT	TT	TT	TT	TT	TT	TT	TT	TT	TT	TT
chr1	20081411	20081412	SNP-713	1	+	G/C	CC	CC	CC	CG	CC	CG	CC	CC	CC	CC	CC	CC
chr1	20117325	20117326	SNP-714	1	+	G/C	CG	CC	CC	CC	CC	CC	CC	CC	CC	CC	CC	CC
chr1	20228409	20228410	SNP-715	1	+	T/C	CC	00	CT	00	00	CC	CC	00	00	CC	00	CC
chr1	20228410	20228411	SNP-716	1	+	C/G	CG	GG	GG	00	00	GG	CG	00	00	CG	GG	CG
chr1	20228530	20228531	SNP-717	0	+	A/G	00	00	00	00	00	00	00	00	00	AG	GG	AG
chr1	20300127	20300128	SNP-718	2	+	T/C	CT	CC	CC	CT	CC	CC	CC	CC	CC	CC	CC	CC
chr1	20300307	20300308	SNP-719	1	+	T/C	00	CC	CT	CC	CC	00	CC	00	CC	CC	CC	00
chr1	20308360	20308361	SNP-720	3	+	T/A	AA	AT	AT	AT	AT	TT	AT	TT	AT	AT	TT	AT
chr1	20314640	20314641	SNP-721	3	+	C/T	CC	TT	TT	CT	CT	CT	CT	TT	CT	CT	TT	CT
chr1	20351694	20351695	SNP-722	1	+	T/C	CT	CC	CC	00	00	CC	CC	00	CC	CC	00	00
chr1	20412109	20412110	SNP-723	5	+	A/C	AC	AA	AA	00	AA	AA	AA	00	AA	00	AA	AA
chr1	20432513	20432514	SNP-724	1	+	A/T	TT	TT	TT	AT	TT	AT	TT	TT	TT	TT	AT	TT
chr1	20432609	20432610	SNP-725	1	+	T/C	CC	CC	CC	CT	CC	CT	CC	CC	CC	CC	CT	CC
chr1	20560930	20560931	SNP-726	1	+	A/G	GG	GG	AG	GG	GG	AG	AG	AG	AG	AG	00	AG
chr1	20561094	20561095	SNP-727	3	+	T/G	GT	GT	GT	GG	GG	GG	GG	GG	GG	GG	GG	GG
chr1	20561136	20561137	SNP-728	1	+	C/T	TT	TT	CT	TT	TT	CT	CT	CT	CT	CT	TT	CT
chr1	20566420	20566421	SNP-729	1	+	T/G	GG	GG	GT	GG	GG	GT	GT	GT	GT	GT	GG	GT
chr1	20566473	20566474	SNP-730	3	+	T/C	CT	CT	CT	CC	CC	CC	CC	CC	CC	CC	CC	CC
chr1	20629591	20629592	SNP-731	5	+	C/G	CC	00	CG	CC	CC	CC	CC	CC	CC	00	CC	CC
chr1	20721665	20721666	SNP-732	4	+	T/C	TT	CT	CT	CC	CT	CC	CT	CC	CT	CT	CC	CT
chr1	20774508	20774509	SNP-733	2	+	A/G	GG	AG	AG	GG	GG	AG	AG	AG	AG	AG	GG	AG
chr1	20774521	20774522	SNP-734	2	+	G/C	CC	CC	CG	CG	CC	CC	CC	CC	CC	CC	CC	CC
chr1	20839487	20839488	SNP-735	1	+	C/A	AA	AA	AA	AC	AA	AA	AA	AA	AA	AA	AA	AA
chr1	20894127	20894128	SNP-736	0	+	G/A	00	00	00	00	00	AA	AA	AG	00	AA	00	AA
chr1	20895596	20895597	SNP-737	0	+	T/C	00	00	00	00	00	00	CT	00	CT	00	00	00
chr1	20895663	20895664	SNP-738	1	+	T/A	AA	AA	AT	00	AA	AT	AA	AA	AA	AA	AA	AA
chr1	20895717	20895718	SNP-739	1	+	G/C	CG	00	00	00	00	00	00	00	CG	00	00	00
chr1	20896189	20896190	SNP-740	1	+	C/T	00	00	00	CT	00	CC	CT	00	CT	00	00	CT
chr1	20901818	20901819	SNP-741	6	+	T/C	TT	CT	CT	TT	TT	TT	TT	TT	TT	TT	TT	TT
chr1	20932292	20932293	SNP-743	1	+	G/C	CC	CG	CC	CC	CC	CC	CC	CC	CC	CC	CC	CC
chr1	20932423	20932424	SNP-744	1	+	T/C	CT	CC	CC	CC	CT	CC	CT	CC	CT	CT	CC	CT
chr1	21181217	21181218	SNP-745	1	+	C/G	GG	CG	GG	GG	CG	GG	GG	CG	GG	GG	CG	GG
chr1	21389947	21389948	SNP-746	2	+	G/A	AG	AA	AG	AA	AG	AG	GG	AA	GG	GG	AA	GG
chr1	21390115	21390116	SNP-747	2	+	C/T	CT	TT	CT	TT	CT	CT	CC	CT	CC	CC	TT	CC
chr1	21390153	21390154	SNP-748	2	+	A/G	AG	GG	AG	GG	AG	AG	AA	AG	AA	AA	GG	AA
chr1	21431076	21431077	SNP-749	1	+	A/C	CC	CC	AC	CC	CC	AC	AC	AC	AC	00	CC	00
chr1	21444187	21444188	SNP-750	1	+	A/G	GG	GG	AG	GG	GG	AG	AG	AG	AG	AG	GG	AG
chr1	21454565	21454566	SNP-751	2	+	A/C	CC	CC	AC	AC	CC	AA	AC	AC	AC	AC	AC	AC
chr1	21521201	21521202	SNP-752	4	+	G/A	AG	AG	AA	GG	GG	AG	AG	AG	AG	AG	GG	AG
chr1	21544529	21544530	SNP-753	0	+	G/T	00	00	00	00	00	GT	00	00	00	00	00	00
chr1	21689951	21689952	SNP-754	2	+	G/A	AA	AG	AG	AA	AG	AG	AG	GG	AG	AG	AG	AG
chr1	21689983	21689984	SNP-755	3	+	A/G	AG	GG	AG	AG	GG	AG	GG	GG	GG	GG	AG	GG
chr1	21710341	21710342	SNP-756	1	+	G/A	AA	AA	AG	AA	AA	AA	AA	AA	AA	AA	AA	00
chr1	21739027	21739028	SNP-757	0	+	A/G	GG	00	00	00	00	00	GG	AG	00	00	00	00
chr1	21739030	21739031	SNP-758	0	+	T/C	CC	CC	00	00	00	CT	CT	CT	CT	CT	CC	00
chr1	21739150	21739151	SNP-759	4	+	A/G	GG	AA	AG	AG	AG	AG	AG	AA	AG	AG	AG	AG
chr1	21739211	21739212	SNP-760	1	+	A/G	GG	AG	00	00	AG	GG	GG	AG	GG	GG	00	00
chr1	21794718	21794719	SNP-761	1	+	C/T	TT	CT	TT	TT	TT	TT	TT	TT	TT	TT	TT	TT
chr1	22013792	22013793	SNP-762	5	+	C/A	CC	00	CC	AC	CC	AC	CC	00	CC	CC	00	CC
chr1	22065788	22065789	SNP-763	2	+	A/C	CC	AC	AC	CC	CC	AC	AC	AC	AC	AC	CC	AC
chr1	22086214	22086215	SNP-765	0	+	A/G	00	00	GG	00	00	GG	AG	00	AG	AG	00	00
chr1	22163209	22163210	SNP-766	2	+	T/C	CC	00	TT	CC	CT	CT	CT	00	CT	CT	CT	CC
chr1	22222201	22222202	SNP-768	3	+	A/G	AG	00	AG	AG	GG	AA	AG	AG	AG	AG	AG	AG
chr1	22305005	22305006	SNP-769	7	+	C/T	CC	CC	CC	CT	CC	CC	CC	CC	CC	CC	00	CC
chr1	22330970	22330971	SNP-770	1	+	T/C	CC	CC	CC	CT	CC	CC	CC	CC	CC	CC	CC	CC
chr1	22460061	22460062	SNP-771	1	+	T/G	GG	GT	GG	GG	GG	GG	GG	GG	GG	GG	GG	GG
chr1	22460079	22460080	SNP-772	4	+	C/A	AC	CC	AA	AC	AC	AA	AA	AC	AA	AA	AC	AA
chr1	22475142	22475143	SNP-773	2	+	A/G	GG	GG	AG	AG	GG	AG	GG	GG	GG	GG	AG	GG
chr1	22563983	22563984	SNP-774	2	+	T/C	CC	CC	TT	CC	CC	CT	CT	CT	CT	CT	CC	CT
chr1	22615956	22615957	SNP-775	6	+	C/G	GG	CC	CC	CC	CG	CC	CG	CC	CG	CG	CC	00
chr1	22777195	22777196	SNP-778	1	+	C/G	CG	GG	GG	GG	GG	GG	GG	GG	GG	GG	GG	GG
chr1	22777204	22777205	SNP-779	1	+	C/T	TT	TT	CT	TT	TT	CT	CT	CT	CT	CT	CT	CT
chr1	22777448	22777449	SNP-780	1	+	T/C	CC	CC	CT	CC	CC	CT	CT	CT	CT	CT	CC	CT
chr1	22777473	22777474	SNP-781	1	+	G/C	CC	CC	CG	CC	CC	CG	CG	CG	CG	CG	CC	CG
chr1	22777613	22777614	SNP-782	1	+	T/C	CC	CC	CT	CC	CC	CT	CT	CT	CT	CT	CC	CT
chr1	22777626	22777627	SNP-783	1	+	A/G	GG	GG	AG	GG	GG	AG	AG	AG	AG	AG	GG	AG
chr1	22777904	22777905	SNP-784	0	+	G/A	00	00	00	AA	00	00	AG	00	00	00	00	AG
chr1	22778055	22778056	SNP-786	1	+	C/T	TT	TT	CT	TT	TT	CT	CT	CT	CT	CT	TT	CT
chr1	22778264	22778265	SNP-787	1	+	T/G	GG	GG	GT	GG	GG	GT	GT	GT	GT	GT	GG	GT
chr1	22778309	22778310	SNP-788	1	+	C/T	TT	TT	CT	TT	TT	CT	CT	CT	00	CT	TT	CT
chr1	23088625	23088626	SNP-790	2	+	G/A	00	AG	AG	AA	AG	AA	AA	AG	AA	00	AG	00
chr1	23129645	23129646	SNP-791	2	+	C/T	TT	CT	TT	CT	TT	CT	TT	TT	TT	TT	CT	TT
chr1	23163676	23163677	SNP-792	0	+	G/A	00	00	00	00	AG	00	AG	00	00	00	00	00
chr1	23176090	23176091	SNP-793	6	+	A/C	CC	AA	AA	AA	AC	AA	AC	AA	AC	AC	AA	AC
chr1	23311429	23311430	SNP-794	1	+	G/A	AG	00	00	00	00	00	00	00	GG	00	00	00
chr1	23383993	23383994	SNP-795	1	+	C/G	GG	GG	GG	CG	GG	CG	GG	GG	GG	GG	CG	GG
chr1	23409477	23409478	SNP-796	2	+	G/C	CG	CC	CC	CG	CC	CG	CC	CC	CC	CC	CG	CC
chr1	23591466	23591467	SNP-798	4	+	T/C	CT	CT	CT	CT	CT	CT	CT	CT	CT	CT	CC	CT
chr1	23591628	23591629	SNP-799	3	+	A/T	AT	AT	AT	TT	AT	AT	TT	AT	AT	AT	TT	AT
chr1	23591748	23591749	SNP-800	3	+	G/A	00	AG	AG	AG	AA	AG	AA	00	00	AA	AG	AG
chr1	23683244	23683245	SNP-801	0	+	A/G	GG	00	00	00	00	AA	00	00	AG	00	00	00
chr1	23730588	23730589	SNP-803	4	+	G/T	GT	GT	GT	GT	GG	GT	GG	GG	GG	GG	GT	GG
chr1	23739187	23739188	SNP-804	1	+	G/C	CC	CC	CG	CC	CC	CG	CG	CG	CG	CG	CC	CG
chr1	23743872	23743873	SNP-805	2	+	A/G	GG	AG	GG	AG	AG	GG	GG	AG	GG	GG	AG	GG
chr1	23767164	23767165	SNP-806	2	+	T/C	CC	00	TT	00	00	00	CT	00	CT	00	00	00
chr1	23864328	23864329	SNP-807	1	+	G/T	TT	GT	TT	TT	GT	TT	TT	GT	TT	TT	GT	TT
chr1	23864472	23864473	SNP-808	7	+	C/T	CC	CT	CC	CC	CT	CC	CC	CT	CC	CC	CT	CC
chr1	23890810	23890811	SNP-809	1	+	T/C	CC	CC	CC	CT	CC	CT	CC	CC	CC	CC	CT	CC
chr1	23944941	23944942	SNP-810	6	+	T/C	00	TT	TT	TT	CT	00	00	00	CT	00	TT	00
chr1	24009131	24009132	SNP-811	1	+	T/C	00	00	CT	00	00	00	00	00	CT	00	00	00
chr1	24037834	24037835	SNP-812	3	+	C/G	CC	00	CG	00	00	GG	CG	00	CG	CG	00	CG
chr1	24067448	24067449	SNP-813	1	+	C/A	AC	AA	00	AA	AC	AA	AC	AA	AC	AC	AA	AC
chr1	24067484	24067485	SNP-814	1	+	A/C	AC	CC	CC	CC	AC	CC	AC	CC	AC	AC	CC	AC
chr1	24067490	24067491	SNP-815	1	+	A/G	GG	AG	GG	GG	AG	GG	GG	AG	GG	GG	AG	GG
chr1	24158107	24158108	SNP-816	3	+	G/T	GG	TT	GT	TT	GT	TT	GT	TT	GT	GT	TT	GT
chr1	24158208	24158209	SNP-817	1	+	G/A	AA	AG	AA	AA	AG	AA	AA	AG	AA	AA	AG	AA
chr1	24158238	24158239	SNP-818	1	+	G/C	00	CG	CC	CC	CG	CC	CC	CG	CC	CC	CG	00
chr1	24227311	24227312	SNP-819	3	+	G/A	AA	GG	AA	AG	AG	AG	AA	AG	AA	AA	GG	AA
chr1	24293920	24293921	SNP-820	6	+	T/G	TT	TT	GT	GT	TT	GT	GT	GT	GT	GT	TT	GT
chr1	24349787	24349788	SNP-821	1	+	A/C	AC	00	CC	CC	00	CC	CC	CC	CC	CC	00	AC
chr1	24354526	24354527	SNP-822	4	+	A/G	AA	AG	AG	GG	AA	GG	AG	00	AG	AG	AG	00
chr1	24354645	24354646	SNP-823	4	+	T/C	TT	CT	CT	CC	TT	CC	CT	CT	CT	CT	CT	CT
chr1	24398380	24398381	SNP-824	7	+	T/G	TT	TT	TT	GT	TT	TT	TT	TT	TT	00	00	00
chr1	24398582	24398583	SNP-825	5	+	C/T	CT	CT	CC	CT	CT	CC	CC	CT	CC	CC	CT	CC
chr1	24507901	24507902	SNP-826	1	+	C/G	GG	GG	GG	CG	GG	GG	GG	GG	GG	GG	GG	GG
chr1	24508033	24508034	SNP-827	2	+	C/T	TT	CT	TT	CT	CT	TT	TT	CT	TT	TT	CT	TT
chr1	24590661	24590662	SNP-828	1	+	C/T	00	00	00	CT	00	00	00	00	00	00	00	00
chr1	24614698	24614699	SNP-829	2	+	T/C	CT	CC	CT	CC	CT	CC	CT	CC	CT	CT	CC	CT
chr1	24620896	24620897	SNP-830	2	+	A/G	AG	GG	AG	GG	AG	GG	AG	GG	AG	AG	GG	AG
chr1	24786558	24786559	SNP-831	5	+	A/C	AA	AC	AA	CC	AA	AC	AA	AA	AA	AA	AC	AA
chr1	25034248	25034249	SNP-832	2	+	T/C	CC	CT	CC	CT	CT	CT	CC	CT	CC	CC	TT	CC
chr1	25056855	25056856	SNP-833	2	+	T/C	CC	CT	CC	CT	CT	CT	CC	CT	CC	CC	TT	CC
chr1	25056878	25056879	SNP-834	2	+	A/C	CC	AC	CC	AC	AC	AC	CC	AC	CC	CC	AA	CC
chr1	25057066	25057067	SNP-835	2	+	T/C	CC	CT	CC	CT	CT	CT	CC	CT	CC	CC	00	CC
chr1	25107101	25107102	SNP-836	0	+	A/G	GG	GG	GG	00	GG	AG	GG	GG	GG	GG	GG	GG
chr1	25108883	25108884	SNP-837	1	+	A/G	AG	GG	GG	GG	AG	GG	AG	AG	AG	AG	GG	AG
chr1	25131453	25131454	SNP-838	1	+	C/G	CG	00	00	00	00	GG	CG	00	00	00	00	00
chr1	25133789	25133790	SNP-839	3	+	C/T	CT	CC	TT	TT	CC	TT	CT	CT	CT	CT	CT	CT
chr1	25133972	25133973	SNP-840	3	+	C/T	CT	CC	TT	TT	CC	TT	CT	CT	CT	CT	CT	00
chr1	25151702	25151703	SNP-841	5	+	C/G	GG	CC	CC	CG	CG	CC	CG	CG	CG	CG	CC	CG
chr1	25151766	25151767	SNP-842	5	+	T/C	CC	TT	TT	CT	CT	TT	CT	CT	CT	CT	TT	CT
chr1	25161418	25161419	SNP-843	1	+	C/A	AA	AC	AA	AA	AA	AA	AA	AA	AA	AA	AA	AA
chr1	25226047	25226048	SNP-844	1	+	A/C	AC	CC	CC	CC	AC	CC	AC	AC	AC	AC	CC	AC
chr1	25228444	25228445	SNP-845	3	+	T/C	TT	00	00	CT	TT	TT	TT	00	TT	TT	00	00
chr1	25228516	25228517	SNP-846	1	+	A/G	AG	GG	GG	GG	AG	GG	AG	AG	AG	AG	GG	AG
chr1	25230599	25230600	SNP-847	7	+	A/G	AA	AA	AA	AG	AA	AA	AA	AA	AA	AA	AA	AA
chr1	25232515	25232516	SNP-848	7	+	C/T	CC	CC	CC	CT	CC	CC	CC	CC	CC	CC	CC	00
chr1	25235087	25235088	SNP-849	0	+	A/C	00	00	00	00	00	00	CC	00	AC	00	00	00
chr1	25235113	25235114	SNP-850	0	+	C/T	00	00	00	00	00	CT	00	00	TT	TT	CT	00
chr1	25236242	25236243	SNP-851	3	+	A/G	00	AA	AG	00	AG	00	00	00	00	00	00	00
chr1	25236304	25236305	SNP-853	1	+	T/G	GT	GG	GG	GG	GT	GG	GT	GG	GT	GT	GG	GT
chr1	25267930	25267931	SNP-855	1	+	G/T	00	GT	00	00	00	00	00	00	00	00	00	00
chr1	25267975	25267976	SNP-856	1	+	T/A	AT	AA	AA	00	AT	AA	AT	00	AT	AT	AA	00
chr1	25299803	25299804	SNP-858	3	+	A/G	AG	AG	GG	AG	AG	AG	AG	00	GG	GG	00	GG
chr1	25347931	25347932	SNP-859	5	+	G/A	GG	AG	GG	AA	AG	AG	AG	GG	GG	GG	AA	GG
chr1	25348004	25348005	SNP-860	6	+	C/T	CC	CC	CC	TT	CC	CT	CT	CC	CC	CC	CT	CC
chr1	25348028	25348029	SNP-861	1	+	T/C	CC	CT	CC	CC	CT	CC	CC	CC	CC	CC	CT	CC
chr1	25722792	25722793	SNP-862	3	+	C/T	TT	TT	CT	CC	TT	CC	CT	CT	CT	CT	CT	CT
chr1	25765807	25765808	SNP-863	0	+	T/G	GG	00	GG	00	GG	GT	GT	GG	GG	GG	00	GG
chr1	25815427	25815428	SNP-864	1	+	T/C	CC	00	CT	00	00	CC	CC	CC	CC	00	00	00
chr1	25900044	25900045	SNP-865	0	+	T/G	GG	00	00	00	00	00	GG	00	GT	00	00	00
chr1	25943316	25943317	SNP-866	1	+	G/C	CC	CC	CG	CC	CC	CG	CC	CG	CG	CG	CC	CG
chr1	25943328	25943329	SNP-867	1	+	A/G	AG	GG	GG	GG	GG	GG	GG	GG	GG	GG	GG	GG
chr1	25997197	25997198	SNP-870	5	+	G/A	GG	AG	AG	AG	AG	AG	GG	AG	AG	AG	AG	AG
chr1	26002024	26002025	SNP-871	2	+	T/G	00	GT	GT	GG	GG	00	00	GG	00	00	GT	GG
chr1	26002217	26002218	SNP-872	5	+	T/C	TT	CT	CT	CT	CT	CT	TT	CT	CT	CT	CT	CT
chr1	26010028	26010029	SNP-873	1	+	A/G	GG	AG	GG	GG	AG	GG	GG	GG	GG	GG	AG	GG
chr1	26012465	26012466	SNP-874	0	+	G/C	00	00	00	00	00	00	CG	00	00	00	00	00
chr1	26013159	26013160	SNP-875	2	+	A/C	AA	00	00	00	AC	00	AC	00	AA	AA	00	00
chr1	26079830	26079831	SNP-876	5	+	G/A	GG	AA	GG	AG	AG	AG	AG	GG	GG	GG	AA	GG
chr1	26318090	26318091	SNP-877	1	+	A/G	AG	GG	GG	GG	AG	GG	AG	AG	AG	AG	GG	AG
chr1	26344329	26344330	SNP-878	7	+	A/C	AC	AA	AA	AA	AC	AA	AC	AC	AC	AC	AA	AC
chr1	26363434	26363435	SNP-879	1	+	C/T	TT	00	CT	00	00	CT	TT	00	CT	00	00	00
chr1	26363604	26363605	SNP-880	3	+	C/G	CC	00	CG	00	CC	CC	CC	CC	CC	CC	00	CC
chr1	26368956	26368957	SNP-881	1	+	T/C	CC	00	CT	00	00	CC	CC	00	CC	CC	00	CC
chr1	26368969	26368970	SNP-882	1	+	T/G	GT	00	00	00	00	00	GG	00	GG	00	00	00
chr1	26388937	26388938	SNP-883	1	+	T/C	CC	CC	CT	CC	CC	CC	CC	CC	CC	CC	CC	CC
chr1	26389431	26389432	SNP-884	0	+	C/T	00	00	00	00	CT	00	00	00	00	00	00	00
chr1	26400369	26400370	SNP-885	3	+	A/G	GG	AA	AG	GG	AG	AG	GG	AG	AG	AG	AG	AG
chr1	26400449	26400450	SNP-886	2	+	T/C	CT	CC	CC	CT	CC	CC	CC	CC	CC	CC	CC	CC
chr1	26400470	26400471	SNP-887	1	+	A/G	GG	GG	AG	GG	GG	GG	GG	GG	GG	GG	GG	GG
chr1	26400537	26400538	SNP-888	1	+	A/G	GG	GG	AG	GG	GG	GG	GG	GG	GG	GG	GG	GG
chr1	26432952	26432953	SNP-889	1	+	G/C	CG	00	00	00	00	CC	00	00	CC	CC	00	00
chr1	26433067	26433068	SNP-890	7	+	A/C	AC	AA	AA	AA	AA	AA	AA	AA	AA	AA	AA	AA
chr1	26434387	26434388	SNP-891	1	+	G/A	AA	AA	AA	AG	AA	AA	AA	AA	AA	AA	AA	AA
chr1	26474837	26474838	SNP-892	7	+	T/C	CT	TT	TT	TT	TT	TT	TT	TT	TT	TT	TT	TT
chr1	26475142	26475143	SNP-893	4	+	G/C	CG	CC	CG	GG	CG	CG	GG	CG	CG	CG	CG	CG
chr1	26478877	26478878	SNP-894	2	+	T/C	CT	CC	CC	CT	CT	CT	TT	00	CT	CT	CT	CT
chr1	26481368	26481369	SNP-895	1	+	T/C	00	00	CT	00	00	00	00	00	CT	00	00	00
chr1	26486283	26486284	SNP-896	1	+	C/G	GG	CG	GG	GG	CG	GG	GG	GG	GG	GG	CG	GG
chr1	26535490	26535491	SNP-897	0	+	T/C	00	00	00	00	00	00	CC	00	CT	00	00	00
chr1	26543834	26543835	SNP-898	1	+	G/A	00	AA	AG	AA	AA	00	AA	AA	AA	AA	AA	00
chr1	26544244	26544245	SNP-899	2	+	A/G	00	AG	AG	00	AG	AG	AG	AG	00	AG	AG	AG
chr1	26562969	26562970	SNP-900	4	+	G/C	CC	GG	CG	CG	CG	CG	CC	CC	CG	CG	CG	CG
chr1	26563067	26563068	SNP-901	5	+	C/T	TT	CC	CC	CT	CT	CT	TT	CT	CT	CT	CT	CT
chr1	26571524	26571525	SNP-902	1	+	G/A	AA	AA	AG	AA	AA	AA	AA	00	AA	AA	AA	AA
chr1	26571637	26571638	SNP-903	1	+	A/C	CC	CC	AC	CC	CC	CC	CC	CC	CC	CC	CC	CC
chr1	26571743	26571744	SNP-904	1	+	C/T	TT	TT	CT	TT	TT	TT	TT	TT	TT	00	TT	TT
chr1	26590550	26590551	SNP-905	2	+	G/C	00	CG	00	CG	CG	CG	00	00	00	00	00	00
chr1	26595487	26595488	SNP-906	1	+	T/C	CC	CC	CC	CT	CC	CC	CC	CC	CC	CC	CC	CC
chr1	26595583	26595584	SNP-907	1	+	C/T	TT	CT	TT	TT	TT	TT	TT	TT	TT	TT	TT	TT
chr1	26669508	26669509	SNP-908	1	+	C/G	GG	CG	GG	GG	CG	GG	GG	GG	00	GG	CG	GG
chr1	26738091	26738092	SNP-909	1	+	T/C	CC	CC	CT	CC	CC	CC	CC	00	CC	CC	00	00
chr1	26783340	26783341	SNP-910	2	+	A/T	AT	TT	AT	TT	TT	AT	TT	AT	AT	AT	TT	AT
chr1	27050493	27050494	SNP-911	1	+	G/C	CG	CC	CC	CC	CC	CC	CC	CC	CC	CC	CC	CC
chr1	27050511	27050512	SNP-912	1	+	A/T	AT	TT	TT	TT	TT	TT	TT	TT	TT	TT	TT	TT
chr1	27243856	27243857	SNP-913	7	+	A/G	AA	AG	AA	AA	AG	AA	AA	AA	AA	AA	AG	AA
chr1	27245029	27245030	SNP-914	3	+	A/G	00	AG	AA	00	AG	AA	AA	AA	AA	AA	00	00
chr1	27354358	27354359	SNP-915	1	+	C/A	AA	00	AC	00	00	AC	00	00	AC	00	00	AC
chr1	27397283	27397284	SNP-916	2	+	A/G	AG	AG	GG	GG	AG	GG	GG	GG	GG	GG	AG	GG
chr1	27532086	27532087	SNP-917	2	+	G/A	AG	AG	AA	AA	AG	AA	AA	AA	AA	AA	AG	AA
chr1	27572035	27572036	SNP-918	1	+	T/A	00	AA	AT	AA	AA	00	AA	AT	AT	AT	00	AT
chr1	27582444	27582445	SNP-919	2	+	T/G	GT	00	GT	00	00	GT	TT	00	GT	00	00	GT
chr1	27591540	27591541	SNP-920	1	+	G/A	AG	00	00	00	00	AG	GG	00	AG	AG	00	AG
chr1	27755813	27755814	SNP-921	1	+	C/T	00	00	CT	00	00	00	00	00	00	00	00	00
chr1	27855934	27855935	SNP-922	1	+	A/G	AG	GG	GG	GG	AG	GG	AG	AG	AG	AG	GG	AG
chr1	28090686	28090687	SNP-923	3	+	C/T	CT	CT	CT	TT	CC	TT	CT	CT	CT	CT	CT	CT
chr1	28127894	28127895	SNP-924	6	+	A/C	AA	AC	AC	AA	AC	AA	AA	AA	AA	AA	AC	AA
chr1	28178836	28178837	SNP-925	2	+	T/C	CC	CC	CT	CT	CC	CT	CC	CT	CT	CT	CC	CT
chr1	28290489	28290490	SNP-926	2	+	A/G	GG	AG	AG	GG	AG	GG	GG	GG	GG	GG	AG	GG
chr1	28312216	28312217	SNP-927	4	+	C/G	CG	CG	CG	CG	CC	CC	CC	00	CC	CC	CC	00
chr1	28375797	28375798	SNP-928	1	+	A/G	GG	GG	AG	GG	GG	AG	GG	AG	AG	AG	GG	AG
chr1	28447707	28447708	SNP-929	3	+	G/T	GT	TT	GT	GT	TT	GT	TT	GT	GT	GT	TT	GT
chr1	28447726	28447727	SNP-930	3	+	G/T	GT	TT	GT	GT	TT	GT	TT	GT	GT	GT	TT	GT
chr1	28569264	28569265	SNP-931	1	+	G/C	CC	CC	CG	00	00	CC	CC	CC	CC	00	00	00
chr1	28569438	28569439	SNP-932	2	+	T/C	CC	CC	CT	CT	CC	CC	CC	CC	CC	CC	CC	CC
chr1	28569476	28569477	SNP-933	2	+	A/C	CC	CC	AC	AC	CC	CC	CC	CC	CC	CC	CC	00
chr1	28569668	28569669	SNP-934	1	+	T/C	CC	CT	CC	CC	CT	CC	CC	CC	CC	CC	CT	CC
chr1	28611884	28611885	SNP-935	1	+	T/C	00	00	CT	00	00	00	00	00	00	00	00	00
chr1	28611930	28611931	SNP-936	2	+	T/C	CC	CC	CT	CT	CC	CC	CC	CC	CC	CC	CC	CC
chr1	28935822	28935823	SNP-937	4	+	A/G	AA	AG	GG	AG	AG	AG	AA	00	AG	AG	00	AG
chr1	29045437	29045438	SNP-938	4	+	T/C	TT	CT	00	CT	CT	CT	TT	00	CT	00	CT	CT
chr1	29081445	29081446	SNP-939	6	+	G/A	GG	AG	AG	GG	GG	AG	GG	AG	AG	AG	GG	00
chr1	29092856	29092857	SNP-940	6	+	C/A	CC	AC	AC	CC	CC	AC	CC	AC	AC	AC	CC	AC
chr1	29347927	29347928	SNP-941	6	+	T/C	TT	CT	CT	TT	CT	TT	TT	TT	TT	TT	TT	TT
chr1	29347980	29347981	SNP-942	6	+	G/C	GG	CG	CG	GG	CG	GG	GG	GG	GG	GG	CG	GG
chr1	29348234	29348235	SNP-943	3	+	G/T	GG	00	GT	00	00	GG	GG	GG	GG	GG	00	GG
chr1	29380936	29380937	SNP-944	1	+	T/C	CC	00	CT	00	00	CT	CC	00	CT	00	00	CT
chr1	29402285	29402286	SNP-945	6	+	C/T	CC	CT	CT	CC	CT	CC	CC	CC	CC	CC	CT	00
chr1	29435538	29435539	SNP-946	1	+	G/A	AG	00	AA	00	00	AA	AA	00	AA	00	00	AA
chr1	29435645	29435646	SNP-947	2	+	T/C	TT	00	00	00	00	CT	TT	00	CT	00	00	00
chr1	29437200	29437201	SNP-948	0	+	T/C	00	00	CC	00	00	00	CT	00	00	00	00	00
chr1	29540251	29540252	SNP-949	1	+	G/T	TT	TT	TT	GT	TT	TT	TT	TT	TT	TT	TT	TT
chr1	29578804	29578805	SNP-950	1	+	C/A	AA	AA	AA	AC	AA	AA	AA	AA	AA	AA	AA	AA
chr1	29652709	29652710	SNP-951	2	+	T/C	CC	CC	CT	CT	CC	TT	CT	CT	CT	CT	CT	CT
chr1	29804651	29804652	SNP-952	7	+	G/C	GG	GG	CG	GG	GG	CG	GG	CG	CG	CG	GG	CG
chr1	29804724	29804725	SNP-953	3	+	G/A	GG	00	AG	00	GG	AG	GG	00	AG	AG	GG	AG
chr1	29932195	29932196	SNP-954	0	+	T/C	00	00	00	00	00	00	00	00	CC	CT	00	00
chr1	29934954	29934955	SNP-955	1	+	T/G	GG	GG	GG	GT	GG	GT	GT	GG	GG	GG	GT	GG
chr1	29935121	29935122	SNP-956	1	+	C/T	CT	TT	00	TT	CT	00	CT	CC	CC	00	00	00
chr1	29968713	29968714	SNP-957	1	+	A/G	00	00	AG	00	AG	AG	AG	GG	GG	GG	AG	GG
chr1	29969295	29969296	SNP-958	0	+	A/C	00	00	CC	00	AC	AC	AC	CC	AC	CC	00	AC
chr1	29969297	29969298	SNP-959	1	+	A/T	00	00	AT	00	AT	AT	AT	AT	AT	AT	00	AT
chr1	29969304	29969305	SNP-960	1	+	T/C	CT	00	00	00	CT	CT	CT	CC	CC	CC	00	00
chr1	29969435	29969436	SNP-961	0	+	C/T	00	00	TT	TT	CT	TT	TT	TT	TT	TT	CT	TT
chr1	30038660	30038661	SNP-962	1	+	C/G	CG	GG	GG	GG	GG	GG	GG	GG	GG	GG	GG	GG
chr1	30070790	30070791	SNP-963	0	+	C/T	00	00	00	00	CT	00	TT	CT	00	00	00	00
chr1	30070803	30070804	SNP-964	1	+	G/A	AG	00	00	00	AG	AG	GG	AG	AG	AG	00	AG
chr1	30070888	30070889	SNP-965	3	+	T/C	CT	00	CT	CT	CT	00	CC	CT	00	CT	00	00
chr1	30070921	30070922	SNP-966	0	+	A/T	TT	00	TT	00	TT	AT	TT	TT	TT	00	00	TT
chr1	30071129	30071130	SNP-967	0	+	G/A	00	00	00	00	00	00	AA	AG	00	AG	00	00
chr1	30094632	30094633	SNP-968	6	+	T/C	TT	CT	CT	TT	TT	CT	TT	TT	CT	CT	TT	CT
chr1	30138533	30138534	SNP-969	1	+	T/G	GG	GG	GT	GG	GG	GG	GG	GG	GG	GG	GG	GG
chr1	30138672	30138673	SNP-970	6	+	G/T	GG	GT	GT	GG	GG	GT	GG	GT	GT	GT	GG	GT
chr1	30208586	30208587	SNP-971	5	+	G/A	AG	GG	AG	AG	GG	00	AG	00	00	AG	00	AG
chr1	30347144	30347145	SNP-972	0	+	T/C	00	00	00	00	00	00	CC	00	CT	00	00	00
chr1	30351813	30351814	SNP-973	3	+	G/A	00	AG	AG	AG	AA	AA	AA	00	AA	AA	AA	AA
chr1	30436818	30436819	SNP-974	2	+	T/C	CC	CT	CC	CT	CC	CC	CC	00	CC	CC	CC	CC
chr1	30437043	30437044	SNP-975	1	+	G/A	00	AG	AA	00	AA	AA	AA	AA	AA	AA	AA	AA
chr1	30620967	30620968	SNP-976	7	+	C/G	CC	CC	CC	CG	00	00	CC	00	CC	CC	CC	CC
chr1	30625922	30625923	SNP-977	1	+	A/G	GG	GG	AG	GG	GG	GG	GG	GG	GG	GG	GG	GG
chr1	30625974	30625975	SNP-978	3	+	T/C	CT	CC	TT	CC	CC	CT	CC	CT	CT	CT	CC	CT
chr1	30895181	30895182	SNP-979	2	+	T/C	CT	CT	CC	CC	CT	CC	CC	CC	CC	CT	CT	CT
chr1	30900614	30900615	SNP-980	1	+	A/G	AG	00	00	00	00	AG	AG	AG	AG	AG	00	00
chr1	30953660	30953661	SNP-981	1	+	G/A	AG	AA	AA	AA	AA	AA	AA	AA	AA	AA	AA	AA
chr1	30953778	30953779	SNP-982	1	+	T/C	CT	CC	CC	CC	CT	CC	CT	CT	CT	CT	CC	CT
chr1	30960902	30960903	SNP-984	3	+	C/A	AA	CC	AA	AC	AC	AC	AC	AA	AA	AA	CC	AA
chr1	30963679	30963680	SNP-985	1	+	C/G	CG	00	00	00	00	00	CC	00	CG	00	00	00
chr1	30964102	30964103	SNP-986	0	+	C/G	GG	00	00	00	00	CG	00	00	GG	00	00	00
chr1	30964890	30964891	SNP-987	5	+	T/G	GT	TT	GG	TT	TT	GT	TT	GT	GT	GT	TT	GT
chr1	30964916	30964917	SNP-988	3	+	T/G	GT	GG	GT	GT	00	GG	GT	00	GT	00	GG	GT
chr1	30969631	30969632	SNP-989	2	+	C/T	00	TT	CT	CT	00	00	CT	00	00	00	TT	00
chr1	31018923	31018924	SNP-990	3	+	G/C	00	CG	GG	CC	GG	CG	CG	GG	GG	GG	00	GG
chr1	31028491	31028492	SNP-991	5	+	C/T	CT	CT	CC	CT	CC	CC	CC	CC	CC	CC	CC	CC
chr1	31091589	31091590	SNP-992	1	+	A/G	GG	AG	GG	GG	GG	GG	GG	GG	GG	GG	GG	GG
chr1	31139699	31139700	SNP-993	1	+	G/T	GT	TT	TT	00	TT	GT	TT	GT	TT	TT	TT	00
chr1	31139737	31139738	SNP-994	0	+	T/G	00	00	00	00	GT	00	TT	00	00	TT	00	00
chr1	31139756	31139757	SNP-995	2	+	A/G	00	00	AA	00	AG	00	00	00	00	00	00	00
chr1	31140034	31140035	SNP-996	2	+	A/G	GG	AA	GG	00	AG	GG	GG	00	GG	GG	AG	GG
chr1	31156968	31156969	SNP-997	1	+	A/C	CC	CC	CC	AC	CC	AC	AC	CC	CC	CC	AC	CC
chr1	31400840	31400841	SNP-998	2	+	A/G	AA	00	00	00	00	00	AG	00	AA	00	00	00
chr1	31400868	31400869	SNP-999	3	+	A/C	AA	00	AC	00	00	AC	AC	00	AA	AA	00	00
chr1	31408219	31408220	SNP-1000	2	+	T/C	00	TT	00	00	00	CT	00	CC	00	00	00	00
chr1	31427526	31427527	SNP-1001	0	+	T/C	00	00	00	00	00	00	CT	00	00	00	00	00
chr1	31431264	31431265	SNP-1002	6	+	G/A	GG	AG	GG	AG	GG	AG	AG	GG	GG	GG	AG	GG
chr1	31445589	31445590	SNP-1004	0	+	T/G	00	00	00	00	00	00	GT	00	00	00	00	TT
chr1	31460360	31460361	SNP-1005	1	+	C/T	TT	CT	TT	TT	CT	TT	TT	TT	TT	TT	CT	TT
chr1	31460417	31460418	SNP-1006	1	+	T/C	CC	CT	CC	CC	CT	CC	CC	CC	CC	CC	CT	CC
chr1	31666988	31666989	SNP-1007	4	+	A/G	AG	AA	GG	AG	AG	GG	GG	GG	GG	GG	AG	GG
chr1	31668392	31668393	SNP-1008	1	+	G/C	CC	CC	CC	CG	CC	CG	CG	CC	CC	CC	CG	CC
chr1	31668517	31668518	SNP-1009	3	+	G/A	00	AA	GG	AG	AG	GG	00	GG	00	00	AG	00
chr1	31746289	31746290	SNP-1010	4	+	C/T	CT	CC	TT	CT	CT	TT	TT	TT	TT	TT	CT	TT
chr1	31746432	31746433	SNP-1011	4	+	G/A	AG	GG	AA	AG	AG	AA	AA	AA	AA	AA	AG	AA
chr1	31746530	31746531	SNP-1012	0	+	G/A	00	00	00	00	AG	00	00	00	00	00	00	00
chr1	31787081	31787082	SNP-1013	1	+	A/G	00	AG	GG	00	GG	00	00	00	GG	GG	00	00
chr1	31832350	31832351	SNP-1014	7	+	A/T	AT	AA	AA	AA	AA	AA	AA	AA	AA	AA	AA	AA
chr1	31855859	31855860	SNP-1015	1	+	C/G	CG	00	00	00	00	00	00	00	00	00	00	00
chr1	31871627	31871628	SNP-1016	6	+	A/G	AG	AA	AG	AA	AA	AG	AA	00	AG	00	AA	AG
chr1	31908359	31908360	SNP-1017	1	+	G/A	AA	AA	AG	AA	AA	AG	AA	AG	AG	AG	AA	AG
chr1	31945982	31945983	SNP-1018	4	+	T/C	CT	CT	CT	CT	CT	CT	CT	00	TT	TT	00	TT
chr1	31952753	31952754	SNP-1019	5	+	T/A	AT	AT	TT	AT	AT	TT	AT	AT	AT	AT	TT	AT
chr1	32027686	32027687	SNP-1020	1	+	C/T	TT	TT	TT	CT	TT	TT	TT	TT	TT	TT	TT	TT
chr1	32072716	32072717	SNP-1021	2	+	C/T	00	00	CC	TT	CT	00	CT	00	00	CC	TT	00
chr1	32072960	32072961	SNP-1022	2	+	A/G	GG	AG	AG	GG	GG	AG	GG	AG	AG	AG	GG	AG
chr1	32215915	32215916	SNP-1023	2	+	A/G	GG	GG	AA	00	GG	00	GG	00	00	AG	00	00
chr1	32219167	32219168	SNP-1024	1	+	T/C	CC	CT	CC	CC	CT	CC	CC	CC	CC	CC	CT	CC
chr1	32241991	32241992	SNP-1025	1	+	A/G	GG	AG	GG	GG	AG	GG	GG	GG	GG	GG	AG	GG
chr1	32486592	32486593	SNP-1026	1	+	C/G	GG	GG	CG	GG	GG	CG	GG	CG	CG	CG	00	CG
chr1	32589516	32589517	SNP-1027	1	+	A/G	GG	GG	AG	GG	GG	AG	GG	AG	AG	AG	GG	AG
chr1	32652172	32652173	SNP-1028	1	+	C/T	CT	TT	TT	TT	00	00	CT	TT	CT	CT	TT	00
chr1	32950476	32950477	SNP-1029	2	+	C/G	CG	CG	GG	GG	GG	GG	GG	GG	GG	GG	GG	GG
chr1	32958848	32958849	SNP-1030	0	+	A/G	00	00	00	00	00	00	GG	00	AG	00	00	GG
chr1	33114890	33114891	SNP-1031	4	+	T/C	CT	CT	CT	CT	CT	CC	CC	CC	CC	CC	CT	CC
chr1	33115016	33115017	SNP-1032	1	+	T/C	CC	CC	CC	CT	CC	CT	CT	CC	CC	CC	CT	CC
chr1	33131187	33131188	SNP-1033	2	+	C/G	CG	00	CG	00	CG	CC	CC	00	CC	CC	CG	CC
chr1	33163824	33163825	SNP-1034	4	+	T/C	CT	CT	CT	CT	CT	CC	CC	CC	CC	CC	CT	CC
chr1	33245510	33245511	SNP-1035	2	+	C/T	CT	CT	TT	TT	CT	TT	TT	TT	TT	TT	CT	TT
chr1	33245528	33245529	SNP-1036	2	+	G/A	AG	AG	AA	AA	AG	AA	AA	AA	AA	AA	AG	AA
chr1	33338099	33338100	SNP-1037	0	+	A/G	GG	00	GG	00	GG	AG	00	00	GG	GG	AG	GG
chr1	33365473	33365474	SNP-1038	2	+	G/A	AG	AG	AA	AA	AG	AA	AA	AA	AA	AA	AG	AA
chr1	33610949	33610950	SNP-1040	2	+	T/C	CT	CC	CT	CC	CT	CT	CT	TT	TT	TT	00	00
chr1	33611138	33611139	SNP-1041	1	+	C/T	CT	TT	TT	TT	TT	TT	TT	TT	TT	TT	TT	TT
chr1	33668661	33668662	SNP-1042	0	+	C/G	GG	00	GG	00	00	CG	CG	00	GG	00	00	GG
chr1	33708933	33708934	SNP-1043	3	+	T/C	CT	CC	CT	CT	CT	CC	CT	CT	CT	CT	CC	CT
chr1	33863265	33863266	SNP-1044	1	+	C/T	TT	TT	CT	TT	TT	CT	TT	CT	CT	CT	TT	CT
chr1	33871316	33871317	SNP-1045	1	+	C/T	TT	TT	CT	TT	TT	CT	TT	CT	CT	CT	TT	CT
chr1	33962503	33962504	SNP-1046	0	+	T/C	00	00	00	00	00	CT	00	00	00	00	00	00
chr1	34252205	34252206	SNP-1047	1	+	G/T	00	00	TT	GT	TT	00	00	00	00	00	00	00
chr1	34252341	34252342	SNP-1048	2	+	A/G	GG	GG	GG	AA	GG	AG	AG	GG	GG	GG	AG	GG
chr1	34252508	34252509	SNP-1049	2	+	C/T	TT	TT	00	CC	00	00	CT	00	00	00	00	00
chr1	34352320	34352321	SNP-1050	3	+	G/A	AA	GG	AG	AA	AG	AG	AA	AG	AG	AG	AA	AG
chr1	34427447	34427448	SNP-1051	2	+	A/G	AA	GG	00	GG	AG	GG	AG	AG	00	AG	GG	00
chr1	34637141	34637142	SNP-1052	2	+	A/G	GG	AG	AG	GG	AG	AG	GG	00	AG	AG	AG	AG
chr1	34637500	34637501	SNP-1053	2	+	T/G	GG	GT	GT	GG	GT	GT	GG	GT	GT	GT	GT	GT
chr1	34698452	34698453	SNP-1054	1	+	A/G	00	GG	00	AG	GG	00	00	00	00	GG	GG	00
chr1	34830486	34830487	SNP-1055	1	+	A/G	AG	GG	GG	GG	GG	GG	GG	GG	GG	GG	GG	GG
chr1	34830585	34830586	SNP-1056	2	+	C/G	CG	GG	GG	CG	GG	CG	CG	GG	GG	CG	CG	GG
chr1	34830687	34830688	SNP-1057	2	+	A/G	AG	GG	GG	AG	AG	GG	AG	AG	AG	AG	GG	AG
chr1	34881335	34881336	SNP-1059	1	+	A/G	00	GG	00	AG	00	GG	GG	00	00	GG	00	00
chr1	34934458	34934459	SNP-1060	3	+	A/G	00	AG	AA	GG	AG	AG	GG	00	00	00	AG	00
chr1	34934516	34934517	SNP-1061	1	+	C/T	CT	TT	TT	TT	CT	TT	CT	CT	CT	CT	TT	00
chr1	35015805	35015806	SNP-1062	4	+	C/T	CT	CC	CT	TT	CC	00	CC	00	00	CT	CT	00
chr1	35024686	35024687	SNP-1063	2	+	C/G	CG	CG	GG	GG	00	GG	CG	00	CG	00	00	00
chr1	35024869	35024870	SNP-1064	1	+	G/A	AG	AA	AA	AA	AA	AA	AA	AA	AA	AA	AA	AA
chr1	35026430	35026431	SNP-1065	3	+	T/C	CC	CT	CT	CT	CC	TT	CT	CT	CT	CT	CT	CT
chr1	35026575	35026576	SNP-1066	1	+	A/C	AC	CC	CC	CC	AC	CC	AC	AC	AC	AC	CC	AC
chr1	35040423	35040424	SNP-1067	0	+	G/T	00	00	00	00	GG	00	00	00	00	00	GT	00
chr1	35090954	35090955	SNP-1068	7	+	G/A	GG	AG	GG	GG	GG	GG	GG	GG	GG	GG	GG	GG
chr1	35091025	35091026	SNP-1069	7	+	G/A	GG	AG	GG	GG	GG	GG	GG	GG	GG	GG	GG	GG
chr1	35097999	35098000	SNP-1070	3	+	T/C	CT	CC	TT	CC	CC	CT	CC	CT	CT	CC	CC	CT
chr1	35123316	35123317	SNP-1071	1	+	A/C	CC	CC	CC	AC	CC	AC	AC	CC	CC	AC	AC	00
chr1	35223688	35223689	SNP-1072	1	+	C/G	CG	GG	GG	GG	GG	GG	GG	GG	GG	GG	GG	GG
chr1	36012941	36012942	SNP-1073	7	+	G/A	AG	GG	GG	GG	GG	GG	GG	GG	GG	GG	GG	GG
chr1	36138280	36138281	SNP-1074	1	+	T/C	CC	CC	CT	CC	CC	CT	CC	CT	CT	CC	CC	CT
chr1	36337948	36337949	SNP-1075	7	+	C/T	CT	CC	CC	CC	CC	CC	CC	CC	CC	CC	CC	CC
chr1	36338051	36338052	SNP-1076	2	+	T/C	CT	CC	CT	CC	CC	CC	CC	CC	CC	CC	CC	CC
chr1	36338203	36338204	SNP-1077	1	+	A/G	AG	00	00	00	00	00	AA	00	00	AA	00	00
chr1	36364848	36364849	SNP-1078	1	+	T/C	CT	00	00	00	00	TT	TT	00	00	TT	00	00
chr1	36365240	36365241	SNP-1079	2	+	A/G	AG	AG	00	00	AG	GG	GG	GG	GG	GG	AG	00
chr1	36399378	36399379	SNP-1080	1	+	T/C	CT	CC	CC	CC	CC	CC	CC	CC	CC	00	CC	CC
chr1	36463185	36463186	SNP-1081	1	+	G/A	AA	AA	AA	AG	AA	AG	AG	AA	AA	AG	AG	AA
chr1	36523795	36523796	SNP-1082	1	+	G/A	AA	AA	AA	AG	AA	AG	AG	AA	AA	AG	AG	AA
chr1	36659364	36659365	SNP-1083	3	+	C/G	00	CC	CG	00	00	00	00	00	00	00	00	00
chr1	36684617	36684618	SNP-1084	2	+	C/A	AA	AA	AC	AC	AA	AA	AA	AA	AA	AA	AA	AA
chr1	36684672	36684673	SNP-1085	2	+	C/T	TT	TT	CT	CT	TT	TT	TT	TT	TT	TT	TT	TT
chr1	36688139	36688140	SNP-1086	2	+	T/C	CC	CC	CT	CT	CC	CC	CC	CC	CC	CC	CC	CC
chr1	36688337	36688338	SNP-1087	1	+	G/A	AA	AA	AG	AA	AA	AA	AA	AA	AA	AA	AA	AA
chr1	36792142	36792143	SNP-1088	1	+	A/G	GG	GG	AG	GG	GG	AG	GG	AG	AG	GG	GG	AG
chr1	36814383	36814384	SNP-1089	6	+	C/T	CT	CC	CT	CC	CC	CT	CC	CT	CT	CC	CC	CT
chr1	36814455	36814456	SNP-1090	5	+	A/G	GG	AA	AG	AA	AG	AG	AG	GG	GG	AG	AA	GG
chr1	36814471	36814472	SNP-1091	1	+	A/C	AC	CC	CC	CC	AC	CC	AC	AC	AC	AC	CC	AC
chr1	36888744	36888745	SNP-1092	1	+	C/T	TT	TT	TT	CT	TT	TT	TT	TT	TT	TT	TT	TT
chr1	36969905	36969906	SNP-1093	0	+	C/T	00	00	00	00	TT	00	CT	00	00	00	00	00
chr1	36970038	36970039	SNP-1094	5	+	C/T	CT	TT	CC	CC	TT	CC	CT	CT	CT	CT	CT	CT
chr1	37195514	37195515	SNP-1095	4	+	A/G	AG	AG	AG	AG	GG	GG	GG	GG	GG	GG	GG	GG
chr1	37196636	37196637	SNP-1096	1	+	C/T	00	CT	TT	00	CT	TT	TT	00	00	TT	00	TT
chr1	37196785	37196786	SNP-1097	4	+	T/C	CT	CT	CT	CT	CC	CC	CC	CC	CC	CC	CC	CC
chr1	37197253	37197254	SNP-1099	2	+	G/A	00	AG	AG	00	AA	AA	AA	00	AA	AA	00	AA
chr1	37197458	37197459	SNP-1100	2	+	T/C	CT	CT	CC	CC	CC	CC	CC	CC	CC	CC	CC	CC
chr1	37197521	37197522	SNP-1101	3	+	T/G	GT	GT	GG	GT	GG	GG	GG	GG	GG	GG	GG	GG
chr1	37197805	37197806	SNP-1102	2	+	A/G	AG	AG	GG	GG	GG	GG	GG	GG	GG	GG	GG	GG
chr1	37198169	37198170	SNP-1103	2	+	A/G	GG	GG	AG	AG	GG	GG	GG	GG	GG	GG	GG	GG
chr1	37198461	37198462	SNP-1104	2	+	T/G	GT	GT	GG	GG	GG	GG	GG	GG	GG	GG	GG	GG
chr1	37239911	37239912	SNP-1105	0	+	G/C	00	00	00	00	CG	CC	CC	00	00	00	CG	CC
chr1	37259160	37259161	SNP-1106	3	+	C/A	AC	CC	AA	AA	AC	00	AA	00	AA	AA	AC	AA
chr1	37267188	37267189	SNP-1107	3	+	T/C	CT	TT	CC	CC	CT	CC	CC	CC	CC	CC	00	00
chr1	37274473	37274474	SNP-1108	5	+	C/T	CT	TT	CC	CC	CT	CC	CC	CC	CC	CC	CT	CC
chr1	37276537	37276538	SNP-1109	5	+	A/T	AT	AA	AT	AT	AT	TT	TT	TT	TT	TT	AT	TT
chr1	37368826	37368827	SNP-1110	4	+	T/G	GG	GT	GT	TT	GT	TT	GT	GT	GT	GT	TT	TT
chr1	37369029	37369030	SNP-1111	6	+	A/T	AT	AT	AA	AA	AA	AA	AA	AA	AA	AA	AA	AA
chr1	37369044	37369045	SNP-1112	1	+	T/G	GG	GG	GT	GG	GG	GT	GG	GT	GT	GG	GG	GT
chr1	37561997	37561998	SNP-1113	1	+	T/C	CC	CT	CC	CC	CC	00	CC	00	CC	CC	CC	00
chr1	37686826	37686827	SNP-1115	0	+	A/G	00	00	00	00	00	00	00	00	AG	00	00	00
chr1	37696986	37696987	SNP-1116	3	+	A/C	AC	CC	AA	CC	CC	AC	CC	AC	AC	CC	CC	AC
chr1	37725562	37725563	SNP-1117	3	+	G/C	00	GG	CG	00	00	GG	00	00	00	00	00	00
chr1	37747561	37747562	SNP-1118	1	+	G/A	AG	AA	AA	AA	AG	AA	AG	AG	AG	AG	AA	AA
chr1	37841529	37841530	SNP-1119	2	+	A/G	AG	GG	GG	AG	GG	AG	AG	GG	GG	AG	AG	GG
chr1	38020324	38020325	SNP-1120	1	+	G/A	00	00	AG	00	AA	00	AG	00	00	00	00	00
chr1	38049583	38049584	SNP-1121	1	+	A/G	GG	GG	GG	AG	GG	GG	GG	GG	GG	GG	GG	GG
chr1	38161294	38161295	SNP-1122	3	+	A/G	GG	GG	AG	AA	GG	AA	AG	AG	AG	AG	AG	AG
chr1	38169927	38169928	SNP-1123	0	+	A/G	00	00	00	00	00	00	00	00	AG	00	00	00
chr1	38169955	38169956	SNP-1124	0	+	T/C	00	00	00	00	00	00	00	00	00	00	00	CT
chr1	38228477	38228478	SNP-1125	4	+	C/G	GG	CG	CG	CC	GG	CC	CG	CG	CG	CG	CG	CG
chr1	38289153	38289154	SNP-1126	1	+	C/T	CT	00	00	00	00	00	00	00	TT	00	00	00
chr1	38289171	38289172	SNP-1127	1	+	T/C	CT	00	CC	00	00	CC	00	00	CC	00	00	00
chr1	38310356	38310357	SNP-1128	1	+	A/G	GG	GG	AG	GG	GG	GG	GG	GG	GG	GG	GG	GG
chr1	38391291	38391292	SNP-1129	2	+	T/C	CC	CC	CT	CT	CC	CT	CT	CC	CC	CT	CT	CC
chr1	38444283	38444284	SNP-1130	0	+	A/G	00	00	GG	00	00	GG	AG	AG	AG	AG	GG	GG
chr1	38692841	38692842	SNP-1131	0	+	T/C	00	00	00	00	CT	CC	00	00	00	00	00	00
chr1	38846749	38846750	SNP-1132	1	+	C/G	GG	GG	CG	GG	GG	CG	GG	CG	CG	GG	CG	CG
chr1	38846814	38846815	SNP-1133	2	+	T/C	00	CC	CT	CT	CT	TT	TT	TT	TT	00	00	00
chr1	39130232	39130233	SNP-1134	5	+	A/C	AA	AC	AC	AC	AC	AC	AC	AA	AA	AC	AC	AC
chr1	39322569	39322570	SNP-1135	0	+	A/G	00	00	00	00	00	AG	AG	00	GG	00	00	GG
chr1	39330638	39330639	SNP-1136	1	+	A/G	00	GG	GG	AG	GG	00	GG	00	GG	GG	GG	00
chr1	39340835	39340836	SNP-1137	2	+	G/A	00	AA	AA	GG	00	00	AG	00	00	AG	00	00
chr1	39616544	39616545	SNP-1138	4	+	A/G	00	AA	AA	00	AG	AG	GG	00	00	GG	00	00
chr1	39847953	39847954	SNP-1139	4	+	G/A	AA	GG	GG	AA	00	AG	AA	AG	AG	AA	GG	GG
chr1	39848044	39848045	SNP-1140	2	+	T/C	CC	CT	CT	CC	CT	CT	CC	CT	CT	CC	TT	TT
chr1	39884768	39884769	SNP-1141	1	+	G/A	AA	AA	AG	AA	AA	AG	AA	AG	AG	AA	AG	AG
chr1	39910931	39910932	SNP-1142	3	+	A/G	GG	AG	AG	AG	GG	AG	AG	GG	GG	AG	GG	GG
chr1	39911093	39911094	SNP-1143	6	+	G/A	AA	GG	GG	GG	AG	GG	AG	AG	AG	AG	GG	GG
chr1	39911204	39911205	SNP-1144	1	+	A/G	GG	00	AG	00	00	00	00	00	00	00	00	00
chr1	39922512	39922513	SNP-1145	1	+	T/C	CT	00	00	00	00	CT	CT	00	CT	00	00	00
chr1	39922524	39922525	SNP-1146	1	+	C/T	CT	00	00	00	00	TT	CT	00	TT	TT	00	00
chr1	39922556	39922557	SNP-1147	1	+	T/C	CC	00	CT	00	00	CT	CT	00	CC	CT	00	CC
chr1	39922557	39922558	SNP-1148	3	+	A/G	AA	00	AG	00	00	AG	AG	00	AA	AG	00	AA
chr1	39958542	39958543	SNP-1149	1	+	G/T	GT	TT	TT	TT	GT	TT	GT	GT	GT	GT	TT	TT
chr1	40027501	40027502	SNP-1150	2	+	G/C	GG	00	00	00	00	CG	00	00	CG	GG	00	00
chr1	40038108	40038109	SNP-1151	1	+	A/G	GG	GG	GG	AG	GG	GG	GG	GG	GG	GG	00	GG
chr1	40038155	40038156	SNP-1152	1	+	T/C	CC	CC	CC	CT	CC	CC	CC	CC	CC	CC	CC	CC
chr1	40055945	40055946	SNP-1153	1	+	G/A	AG	AA	AA	AA	AA	AA	AA	AA	AA	AA	AA	AA
chr1	40057845	40057846	SNP-1154	1	+	C/T	TT	TT	TT	CT	TT	TT	TT	00	TT	TT	TT	TT
chr1	40202989	40202990	SNP-1155	1	+	G/T	GT	TT	TT	TT	GT	TT	TT	GT	TT	GT	TT	TT
chr1	40256458	40256459	SNP-1156	1	+	T/C	00	CC	CC	CT	CT	00	00	00	CT	00	00	00
chr1	40256644	40256645	SNP-1157	2	+	T/C	CT	CC	CC	CT	CT	CT	TT	CT	CT	TT	CC	CC
chr1	40421252	40421253	SNP-1158	1	+	G/C	00	00	CG	00	00	00	CC	00	00	00	00	00
chr1	40421284	40421285	SNP-1159	1	+	A/G	00	GG	AG	GG	GG	GG	GG	GG	GG	GG	GG	00
chr1	40549277	40549278	SNP-1160	1	+	T/C	CC	CT	CC	CC	CC	CC	CC	CC	CC	CC	CC	CC
chr1	40549338	40549339	SNP-1161	1	+	A/C	AC	CC	CC	CC	CC	CC	CC	CC	CC	CC	CC	CC
chr1	40553575	40553576	SNP-1162	0	+	A/G	00	GG	00	00	00	AG	00	00	00	00	00	00
chr1	40553624	40553625	SNP-1163	1	+	A/G	AG	GG	GG	GG	GG	GG	GG	00	GG	GG	GG	GG
chr1	40553737	40553738	SNP-1164	1	+	C/G	CG	GG	GG	GG	GG	GG	GG	GG	GG	GG	GG	GG
chr1	40553763	40553764	SNP-1165	3	+	C/A	AC	AC	AA	AC	AA	AC	AC	AA	AA	AC	AA	AA
chr1	40863401	40863402	SNP-1166	1	+	T/C	CC	CT	CC	CC	CT	CC	CC	CC	CC	CC	CT	CT
chr1	40888545	40888546	SNP-1167	3	+	G/A	AG	00	AG	AG	00	AG	GG	AG	AG	00	00	00
chr1	41086944	41086945	SNP-1168	5	+	T/A	TT	AT	AT	AT	AT	AT	AT	TT	TT	AT	AT	AT
chr1	41088250	41088251	SNP-1169	1	+	T/C	00	CT	00	00	00	00	00	00	00	00	00	00
chr1	41088453	41088454	SNP-1171	5	+	C/A	CC	CC	AC	AA	CC	AC	AC	CC	CC	AC	CC	CC
chr1	41094008	41094009	SNP-1172	4	+	T/C	TT	CC	CC	TT	CT	CT	TT	CT	CT	TT	CC	CC
chr1	41100636	41100637	SNP-1173	1	+	T/C	CC	CT	CC	00	CC	CC	CC	00	CC	CC	00	00
chr1	41100886	41100887	SNP-1174	2	+	C/A	AA	AC	AA	AC	AC	AA	AA	AA	AA	AA	AC	AC
chr1	41242252	41242253	SNP-1175	3	+	C/A	AC	AA	AC	AC	AA	CC	AC	AC	AC	AC	AC	AC
chr1	41361466	41361467	SNP-1176	1	+	T/C	CC	CC	CT	CC	CC	CC	CC	CC	CC	CC	CC	CC
chr1	41624533	41624534	SNP-1177	0	+	T/C	00	00	CC	00	00	CC	CT	00	CT	00	00	00
chr1	41662711	41662712	SNP-1178	0	+	C/T	00	00	00	00	00	00	TT	CT	00	00	00	CC
chr1	41664285	41664286	SNP-1179	4	+	A/G	AG	AG	AA	GG	AG	AG	GG	AG	AG	GG	AA	00
chr1	41671167	41671168	SNP-1180	2	+	T/G	GG	TT	GG	GG	GT	GG	GG	GG	GG	GG	GT	GT
chr1	41722558	41722559	SNP-1181	0	+	T/C	CC	00	00	00	00	00	CT	00	00	CT	00	00
chr1	41722873	41722874	SNP-1182	1	+	A/G	GG	AG	GG	GG	GG	GG	GG	GG	GG	GG	GG	GG
chr1	41722898	41722899	SNP-1183	7	+	C/T	CT	CC	CC	CC	CC	CC	CC	CC	CC	CC	CC	CC
chr1	41730688	41730689	SNP-1184	3	+	C/T	TT	TT	CC	CT	TT	CC	CT	CT	CT	CT	CT	CT
chr1	41730764	41730765	SNP-1185	3	+	G/T	TT	TT	GG	GT	TT	GG	GT	GT	GT	GT	GT	GT
chr1	41734212	41734213	SNP-1186	7	+	C/G	CC	CG	CC	CC	CG	CC	CC	CC	CC	CC	CG	CG
chr1	41734269	41734270	SNP-1187	3	+	T/G	00	GT	TT	00	GT	00	TT	00	TT	00	00	00
chr1	41751742	41751743	SNP-1188	4	+	G/A	GG	AG	AA	AG	00	AA	AG	AG	AG	AG	00	AG
chr1	41765074	41765075	SNP-1189	0	+	T/C	00	00	00	00	00	TT	CT	00	CT	CT	00	00
chr1	41765599	41765600	SNP-1190	0	+	C/T	00	00	00	00	TT	00	00	00	00	CT	00	00
chr1	41765884	41765885	SNP-1191	0	+	T/C	CC	00	00	00	CC	00	CT	00	00	00	00	CT
chr1	41766339	41766340	SNP-1192	0	+	T/C	CC	00	00	00	CC	TT	00	00	CT	CT	00	CT
chr1	41767132	41767133	SNP-1193	0	+	C/T	TT	00	00	00	TT	00	CT	00	00	00	CT	00
chr1	41767378	41767379	SNP-1194	0	+	T/C	00	00	00	00	CC	TT	CT	00	CT	00	00	00
chr1	41769457	41769458	SNP-1195	4	+	C/T	TT	CT	CC	CT	TT	CC	CT	CT	CT	CT	CT	CT
chr1	41782914	41782915	SNP-1196	0	+	T/C	CC	CC	00	00	CC	CT	CC	CT	00	CC	00	CC
chr1	41783331	41783332	SNP-1198	0	+	C/A	00	00	00	00	AA	CC	AC	00	00	AC	00	00
chr1	41783514	41783515	SNP-1199	1	+	T/C	CT	00	00	00	CT	CT	CT	CC	00	CT	00	CT
chr1	41783794	41783795	SNP-1201	0	+	T/C	00	00	00	00	00	00	CT	CT	00	00	00	00
chr1	42049982	42049983	SNP-1202	2	+	T/G	GT	GG	GG	GT	GG	GT	GT	GG	GG	GT	GG	GG
chr1	42050367	42050368	SNP-1203	5	+	A/T	AT	AA	AT	AT	AA	TT	AT	AT	AT	AT	AT	AT
chr1	42129889	42129890	SNP-1204	2	+	C/T	CT	TT	TT	CT	TT	CT	CT	TT	TT	CT	TT	TT
chr1	42405850	42405851	SNP-1205	3	+	C/A	AA	AC	CC	AA	AC	AC	AA	AC	AC	AA	CC	CC
chr1	42552847	42552848	SNP-1206	5	+	G/C	GG	CG	CC	GG	CG	CG	GG	CG	CG	GG	CC	CC
chr1	42717823	42717824	SNP-1207	2	+	A/T	TT	TT	AT	AT	TT	AT	AT	TT	TT	TT	TT	TT
chr1	42749993	42749994	SNP-1208	3	+	T/A	TT	AT	AA	AA	AT	AA	AT	AT	AT	AT	AA	AA
chr1	42896441	42896442	SNP-1209	1	+	T/C	CT	CC	CC	CC	CC	CC	CC	CC	CC	CC	CC	00
chr1	42974681	42974682	SNP-1210	1	+	G/A	AG	AA	AA	AA	AA	AA	AA	AA	AA	AA	AA	AA
chr1	42974764	42974765	SNP-1211	1	+	C/G	CG	GG	GG	GG	CG	GG	CG	CG	CG	CG	GG	GG
chr1	42985455	42985456	SNP-1212	1	+	T/A	AT	AA	AA	AA	AT	AA	AT	AT	AT	AT	AA	AA
chr1	42985512	42985513	SNP-1213	1	+	A/G	GG	GG	AG	GG	GG	GG	GG	GG	GG	GG	GG	GG
chr1	42985871	42985872	SNP-1214	1	+	T/C	00	00	CT	00	00	00	00	00	00	00	00	00
chr1	43151704	43151705	SNP-1215	0	+	C/T	00	00	TT	00	00	00	00	CT	00	00	00	00
chr1	43161501	43161502	SNP-1216	3	+	A/T	TT	AT	TT	AA	AT	AT	AT	TT	TT	AT	AT	AT
chr1	43161588	43161589	SNP-1217	0	+	C/G	00	00	00	00	00	00	00	00	00	CG	00	00
chr1	43196637	43196638	SNP-1218	0	+	G/A	AA	AA	AA	00	00	AG	AG	00	AA	AG	00	00
chr1	43382199	43382200	SNP-1219	3	+	C/A	AA	AA	AC	CC	AA	AC	AC	AA	AA	AC	AA	AA
chr1	43382245	43382246	SNP-1220	3	+	C/T	TT	TT	CT	CC	TT	CT	CT	TT	TT	CT	TT	TT
chr1	43465569	43465570	SNP-1221	5	+	T/A	AT	TT	TT	AA	TT	AT	AT	TT	TT	AT	TT	TT
chr1	43465604	43465605	SNP-1222	3	+	A/G	AG	GG	GG	AA	GG	AG	AG	GG	GG	AG	GG	GG
chr1	43523973	43523974	SNP-1223	1	+	A/G	GG	00	AG	00	00	00	00	00	00	00	00	00
chr1	43555432	43555433	SNP-1224	5	+	A/G	AG	AG	AA	AG	AG	AG	AG	00	AA	00	AG	00
chr1	43792980	43792981	SNP-1225	4	+	C/T	TT	CC	CC	TT	CT	CT	TT	CT	CT	TT	CC	CC
chr1	43798118	43798119	SNP-1226	1	+	T/G	00	GT	GG	GG	GT	GG	GG	GG	GG	GG	GT	GT
chr1	43798626	43798627	SNP-1227	1	+	G/A	00	AA	AA	AG	AA	00	AG	AA	AA	AG	AA	AA
chr1	43798639	43798640	SNP-1228	0	+	G/T	00	TT	TT	00	GT	00	00	GT	GT	00	TT	TT
chr1	43798675	43798676	SNP-1229	2	+	T/C	00	00	TT	00	00	CT	CC	00	00	CC	00	00
chr1	43798766	43798767	SNP-1230	0	+	C/A	00	00	00	00	00	00	00	00	AC	00	00	00
chr1	43828919	43828920	SNP-1231	1	+	G/A	AG	AA	AA	AA	AG	AA	AG	AG	AG	AG	AA	AA
chr1	44148744	44148745	SNP-1232	1	+	A/T	TT	TT	TT	AT	TT	AT	AT	TT	TT	AT	TT	TT
chr1	44148772	44148773	SNP-1233	1	+	G/T	TT	TT	TT	GT	TT	GT	GT	TT	TT	GT	TT	TT
chr1	44168782	44168783	SNP-1234	1	+	G/A	AA	AA	AA	AG	AA	AG	AG	AA	AA	00	AA	00
chr1	44168801	44168802	SNP-1235	3	+	C/T	TT	CT	CC	TT	CT	CT	TT	CT	CT	TT	CC	00
chr1	44172528	44172529	SNP-1236	4	+	A/G	AA	AG	GG	AG	AG	GG	AG	AG	AG	AG	GG	GG
chr1	44173118	44173119	SNP-1237	4	+	A/T	AA	AT	TT	AT	AT	TT	AT	AT	AT	AT	TT	TT
chr1	44175151	44175152	SNP-1238	4	+	A/G	AA	AG	GG	AG	AG	GG	AG	AG	AG	AG	GG	GG
chr1	44233218	44233219	SNP-1239	1	+	C/G	CG	GG	GG	GG	CG	GG	CG	CG	CG	CG	GG	GG
chr1	44233225	44233226	SNP-1240	1	+	G/A	AG	AA	AA	AA	AG	AA	AG	AG	AG	AG	AA	AA
chr1	44241009	44241010	SNP-1241	1	+	T/C	CC	CC	CC	CT	CC	CT	CT	CC	CC	CT	CC	CC
chr1	44241026	44241027	SNP-1242	1	+	T/C	CC	CC	CC	CT	CC	CT	CT	CC	CC	CT	CC	CC
chr1	44244126	44244127	SNP-1243	1	+	T/C	CC	CC	CC	CT	CC	CT	CT	CC	CC	CT	CC	CC
chr1	44269065	44269066	SNP-1244	2	+	T/G	GG	GT	GT	GG	GT	GT	GG	GT	GT	GG	00	TT
chr1	44286092	44286093	SNP-1245	1	+	T/C	CT	CC	CC	CC	CC	CC	CC	CC	CC	CC	CC	CC
chr1	44330749	44330750	SNP-1246	1	+	C/T	TT	TT	TT	CT	TT	CT	CT	TT	TT	CT	TT	TT
chr1	44476607	44476608	SNP-1247	1	+	A/G	GG	GG	GG	AG	GG	AG	AG	GG	GG	AG	GG	GG
chr1	44803184	44803185	SNP-1249	1	+	A/G	00	AG	GG	00	00	00	00	00	00	00	00	00
chr1	44846523	44846524	SNP-1250	4	+	A/G	AA	AG	GG	AG	AA	AG	AA	AG	AG	AA	AG	AG
chr1	44870225	44870226	SNP-1251	2	+	C/T	CC	00	00	00	00	CT	00	00	CC	CT	00	00
chr1	44891487	44891488	SNP-1252	1	+	T/C	00	00	CT	00	00	00	00	00	00	00	00	00
chr1	44893972	44893973	SNP-1253	1	+	A/G	GG	GG	AG	GG	GG	GG	GG	GG	GG	GG	GG	GG
chr1	44894101	44894102	SNP-1254	4	+	T/C	TT	CT	CT	CC	CT	CT	CT	TT	TT	CT	CT	CT
chr1	44915529	44915530	SNP-1255	1	+	A/G	AG	GG	GG	GG	GG	GG	GG	GG	GG	GG	GG	GG
chr1	44946477	44946478	SNP-1256	1	+	A/G	00	GG	AG	GG	GG	GG	GG	GG	GG	GG	GG	00
chr1	44953482	44953483	SNP-1257	2	+	T/G	GT	GG	GG	GT	GG	GT	GT	GG	GG	GT	GG	GG
chr1	44986362	44986363	SNP-1258	1	+	G/A	AA	AA	AA	AG	AA	AA	AA	AA	AA	AA	AA	AA
chr1	44986521	44986522	SNP-1259	2	+	A/G	AG	GG	GG	AG	GG	00	AG	GG	GG	AG	GG	00
chr1	45024601	45024602	SNP-1260	2	+	A/T	AT	TT	TT	AT	TT	AT	AT	TT	TT	AT	TT	TT
chr1	45538765	45538766	SNP-1261	1	+	T/C	CC	CC	CT	CC	CC	CC	CC	CC	CC	CC	CC	CC
chr1	45598405	45598406	SNP-1262	0	+	C/A	00	00	00	AA	AC	00	00	00	00	00	00	00
chr1	45729389	45729390	SNP-1263	0	+	C/T	TT	00	TT	TT	00	TT	TT	TT	TT	TT	00	CT
chr1	45729414	45729415	SNP-1264	2	+	G/C	CC	CG	CG	CC	CG	CC	CC	CC	CC	CC	00	CG
chr1	45738289	45738290	SNP-1265	6	+	T/G	GT	TT	TT	GT	TT	GT	GT	TT	TT	GT	TT	TT
chr1	45989161	45989162	SNP-1267	3	+	C/T	CT	TT	CT	CT	TT	CT	CT	TT	TT	CT	TT	TT
chr1	46082006	46082007	SNP-1268	4	+	C/G	CG	CC	CG	GG	CC	CG	CG	CC	CC	CG	CC	CC
chr1	46082147	46082148	SNP-1269	1	+	G/T	00	TT	GT	TT	00	00	TT	00	00	00	TT	00
chr1	46119914	46119915	SNP-1270	5	+	A/G	AA	AA	AG	GG	AA	AG	AG	AA	AA	AG	AA	AA
chr1	46275422	46275423	SNP-1271	4	+	C/A	AC	CC	AC	AA	CC	AC	AC	CC	CC	AC	CC	CC
chr1	46368454	46368455	SNP-1272	1	+	C/T	00	00	CT	TT	CC	00	00	00	00	00	00	00
chr1	46578979	46578980	SNP-1273	5	+	C/T	TT	CT	CC	CC	TT	CC	CT	CT	CT	CT	CT	CT
chr1	46579015	46579016	SNP-1274	3	+	T/A	AA	AT	TT	00	AA	TT	AT	AT	AT	AT	AT	AT
chr1	46579066	46579067	SNP-1275	5	+	T/C	CC	CT	TT	TT	CC	TT	CT	CT	CT	CT	CT	CT
chr1	46579136	46579137	SNP-1276	5	+	T/C	CC	CT	TT	TT	CC	TT	CT	CT	CT	CT	CT	CT
chr1	46586446	46586447	SNP-1277	5	+	T/C	CC	CT	TT	TT	CC	TT	CT	CT	CT	CT	CT	CT
chr1	46586474	46586475	SNP-1278	5	+	C/T	TT	CT	CC	CC	TT	CC	CT	CT	CT	CT	CT	CT
chr1	46586553	46586554	SNP-1279	5	+	T/C	CC	CT	TT	TT	CC	TT	CT	CT	CT	CT	CT	CT
chr1	46586594	46586595	SNP-1280	5	+	T/C	CC	CT	TT	TT	CC	TT	CT	CT	CT	CT	CT	CT
chr1	46586678	46586679	SNP-1281	1	+	G/T	00	GT	00	00	TT	00	GT	GT	00	00	00	00
chr1	46650396	46650397	SNP-1282	1	+	T/C	CC	CT	CC	CC	CT	CC	CC	CC	CC	CC	CT	CT
chr1	46652148	46652149	SNP-1283	7	+	G/T	GT	GG	GG	GG	GG	GG	GG	GG	GG	GG	GG	GG
chr1	46670265	46670266	SNP-1284	1	+	G/A	AG	AA	AA	AA	AA	AA	AA	AA	AA	AA	AA	AA
chr1	46670284	46670285	SNP-1285	2	+	T/C	TT	CC	CC	CC	CT	CC	CT	CT	CT	CT	CC	CC
chr1	46680811	46680812	SNP-1286	3	+	G/T	GT	GT	GT	TT	GG	GT	GT	GG	GG	GT	GG	GG
chr1	46786467	46786468	SNP-1287	1	+	T/C	CT	CC	CC	CC	CC	CC	CC	CC	CC	CC	CC	CC
chr1	46786655	46786656	SNP-1288	1	+	T/G	GT	GG	GG	GG	GG	GG	GG	GG	GG	GG	GG	GG
chr1	46842316	46842317	SNP-1289	7	+	G/A	GG	GG	AG	GG	00	GG	GG	GG	GG	GG	GG	GG
chr1	46974248	46974249	SNP-1290	4	+	T/C	TT	CT	CC	CT	TT	CT	TT	CT	CT	TT	CT	CT
chr1	46985972	46985973	SNP-1291	6	+	A/G	00	AA	AA	AA	AG	AA	00	00	00	00	AA	00
chr1	47382075	47382076	SNP-1292	1	+	C/T	00	00	CT	00	00	00	00	00	CT	00	00	00
chr1	47417488	47417489	SNP-1293	2	+	C/T	TT	TT	CT	CT	TT	CC	CT	00	CT	CT	CT	CT
chr1	47422699	47422700	SNP-1294	2	+	A/G	00	00	AA	00	AG	AG	AG	00	00	00	00	00
chr1	47422758	47422759	SNP-1295	1	+	T/C	00	00	CT	00	CT	00	CT	00	00	CT	00	00
chr1	47422763	47422764	SNP-1296	0	+	T/C	00	CC	CC	00	CT	CC	CC	00	00	CT	00	CT
chr1	47422771	47422772	SNP-1297	2	+	G/A	AG	AA	AG	00	AA	AG	AA	00	AA	AA	AA	AA
chr1	47431278	47431279	SNP-1299	7	+	G/C	GG	CG	GG	GG	GG	GG	GG	GG	GG	GG	GG	GG
chr1	47572585	47572586	SNP-1300	1	+	A/C	CC	CC	CC	AC	CC	AC	AC	CC	CC	AC	CC	CC
chr1	47572683	47572684	SNP-1301	1	+	T/C	CC	CT	CC	00	00	00	CC	00	CC	00	00	CC
chr1	47674872	47674873	SNP-1302	4	+	A/G	AA	GG	AG	AG	AG	GG	AG	AG	AG	AG	GG	GG
chr1	47708449	47708450	SNP-1303	1	+	T/A	AA	AA	AA	AT	AA	AT	AT	AA	AA	AT	AA	AA
chr1	47767784	47767785	SNP-1304	1	+	T/C	00	CC	CT	CC	CC	CT	CC	00	00	00	CT	00
chr1	47787844	47787845	SNP-1305	6	+	C/T	CC	CC	CC	TT	CC	CT	CT	00	CC	CT	CC	00
chr1	47799335	47799336	SNP-1306	2	+	T/A	AT	AT	AA	AA	AT	AA	AA	AA	AA	AA	AT	AT
chr1	47830331	47830332	SNP-1307	0	+	A/G	00	00	00	00	AG	00	00	00	00	GG	00	00
chr1	47940173	47940174	SNP-1308	1	+	T/C	00	CC	CT	CC	CC	CC	CC	CC	CC	CC	CC	CC
chr1	47940221	47940222	SNP-1309	2	+	G/A	00	00	GG	AA	AA	AG	AA	AG	AG	AA	AG	AG
chr1	47981448	47981449	SNP-1310	1	+	G/A	AA	AG	00	00	AA	GG	AG	AG	AG	AG	AG	AG
chr1	47981850	47981851	SNP-1311	2	+	A/G	AG	00	AG	00	AG	AG	AG	AG	AG	AG	AG	00
chr1	48235997	48235998	SNP-1312	0	+	T/C	CC	00	00	00	00	CT	CT	00	CC	00	00	00
chr1	48332049	48332050	SNP-1313	4	+	T/C	CT	TT	CC	CT	TT	CC	CT	CT	CT	CT	CT	CT
chr1	48347804	48347805	SNP-1314	1	+	C/A	AA	AA	AA	AC	AA	AA	AA	AA	AA	AA	AA	AA
chr1	48455315	48455316	SNP-1316	1	+	T/C	CC	CC	CC	CT	CC	CC	CC	CC	CC	CC	CC	CC
chr1	48466627	48466628	SNP-1317	1	+	T/C	CT	CC	CC	CC	CC	CC	CC	CC	CC	CC	CC	CC
chr1	48488221	48488222	SNP-1318	3	+	C/T	CT	CC	TT	TT	CC	TT	CT	CT	CT	CT	CT	CT
chr1	48488314	48488315	SNP-1319	7	+	G/T	GG	GG	GT	GG	GG	GG	GG	GG	GG	GG	GG	GG
chr1	48736381	48736382	SNP-1320	3	+	T/A	00	TT	AT	00	TT	00	00	00	00	00	00	00
chr1	48737004	48737005	SNP-1321	5	+	A/C	AC	AA	AC	AC	AA	CC	AC	AC	AC	AC	AC	AC
chr1	48769340	48769341	SNP-1322	2	+	A/G	00	00	00	AA	00	00	AG	00	00	00	00	00
chr1	48802763	48802764	SNP-1323	0	+	T/A	00	00	00	00	AT	00	00	00	00	AA	00	00
chr1	48912117	48912118	SNP-1324	7	+	T/C	TT	TT	CT	TT	TT	CT	TT	CT	CT	TT	CT	CT
chr1	48912294	48912295	SNP-1325	3	+	C/T	00	CC	CT	00	00	CT	00	00	CT	00	00	00
chr1	49107916	49107917	SNP-1326	2	+	C/T	TT	TT	CT	CT	TT	TT	TT	TT	TT	TT	TT	TT
chr1	49109042	49109043	SNP-1327	2	+	T/C	CC	CC	CT	CT	CC	CC	CC	CC	CC	CC	CC	CC
chr1	49141792	49141793	SNP-1328	1	+	C/A	AA	AA	AA	AC	AA	AA	AA	AA	AA	AA	AA	AA
chr1	50319396	50319397	SNP-1329	7	+	T/C	TT	TT	TT	CT	TT	TT	TT	TT	TT	TT	TT	TT
chr1	50568193	50568194	SNP-1330	1	+	G/A	00	00	00	AG	00	00	00	00	00	00	00	00
chr1	50571448	50571449	SNP-1331	1	+	A/G	AG	00	00	00	00	AA	AG	00	AG	AG	00	AA
chr1	50606968	50606969	SNP-1332	1	+	C/A	AA	AC	AA	AA	AA	AA	AA	AA	AA	AA	AA	AA
chr1	50608192	50608193	SNP-1333	2	+	A/G	GG	AG	GG	AG	AG	AG	AG	GG	GG	AG	AG	AG
chr1	50973689	50973690	SNP-1334	1	+	C/A	00	00	00	AC	AC	00	00	00	00	00	00	00
chr1	51111919	51111920	SNP-1335	1	+	C/T	TT	TT	CT	TT	TT	CT	TT	CT	CT	TT	CT	CT
chr1	51206412	51206413	SNP-1336	1	+	C/G	GG	GG	CG	GG	GG	GG	GG	GG	GG	GG	00	GG
chr1	51297177	51297178	SNP-1337	1	+	T/C	CC	CC	CT	CC	CC	CT	CC	CT	CT	CC	CT	CT
chr1	51427893	51427894	SNP-1338	1	+	A/C	CC	CC	AC	CC	CC	AC	CC	AC	AC	CC	AC	AC
chr1	51428007	51428008	SNP-1339	1	+	C/G	00	GG	CG	GG	GG	00	00	00	00	00	CG	00
chr1	51430906	51430907	SNP-1340	1	+	C/T	TT	TT	TT	CT	TT	CT	CT	TT	TT	CT	TT	TT
chr1	51551795	51551796	SNP-1341	1	+	A/G	GG	GG	AG	GG	GG	AG	GG	AG	AG	GG	AG	AG
chr1	51551945	51551946	SNP-1342	1	+	G/C	CC	CC	CG	CC	CC	CG	CC	CG	CG	CC	CG	CG
chr1	51773518	51773519	SNP-1343	4	+	G/A	AA	AG	AG	GG	AG	GG	AG	AG	AG	AG	GG	GG
chr1	51807645	51807646	SNP-1344	1	+	C/T	TT	TT	CT	TT	TT	TT	TT	TT	TT	TT	TT	TT
chr1	51807654	51807655	SNP-1345	1	+	C/T	TT	CT	TT	TT	CT	TT	TT	TT	TT	TT	CT	CT
chr1	51807780	51807781	SNP-1346	1	+	A/G	GG	GG	GG	AG	GG	AG	AG	GG	GG	AG	GG	00
chr1	52007328	52007329	SNP-1347	3	+	A/T	AT	TT	AT	AT	AT	AA	AA	AA	AA	AA	AT	AT
chr1	52904883	52904884	SNP-1348	1	+	C/T	00	CT	00	00	00	00	00	00	00	00	00	00
chr1	52964699	52964700	SNP-1349	1	+	C/T	CT	00	00	00	00	00	00	00	TT	00	00	00
chr1	53159966	53159967	SNP-1350	4	+	C/G	CG	GG	CC	CG	CG	CC	CC	CG	CC	CC	CC	CG
chr1	53334001	53334002	SNP-1351	0	+	G/A	00	00	00	00	AG	00	GG	00	00	00	00	00
chr1	53334807	53334808	SNP-1352	0	+	G/C	00	00	00	00	CG	00	GG	00	00	00	00	00
chr1	53336280	53336281	SNP-1353	0	+	T/C	00	00	00	00	CT	00	00	00	00	00	00	00
chr1	53338212	53338213	SNP-1354	0	+	G/C	00	00	CC	00	CG	00	CC	00	00	00	CC	00
chr1	53338675	53338676	SNP-1355	2	+	T/C	00	CC	TT	00	CT	00	TT	CT	00	TT	00	00
chr1	53339794	53339795	SNP-1357	2	+	A/G	00	GG	AA	00	00	AA	AA	00	AA	AA	AA	AG
chr1	53339905	53339906	SNP-1358	0	+	A/G	00	00	00	00	AG	GG	GG	AG	00	GG	00	00
chr1	53339948	53339949	SNP-1359	3	+	A/C	00	CC	AA	AC	AC	AA	AA	AC	AA	AA	AA	AC
chr1	53340133	53340134	SNP-1360	0	+	G/A	00	00	00	00	AG	00	GG	00	00	GG	00	00
chr1	53504359	53504360	SNP-1362	4	+	G/C	CG	CG	CG	CG	00	GG	CG	00	CG	CG	CG	00
chr1	53529918	53529919	SNP-1363	1	+	C/A	AA	AA	AA	AC	AA	AC	AC	AA	AA	AC	AA	AA
chr1	53567198	53567199	SNP-1364	1	+	A/G	GG	GG	AG	GG	GG	AG	GG	AG	AG	GG	AG	AG
chr1	53601932	53601933	SNP-1365	3	+	T/C	CT	TT	CC	00	CT	CT	CT	00	CC	00	00	00
chr1	53688664	53688665	SNP-1366	1	+	A/G	AG	GG	GG	GG	AG	GG	AG	GG	AG	AG	AG	GG
chr1	53739667	53739668	SNP-1367	1	+	A/G	AG	GG	GG	00	AG	GG	AG	GG	AG	AG	00	GG
chr1	53780199	53780200	SNP-1368	6	+	C/T	CT	CC	CC	CT	CC	CC	CC	CC	CC	CC	CC	CC
chr1	53794750	53794751	SNP-1370	1	+	T/G	GT	GG	GG	GG	GT	GG	GT	GG	GT	GT	GT	GG
chr1	53794804	53794805	SNP-1371	1	+	C/T	00	TT	TT	CT	TT	00	CT	TT	00	00	TT	TT
chr1	53832603	53832604	SNP-1372	2	+	C/G	CG	GG	CG	GG	CG	GG	CG	GG	CG	CG	00	GG
chr1	53871298	53871299	SNP-1373	7	+	C/T	CT	CC	CC	CC	CT	CC	CT	00	00	CT	CT	CC
chr1	53993285	53993286	SNP-1374	1	+	T/G	GG	GT	GG	GG	GT	GG	GG	GT	GG	GG	GG	GT
chr1	54116869	54116870	SNP-1375	5	+	A/C	AC	AA	AA	CC	AA	AC	AC	AA	AA	AC	AA	AA
chr1	54184768	54184769	SNP-1376	1	+	C/T	CT	TT	TT	TT	00	TT	TT	TT	TT	TT	00	TT
chr1	54187370	54187371	SNP-1377	1	+	G/A	AA	AA	AA	AG	AA	AG	AG	AA	AA	AG	AA	AA
chr1	54308506	54308507	SNP-1378	1	+	A/G	GG	GG	AG	GG	GG	AG	GG	AG	AG	GG	AG	AG
chr1	54308597	54308598	SNP-1379	2	+	T/A	AA	TT	AA	AA	AT	AA	AA	AT	AA	AA	AA	AT
chr1	54358002	54358003	SNP-1380	0	+	C/T	00	00	00	00	00	00	00	00	00	CT	00	00
chr1	54358161	54358162	SNP-1381	1	+	G/A	00	AG	AA	00	AG	AA	AG	AA	AG	AG	00	AA
chr1	54595202	54595203	SNP-1382	1	+	G/C	CC	CC	CC	CG	CC	CG	CG	CC	CC	CG	CC	CC
chr1	54595235	54595236	SNP-1383	1	+	A/G	GG	GG	AG	GG	GG	GG	GG	GG	GG	GG	GG	GG
chr1	54663543	54663544	SNP-1384	7	+	G/T	GG	GG	GG	GT	GG	GG	GG	GG	GG	00	00	00
chr1	54663615	54663616	SNP-1385	5	+	C/G	CG	CC	CG	CG	CG	CC	CG	CC	CG	CG	CG	CC
chr1	54663675	54663676	SNP-1386	5	+	C/G	CG	CC	CG	CG	CG	CC	CG	CC	CG	CG	CG	CC
chr1	54758098	54758099	SNP-1387	1	+	G/C	CC	CG	CC	CC	CC	CC	CC	CC	CC	CC	CC	CC
chr1	54758187	54758188	SNP-1388	2	+	T/C	CC	CT	CC	CT	CT	CC	CC	CT	CC	CC	CC	CT
chr1	54906858	54906859	SNP-1389	1	+	A/G	00	00	00	AG	00	00	00	00	GG	00	00	00
chr1	54906966	54906967	SNP-1390	6	+	T/C	CT	TT	TT	CT	CT	TT	CT	TT	CT	CT	CT	TT
chr1	54907074	54907075	SNP-1391	4	+	A/G	GG	AA	AA	GG	AG	AG	GG	AA	AG	GG	AG	AA
chr1	54907172	54907173	SNP-1392	1	+	G/A	AA	AA	AA	AG	AA	AG	AG	AA	AA	AG	AA	AA
chr1	54951592	54951593	SNP-1393	2	+	A/T	00	AT	AT	00	00	00	TT	00	AT	TT	00	00
chr1	55030361	55030362	SNP-1394	2	+	G/C	CG	CG	CC	CC	GG	CC	CG	CG	CG	CG	CG	CG
chr1	55039803	55039804	SNP-1395	2	+	A/G	AG	AG	GG	GG	AA	GG	AG	00	AG	AG	AG	AG
chr1	55183475	55183476	SNP-1397	2	+	T/C	CT	CC	CC	CT	CT	CT	00	CC	CT	TT	CT	CC
chr1	55189031	55189032	SNP-1398	4	+	T/A	AA	AT	TT	AT	AA	AT	AA	AT	AT	AA	AT	AT
chr1	55260373	55260374	SNP-1399	0	+	G/A	00	00	AA	00	00	AA	AG	00	AG	00	00	00
chr1	55260622	55260623	SNP-1400	1	+	C/T	TT	CT	TT	TT	TT	TT	TT	TT	TT	TT	TT	00
chr1	55302415	55302416	SNP-1401	6	+	T/C	TT	TT	CT	CT	TT	CT	TT	CT	CT	TT	CT	CT
chr1	55310061	55310062	SNP-1402	1	+	G/C	CC	CC	CC	CG	CC	CC	CC	CC	CC	CC	CC	CC
chr1	55379013	55379014	SNP-1403	1	+	T/C	CC	CC	CC	CT	CC	CC	CC	CC	CC	CC	CC	CC
chr1	55515884	55515885	SNP-1404	6	+	G/T	GT	GT	GG	GG	GT	GG	GT	GG	GT	GT	GT	GG
chr1	55515917	55515918	SNP-1405	6	+	G/A	AG	AG	GG	GG	AG	GG	AG	GG	AG	AG	AG	GG
chr1	55515939	55515940	SNP-1406	5	+	T/C	CC	CT	TT	TT	CT	TT	CT	TT	CT	CT	CT	TT
chr1	55516106	55516107	SNP-1407	6	+	C/T	CT	CT	CC	CC	CT	CC	CT	CC	CT	00	CT	CC
chr1	55523177	55523178	SNP-1408	1	+	G/C	CG	CC	CC	CC	CG	CC	CG	CC	CG	CG	CG	CC
chr1	55523187	55523188	SNP-1409	5	+	A/C	CC	AC	AA	AA	AC	AA	AC	AA	AC	AC	AC	AA
chr1	55527963	55527964	SNP-1410	0	+	G/C	00	CC	00	CC	CG	CC	CG	00	00	00	00	00
chr1	55528119	55528120	SNP-1411	2	+	T/G	GT	GT	GG	GG	GG	GG	GG	GG	GG	GG	GG	GG
chr1	55614038	55614039	SNP-1412	1	+	A/G	AG	GG	GG	GG	AG	GG	AG	GG	AG	AG	AG	GG
chr1	55940505	55940506	SNP-1413	2	+	G/A	AG	AA	AA	AG	AA	AA	AA	AA	AA	AA	AA	AA
chr1	56099622	56099623	SNP-1414	4	+	C/T	CT	CC	TT	CT	CT	TT	TT	CT	TT	TT	TT	CT
chr1	56428189	56428190	SNP-1415	5	+	C/T	CT	CC	CT	CT	CT	CC	CT	CC	CT	CT	CT	00
chr1	56428443	56428444	SNP-1416	2	+	A/G	GG	AA	GG	GG	AG	GG	GG	AG	GG	GG	GG	AG
chr1	56647461	56647462	SNP-1417	1	+	A/G	GG	GG	AG	GG	GG	AG	GG	GG	AG	GG	GG	GG
chr1	56647478	56647479	SNP-1418	1	+	A/C	AC	CC	CC	CC	CC	CC	CC	CC	CC	CC	CC	CC
chr1	56647479	56647480	SNP-1419	1	+	A/C	CC	CC	AC	CC	CC	AC	CC	AC	CC	CC	AC	AC
chr1	56647529	56647530	SNP-1420	1	+	T/C	CT	CC	CC	CC	CC	CC	CC	CC	CC	CC	CC	CC
chr1	56647630	56647631	SNP-1421	1	+	T/G	GG	GG	GT	GG	GG	GG	GG	GG	GG	GG	GG	00
chr1	56947745	56947746	SNP-1422	5	+	C/A	AC	CC	AC	AC	AC	CC	AC	CC	AC	AC	AC	CC
chr1	56996737	56996738	SNP-1423	0	+	G/A	00	AA	00	00	AA	AG	00	AG	AG	AA	00	00
chr1	57042108	57042109	SNP-1424	5	+	G/A	AG	AG	GG	AG	AG	AG	AG	AG	GG	AG	GG	AG
chr1	57059443	57059444	SNP-1425	1	+	T/C	CC	CC	CT	CC	CC	CC	CC	CC	CC	CC	CC	CC
chr1	57059510	57059511	SNP-1426	3	+	T/A	AT	AA	AT	AT	AT	AT	AT	AT	TT	AT	TT	AT
chr1	57059523	57059524	SNP-1427	1	+	G/C	CC	CC	CG	CC	CC	CC	CC	CC	CC	CC	CC	CC
chr1	57059534	57059535	SNP-1428	3	+	C/G	CG	CG	GG	CG	CG	CG	CG	CG	GG	CG	GG	CG
chr1	57059567	57059568	SNP-1429	1	+	T/C	CC	CC	CC	CT	CC	CC	CC	CC	CC	CC	CC	CC
chr1	57256092	57256093	SNP-1430	2	+	T/C	CC	CT	CT	CC	CC	CC	CC	CC	CC	CC	CC	CC
chr1	57310996	57310997	SNP-1431	1	+	T/C	00	00	CT	00	00	00	00	00	00	00	00	00
chr1	57311119	57311120	SNP-1432	3	+	G/C	CG	CG	CG	CC	CC	CC	CC	CC	CC	CC	CC	CC
chr1	57318327	57318328	SNP-1433	1	+	T/C	CT	CC	CC	CC	CC	CC	CC	CC	CC	CC	CC	CC
chr1	58251724	58251725	SNP-1434	6	+	C/A	AC	CC	CC	AC	AC	AC	AA	CC	AC	AA	AC	CC
chr1	58273902	58273903	SNP-1435	2	+	A/G	AG	AG	GG	GG	AG	GG	AG	GG	AG	AG	AG	GG
chr1	58285629	58285630	SNP-1436	1	+	C/T	TT	TT	CT	TT	TT	TT	TT	TT	TT	TT	TT	TT
chr1	58285783	58285784	SNP-1437	2	+	C/A	AC	AC	AA	AA	AC	AA	AC	AA	AC	AC	AC	AA
chr1	58489997	58489998	SNP-1438	3	+	G/A	GG	AG	AA	AA	GG	AA	AG	AG	AG	AG	AG	AG
chr1	58785278	58785279	SNP-1439	0	+	A/G	GG	00	00	00	00	00	GG	00	AG	00	AG	00
chr1	58891163	58891164	SNP-1440	2	+	C/G	GG	CG	GG	CG	GG	GG	GG	GG	GG	GG	GG	00
chr1	58938425	58938426	SNP-1441	0	+	G/T	TT	00	00	00	00	GG	GT	00	GT	00	00	00
chr1	59079845	59079846	SNP-1442	1	+	A/G	GG	GG	AG	GG	GG	GG	GG	GG	GG	GG	GG	GG
chr1	59079877	59079878	SNP-1443	6	+	A/G	AA	AA	AG	AG	AA	AG	AG	AA	AA	AG	AA	AA
chr1	59305085	59305086	SNP-1444	2	+	C/T	00	CT	00	CT	CT	00	00	CT	00	00	00	CT
chr1	59385094	59385095	SNP-1445	3	+	T/G	GT	GT	GG	GT	GT	GG	GG	GT	GG	GG	GG	GT
chr1	59528679	59528680	SNP-1446	3	+	T/A	AT	AT	AA	AT	AT	AA	AA	AT	AA	AA	AA	AT
chr1	59530933	59530934	SNP-1447	1	+	A/G	GG	GG	GG	AG	GG	AG	AG	00	GG	AG	GG	GG
chr1	59534902	59534903	SNP-1448	3	+	T/C	CT	00	TT	00	CT	CT	CT	00	TT	CT	TT	CT
chr1	59535055	59535056	SNP-1449	1	+	G/A	AG	00	00	00	00	00	00	00	AA	00	00	00
chr1	59937811	59937812	SNP-1450	2	+	G/A	AA	AG	AA	AG	AG	AG	AG	AG	AA	AG	AA	00
chr1	59956500	59956501	SNP-1451	2	+	G/C	CG	CG	CC	CC	CC	CC	CC	CC	CC	CC	CC	CC
chr1	60018510	60018511	SNP-1452	3	+	G/T	TT	GT	GT	GT	TT	GT	GT	TT	TT	GT	TT	TT
chr1	60141620	60141621	SNP-1453	1	+	G/A	AA	AA	AG	AA	AA	AA	AA	AA	AA	AA	AA	AA
chr1	60165081	60165082	SNP-1454	1	+	A/C	CC	00	AC	00	00	CC	00	00	CC	00	00	00
chr1	60519693	60519694	SNP-1455	1	+	A/G	AG	GG	GG	GG	GG	GG	GG	GG	GG	GG	GG	GG
chr1	61003634	61003635	SNP-1456	2	+	G/T	TT	GT	GT	TT	GT	GT	TT	GG	GT	TT	GT	GG
chr1	61295467	61295468	SNP-1457	0	+	T/C	00	00	00	00	00	00	00	00	CT	00	00	00
chr1	61576476	61576477	SNP-1458	1	+	A/G	00	AG	GG	00	AA	00	00	00	00	00	AG	00
chr1	61588386	61588387	SNP-1459	4	+	T/A	TT	AT	AA	AT	TT	AT	TT	AT	AT	TT	AT	AT
chr1	61691959	61691960	SNP-1460	1	+	T/C	00	CC	CT	CC	CC	00	CC	CT	00	00	00	00
chr1	61880145	61880146	SNP-1461	7	+	G/A	GG	GG	AG	GG	GG	GG	GG	GG	GG	GG	GG	GG
chr1	61892396	61892397	SNP-1462	0	+	C/T	00	00	00	00	00	00	00	00	CT	TT	00	00
chr1	61897390	61897391	SNP-1463	2	+	G/C	00	CG	CC	CG	CG	CC	00	00	CG	CG	00	00
chr1	61897445	61897446	SNP-1464	3	+	T/C	CT	CT	CC	CT	CT	CC	CT	CC	CT	CT	CT	CC
chr1	61897484	61897485	SNP-1465	2	+	A/G	AG	GG	AG	GG	GG	GG	GG	GG	GG	GG	GG	GG
chr1	61897679	61897680	SNP-1466	2	+	T/A	00	AT	AA	AT	AT	00	AT	00	AT	00	AT	00
chr1	62277302	62277303	SNP-1467	4	+	C/G	CG	GG	CC	CG	GG	CC	CG	CG	CG	CG	CG	CG
chr1	62277428	62277429	SNP-1468	4	+	C/T	CT	TT	CC	CT	TT	CC	CT	CT	CT	CT	CT	CT
chr1	62414071	62414072	SNP-1469	2	+	A/G	AG	AG	GG	GG	AG	GG	AG	GG	AG	AG	AG	GG
chr1	62504583	62504584	SNP-1470	1	+	T/C	CT	CC	CC	CC	CT	CC	CT	CC	CT	CT	CT	CC
chr1	62504757	62504758	SNP-1471	5	+	T/A	TT	AT	AT	AT	AT	AT	TT	AA	AT	TT	AT	AA
chr1	62510664	62510665	SNP-1472	1	+	T/C	CT	CC	CC	CC	CT	CC	CT	00	CT	CT	CT	00
chr1	62532546	62532547	SNP-1473	7	+	C/T	CT	CC	CC	CC	CT	CC	CT	CC	CT	CT	CT	CC
chr1	62574097	62574098	SNP-1474	6	+	G/A	AG	GG	AG	GG	AG	AG	AG	AG	AA	AG	AA	AG
chr1	62574127	62574128	SNP-1475	1	+	T/G	GG	GG	GT	GG	GG	GG	GG	GG	GG	GG	GG	GG
chr1	62629876	62629877	SNP-1476	7	+	G/A	GG	GG	GG	AG	GG	GG	GG	GG	GG	GG	GG	GG
chr1	62746737	62746738	SNP-1477	4	+	T/A	AT	AA	AT	TT	AA	AT	AT	AA	AA	AT	AA	AA
chr1	62768960	62768961	SNP-1478	3	+	T/C	CT	TT	CC	CC	TT	CC	CT	CT	CT	CT	CT	CT
chr1	62926540	62926541	SNP-1479	1	+	T/C	CT	00	00	00	00	00	00	00	00	00	00	00
chr1	63079890	63079891	SNP-1480	2	+	G/A	00	AA	AG	AG	00	00	00	00	00	00	00	00
chr1	63079971	63079972	SNP-1481	2	+	C/T	TT	TT	CT	CT	TT	CT	CT	TT	TT	CT	TT	TT
chr1	63144980	63144981	SNP-1482	4	+	C/T	00	CC	CT	CT	CC	CT	CC	00	CT	00	00	00
chr1	63243252	63243253	SNP-1483	1	+	C/T	TT	TT	TT	CT	TT	CT	CT	TT	TT	CT	TT	TT
chr1	63243337	63243338	SNP-1484	1	+	G/A	AA	AG	AA	AA	AG	AA	AA	AG	AA	AA	AA	AG
chr1	63243415	63243416	SNP-1486	7	+	G/A	GG	GG	GG	AG	GG	GG	GG	GG	GG	GG	GG	GG
chr1	63387534	63387535	SNP-1487	2	+	T/C	CT	CC	CC	CT	CT	CT	TT	CC	CT	TT	CT	CC
chr1	63387548	63387549	SNP-1488	4	+	A/G	AG	GG	AA	AG	AG	AA	AA	AG	AA	AA	AA	AG
chr1	63680108	63680109	SNP-1489	5	+	C/T	CC	CT	CT	CT	CT	CT	CT	CT	CC	CT	CC	CT
chr1	63680189	63680190	SNP-1490	2	+	T/A	AA	AT	AA	AT	AA	AA	AA	AA	AA	AA	AA	00
chr1	63912969	63912970	SNP-1491	3	+	C/G	GG	CG	GG	CC	GG	CG	CG	GG	GG	CG	00	GG
chr1	64156287	64156288	SNP-1492	7	+	C/G	CC	CG	CC	CC	CG	CC	CC	CG	CC	CC	CC	CG
chr1	64484888	64484889	SNP-1494	2	+	C/T	TT	TT	CT	CT	TT	CC	CT	CT	CT	CT	CT	CT
chr1	64507575	64507576	SNP-1495	1	+	A/G	AG	GG	GG	GG	GG	GG	GG	GG	GG	GG	GG	GG
chr1	64507589	64507590	SNP-1496	1	+	C/T	TT	CT	TT	TT	TT	TT	TT	TT	TT	TT	TT	TT
chr1	64587738	64587739	SNP-1497	0	+	C/G	00	GG	GG	00	00	CG	00	00	CG	GG	00	00
chr1	64587836	64587837	SNP-1498	0	+	G/T	00	00	00	00	GG	GT	00	GT	00	GG	GT	00
chr1	64635123	64635124	SNP-1499	1	+	A/C	CC	CC	CC	AC	00	AC	AC	CC	CC	AC	CC	00
chr1	64822820	64822821	SNP-1500	2	+	C/T	00	CC	00	00	CT	00	00	00	00	TT	00	00
chr1	64982777	64982778	SNP-1501	1	+	T/C	CC	CT	CC	CC	CT	CC	CC	CT	CC	CC	CC	CT
chr1	65075000	65075001	SNP-1502	1	+	A/C	00	00	AC	00	00	00	00	00	00	00	00	00
chr1	65301342	65301343	SNP-1504	1	+	C/T	TT	TT	TT	CT	TT	TT	TT	00	TT	TT	TT	00
chr1	65454130	65454131	SNP-1505	1	+	C/T	CT	TT	TT	TT	CT	TT	CT	TT	CT	CT	CT	TT
chr1	65474374	65474375	SNP-1506	4	+	G/A	AG	AA	GG	AG	AG	GG	GG	AG	GG	GG	GG	AG
chr1	65503996	65503997	SNP-1508	1	+	A/C	AC	CC	CC	CC	AC	CC	AC	CC	AC	AC	AC	CC
chr1	65669455	65669456	SNP-1509	4	+	T/C	00	TT	CT	CT	CT	TT	CT	00	CT	CT	CT	00
chr1	65697936	65697937	SNP-1510	1	+	G/T	TT	TT	GT	TT	TT	TT	TT	TT	TT	TT	TT	TT
chr1	65926173	65926174	SNP-1511	2	+	C/A	AC	AA	AC	AA	AC	AA	AC	AA	AC	AC	AC	AA
chr1	66197336	66197337	SNP-1512	3	+	C/T	TT	CT	CT	CT	TT	CT	TT	TT	CT	TT	CT	CT
chr1	66845901	66845902	SNP-1513	5	+	C/T	CT	CT	CC	CT	CC	CT	CT	CT	CC	CT	CC	CC
chr1	66846000	66846001	SNP-1514	2	+	C/G	GG	CG	GG	CG	CG	GG	GG	CG	GG	GG	GG	CG
chr1	66846023	66846024	SNP-1515	2	+	C/T	CT	TT	CT	TT	CT	CT	CT	TT	CC	CT	CC	CT
chr1	66949857	66949858	SNP-1516	6	+	A/G	AG	AG	AA	AA	AA	AA	AA	AA	AA	AA	AA	AA
chr1	66971743	66971744	SNP-1517	4	+	T/C	CT	CC	TT	CT	CT	TT	TT	CT	TT	TT	TT	CT
chr1	67234444	67234445	SNP-1518	2	+	C/A	AA	AC	AA	AC	AC	AA	AA	AC	AA	AA	AA	AC
chr1	67383226	67383227	SNP-1519	3	+	A/C	CC	AC	AC	AC	AC	AC	CC	AC	AC	CC	AC	AA
chr1	67451509	67451510	SNP-1520	6	+	A/C	AA	AA	CC	AA	AA	AC	AA	AA	AC	AA	AC	AC
chr1	67451580	67451581	SNP-1521	6	+	C/T	CC	CC	TT	CC	CC	CT	CC	CC	CT	CC	CT	CT
chr1	67472502	67472503	SNP-1522	1	+	A/C	CC	CC	AC	CC	CC	CC	CC	CC	CC	CC	CC	CC
chr1	67500142	67500143	SNP-1523	3	+	T/C	CT	CT	CC	CT	TT	CT	TT	TT	CT	TT	CT	CT
chr1	67524675	67524676	SNP-1524	5	+	C/G	CG	CC	CG	CG	CC	CG	CC	CC	CG	CC	CG	CG
chr1	67537178	67537179	SNP-1525	7	+	G/A	AG	GG	GG	GG	GG	GG	GG	GG	GG	GG	GG	GG
chr1	67727925	67727926	SNP-1526	3	+	A/T	00	AT	AA	00	AT	00	00	00	00	00	AA	00
chr1	67770720	67770721	SNP-1527	5	+	A/C	CC	AC	AA	AA	CC	AA	AC	AC	AC	AC	AC	AC
chr1	67773793	67773794	SNP-1528	5	+	T/C	TT	CT	CT	CT	TT	TT	TT	TT	TT	TT	TT	TT
chr1	67773960	67773961	SNP-1529	5	+	T/G	TT	GT	GT	GT	TT	TT	TT	TT	TT	TT	TT	TT
chr1	67800119	67800120	SNP-1530	2	+	T/A	AA	AT	AT	AA	AA	AA	AA	AA	AA	AA	AA	AA
chr1	67939276	67939277	SNP-1531	1	+	T/C	CC	CC	CT	CC	CC	CC	CC	CC	CC	CC	CC	CC
chr1	67939335	67939336	SNP-1532	7	+	G/A	GG	GG	GG	AG	GG	AG	AG	AG	GG	AG	GG	GG
chr1	68004658	68004659	SNP-1534	1	+	T/C	CT	CC	CC	CC	CT	CC	CC	CC	CT	CC	CC	CT
chr1	68009866	68009867	SNP-1535	1	+	A/G	00	GG	GG	AG	GG	GG	GG	GG	GG	GG	00	00
chr1	68092127	68092128	SNP-1536	4	+	C/G	CG	CC	CG	GG	CC	CG	CG	CG	CC	CG	CC	CC
chr1	68355044	68355045	SNP-1537	1	+	T/G	GG	GT	GG	GG	GT	GG	GG	GT	GG	GG	GG	GT
chr1	68358600	68358601	SNP-1538	3	+	A/C	AC	CC	AC	AC	AC	AA	AA	AC	AA	AA	AA	AC
chr1	68584707	68584708	SNP-1539	2	+	T/G	GG	GG	TT	GG	GG	GT	GG	GG	GT	GG	GT	GT
chr1	68681456	68681457	SNP-1540	1	+	C/T	CT	TT	TT	TT	TT	TT	TT	TT	TT	TT	TT	TT
chr1	68708711	68708712	SNP-1541	4	+	G/T	TT	GG	GT	GT	GT	00	00	00	TT	GT	TT	00
chr1	68708801	68708802	SNP-1542	1	+	G/A	AA	AA	AG	AA	AA	AG	AA	AA	AG	AA	AG	AG
chr1	68838416	68838417	SNP-1543	2	+	A/G	AG	GG	GG	AG	AG	GG	AG	GG	GG	AG	GG	GG
chr1	68838452	68838453	SNP-1544	2	+	T/A	AT	AA	AA	AT	AT	AA	AT	AA	AT	AT	AT	AA
chr1	68838621	68838622	SNP-1545	2	+	T/C	CT	CC	CC	CT	CT	00	00	00	00	CT	CT	00
chr1	69939184	69939185	SNP-1546	1	+	T/C	CC	CC	CT	CC	CC	CT	CC	CC	CT	CC	CT	CT
chr1	70351205	70351206	SNP-1547	1	+	A/G	GG	GG	AG	GG	GG	GG	GG	GG	GG	GG	GG	GG
chr1	70592595	70592596	SNP-1548	1	+	T/C	00	00	CT	00	00	00	CC	00	00	00	00	00
chr1	70748385	70748386	SNP-1549	2	+	A/G	00	AG	AG	GG	AG	GG	GG	00	GG	00	GG	00
chr1	70748426	70748427	SNP-1550	2	+	A/G	GG	AG	AG	GG	AG	GG	GG	AG	GG	GG	GG	AG
chr1	70767239	70767240	SNP-1551	5	+	T/C	TT	CT	CT	CT	TT	TT	TT	TT	TT	TT	TT	TT
chr1	70983532	70983533	SNP-1552	1	+	A/G	GG	GG	AG	GG	GG	GG	GG	GG	GG	GG	GG	GG
chr1	72424993	72424994	SNP-1553	0	+	A/G	00	GG	00	00	AG	00	00	00	00	00	00	00
chr1	73586166	73586167	SNP-1554	3	+	A/T	00	AA	AT	00	00	00	00	00	00	00	00	00
chr1	74236694	74236695	SNP-1555	3	+	T/C	CT	CC	CT	CT	CC	CT	CC	CC	CT	CC	CT	CT
chr1	74707583	74707584	SNP-1556	3	+	A/G	00	AG	00	AA	GG	00	00	00	00	00	GG	00
chr1	74912856	74912857	SNP-1557	4	+	T/C	00	TT	TT	CC	CT	00	CC	00	CT	CT	CT	00
chr1	74912886	74912887	SNP-1558	3	+	G/A	AG	AG	AG	AA	AG	AA	AA	00	AA	AG	AA	AG
chr1	74913146	74913147	SNP-1559	3	+	T/A	AT	AT	AT	AA	AT	AA	AA	AT	AA	AT	AA	AT
chr1	74928244	74928245	SNP-1560	2	+	C/T	CT	TT	CT	TT	TT	CT	TT	TT	CT	TT	CT	CT
chr1	74972071	74972072	SNP-1561	4	+	A/G	AG	GG	AG	AA	AG	AG	AA	AG	AG	AG	AG	GG
chr1	74972202	74972203	SNP-1562	2	+	C/T	TT	CT	CT	TT	TT	CT	TT	TT	CT	TT	CT	CT
chr1	75442215	75442216	SNP-1563	4	+	G/T	GT	GT	GT	GT	GT	GT	GT	GT	GT	GT	GT	GT
chr1	76273525	76273526	SNP-1564	7	+	C/T	CT	CC	CC	CC	CT	CC	CT	CC	CT	CC	CT	CC
chr1	76392900	76392901	SNP-1565	1	+	T/C	00	00	CT	00	00	00	00	00	00	00	00	00
chr1	77772058	77772059	SNP-1566	7	+	G/A	AG	GG	GG	GG	GG	GG	GG	GG	GG	GG	GG	GG
chr1	78299244	78299245	SNP-1567	4	+	T/A	AT	AT	AA	TT	AA	AT	AT	AT	AA	AT	AA	AA
chr1	78352808	78352809	SNP-1568	5	+	C/T	CT	CC	CT	CT	CT	CT	CT	CC	TT	CC	TT	CT
chr1	78352990	78352991	SNP-1569	3	+	A/G	00	AA	GG	AG	00	00	00	00	00	00	00	00
chr1	78383456	78383457	SNP-1570	4	+	A/T	AT	AA	TT	AT	AT	AT	AT	AA	TT	AA	TT	AT
chr1	78572001	78572002	SNP-1571	2	+	C/T	CT	TT	CT	TT	CT	TT	CT	TT	CT	TT	CT	TT
chr1	78939999	78940000	SNP-1572	0	+	A/G	00	00	00	00	AG	AG	AA	00	AG	AG	00	GG
chr1	79078148	79078149	SNP-1573	4	+	G/A	AG	AG	AG	AG	AG	AG	AA	AG	AG	AG	AG	GG
chr1	79078154	79078155	SNP-1574	1	+	T/G	GG	GG	GG	GT	GG	GT	GT	GT	GG	GT	GG	GG
chr1	79435797	79435798	SNP-1575	1	+	G/A	AG	AA	AA	AA	AG	AA	AG	AA	AG	AA	AG	AA
chr1	79435854	79435855	SNP-1576	3	+	G/T	GG	GT	TT	TT	GG	TT	GT	GT	GT	GT	GT	GT
chr1	79435954	79435955	SNP-1577	1	+	T/A	AT	AA	AA	AA	AA	AA	AA	AA	AA	AA	AA	AA
chr1	79570064	79570065	SNP-1578	1	+	A/G	AG	GG	GG	GG	GG	GG	GG	GG	GG	GG	GG	GG
chr1	79570108	79570109	SNP-1579	1	+	C/G	CG	GG	GG	GG	CG	GG	GG	GG	GG	GG	GG	GG
chr1	79570110	79570111	SNP-1580	1	+	C/T	CT	TT	TT	TT	CT	TT	TT	CT	TT	TT	CT	CT
chr1	79591642	79591643	SNP-1581	2	+	A/G	AG	AG	GG	GG	AA	GG	AG	AG	AG	AG	AG	AG
chr1	79735746	79735747	SNP-1582	1	+	G/A	AG	AA	AA	AA	AA	AA	AA	AA	AA	AA	AA	00
chr1	80455646	80455647	SNP-1583	3	+	G/A	00	GG	AG	00	GG	00	00	00	00	00	00	00
chr1	80455957	80455958	SNP-1584	3	+	A/G	00	AA	AG	00	AA	00	AG	00	00	AA	AA	AA
chr1	80569206	80569207	SNP-1586	1	+	C/T	TT	00	TT	CT	00	TT	CT	00	00	00	TT	00
chr1	80569255	80569256	SNP-1587	1	+	T/C	CC	CC	CC	CT	00	CT	TT	TT	CC	CC	CC	CC
chr1	81492820	81492821	SNP-1588	1	+	A/C	00	AC	CC	CC	AA	CC	AC	AC	AC	AC	AC	AC
chr1	81544274	81544275	SNP-1589	2	+	C/T	TT	TT	CT	CT	TT	CC	CT	CT	CT	CT	CT	CT
chr1	81615813	81615814	SNP-1590	2	+	G/C	GG	CC	CC	CC	CG	CC	CG	CC	CG	CC	CG	CC
chr1	81652776	81652777	SNP-1591	2	+	G/A	AA	AG	AA	AG	AG	AA	AA	AA	AA	AG	AA	AG
chr1	83017055	83017056	SNP-1592	2	+	G/C	CG	CC	CC	CG	CC	CG	CG	CG	CC	CC	CC	CG
chr1	83822202	83822203	SNP-1593	0	+	C/A	00	00	00	AA	AC	AA	00	00	00	00	00	00
chr1	84361220	84361221	SNP-1594	1	+	G/C	CC	CG	CC	CC	CC	CC	CC	CC	CC	CC	CC	CC
chr1	84672038	84672039	SNP-1595	4	+	G/A	AA	AG	AG	GG	AA	AG	AG	00	AA	AA	AA	00
chr1	84680557	84680558	SNP-1596	4	+	C/T	TT	CT	CT	CC	TT	CT	CT	CT	TT	TT	TT	CT
chr1	84859021	84859022	SNP-1597	0	+	T/G	00	GG	00	00	00	00	00	00	GT	GT	00	00
chr1	84859318	84859319	SNP-1598	4	+	G/A	AG	AA	AG	GG	AG	AG	GG	AG	AG	AA	AG	AG
chr1	84906498	84906499	SNP-1599	1	+	G/A	00	AA	AG	AA	AA	AG	AA	00	AG	AG	AG	00
chr1	84991924	84991925	SNP-1600	3	+	G/A	AG	GG	AA	AA	GG	AA	AG	AG	AG	AG	AG	AG
chr1	84991929	84991930	SNP-1601	3	+	C/T	CT	TT	CT	CT	TT	TT	TT	TT	TT	TT	TT	TT
chr1	84991956	84991957	SNP-1602	7	+	T/A	AT	TT	TT	TT	TT	TT	TT	TT	TT	TT	TT	TT
chr1	84992012	84992013	SNP-1603	7	+	C/A	AC	CC	CC	CC	CC	CC	CC	CC	CC	CC	CC	CC
chr1	85010794	85010795	SNP-1604	5	+	T/C	CT	CT	CT	TT	CC	CT	CT	CT	CC	CC	CC	CT
chr1	85174829	85174830	SNP-1605	3	+	C/A	00	AC	AC	AC	AA	AC	AA	AA	00	00	00	00
chr1	85183131	85183132	SNP-1606	2	+	T/C	CC	CC	CT	CT	CC	CT	CT	CT	CC	CC	CC	CT
chr1	85211855	85211856	SNP-1607	1	+	T/C	00	00	CT	00	00	00	00	00	00	00	CC	00
chr1	85211891	85211892	SNP-1608	5	+	G/T	TT	GT	GG	GG	GT	GG	GT	GG	GT	GG	GT	GG
chr1	85212041	85212042	SNP-1609	3	+	C/T	TT	CT	00	CC	CT	00	CT	00	CT	CC	CT	00
chr1	85266176	85266177	SNP-1610	1	+	T/G	GT	GG	GG	GG	GG	GG	GG	GG	GG	GG	GG	GG
chr1	85286821	85286822	SNP-1611	0	+	T/C	CC	00	00	00	00	00	CT	00	00	00	00	00
chr1	85286869	85286870	SNP-1612	0	+	C/T	TT	00	00	00	00	00	00	00	CT	00	00	00
chr1	85317260	85317261	SNP-1613	4	+	G/A	GG	GG	AA	AA	GG	AA	AG	AG	AG	AG	AG	AG
chr1	85317275	85317276	SNP-1614	1	+	C/T	TT	TT	CT	TT	TT	CT	TT	TT	CT	CT	CT	TT
chr1	85317359	85317360	SNP-1615	1	+	T/G	GG	GT	GG	GG	GT	GG	GG	GT	GG	GT	GG	GT
chr1	85469121	85469122	SNP-1616	1	+	A/T	TT	TT	TT	AT	TT	TT	TT	TT	TT	TT	TT	TT
chr1	85478700	85478701	SNP-1617	4	+	C/T	CC	TT	CT	CT	CT	CT	CC	CT	CT	TT	CT	CT
chr1	85493330	85493331	SNP-1618	1	+	A/G	GG	GG	GG	AG	GG	AG	AG	AG	GG	00	GG	AG
chr1	85498013	85498014	SNP-1619	1	+	T/G	GG	00	GT	GG	GG	GG	GG	GG	GG	GG	GG	GG
chr1	85520824	85520825	SNP-1620	1	+	C/A	AA	AA	AA	AC	AA	AC	AC	AC	AA	AA	AA	AC
chr1	85741159	85741160	SNP-1621	5	+	T/G	GT	TT	GG	TT	TT	GT	TT	TT	GT	GT	GT	TT
chr1	85741182	85741183	SNP-1622	1	+	G/T	GT	TT	TT	TT	GT	TT	GT	TT	GT	TT	GT	TT
chr1	85844575	85844576	SNP-1623	1	+	A/G	GG	AG	GG	GG	GG	GG	GG	GG	GG	GG	GG	GG
chr1	85946819	85946820	SNP-1624	4	+	T/G	GT	GT	TT	GG	GT	GT	GT	GG	TT	GT	TT	GG
chr1	86150185	86150186	SNP-1625	5	+	C/T	CC	CT	CT	CT	CT	CC	CC	CT	CC	CT	CC	CT
chr1	86256864	86256865	SNP-1626	2	+	G/C	CC	CG	CG	CC	00	CG	CC	00	00	00	00	00
chr1	86618636	86618637	SNP-1627	2	+	G/A	AA	AG	AA	AG	AG	AA	AA	AG	AA	AG	AA	AG
chr1	86657726	86657727	SNP-1628	2	+	G/C	CC	CG	CC	CG	CG	CC	CC	CG	CC	CG	CC	CG
chr1	86738006	86738007	SNP-1629	2	+	C/T	TT	CT	CT	TT	CT	CT	TT	CT	CT	CC	CT	TT
chr1	86753902	86753903	SNP-1630	5	+	G/C	GG	CG	CG	CG	CG	GG	GG	CG	GG	CG	GG	00
chr1	86754203	86754204	SNP-1631	2	+	G/C	00	CG	CG	00	00	00	CG	00	GG	00	00	00
chr1	86980387	86980388	SNP-1632	3	+	T/G	GG	GT	GT	GT	GT	GT	GT	TT	GG	GT	GG	TT
chr1	86992022	86992023	SNP-1633	1	+	G/A	AA	AG	AA	AA	AG	AA	AA	00	00	00	00	00
chr1	87203597	87203598	SNP-1634	6	+	G/A	GG	GG	AG	AG	GG	AG	AG	AG	00	GG	GG	AG
chr1	87263589	87263590	SNP-1635	6	+	C/T	CC	CC	CT	CT	CC	CT	CT	CT	CC	CC	CC	CT
chr1	87531489	87531490	SNP-1636	2	+	G/A	AA	AA	AG	AG	AA	AG	AG	AG	AA	AA	AA	00
chr1	87555892	87555893	SNP-1637	1	+	A/G	GG	GG	GG	AG	GG	AG	AG	AG	GG	GG	GG	AG
chr1	87564573	87564574	SNP-1638	1	+	T/C	00	CC	CC	CT	00	00	CC	00	00	00	CC	00
chr1	88192067	88192068	SNP-1639	2	+	C/T	CT	TT	TT	CT	CT	CT	CC	00	CC	TT	CT	00
chr1	88192292	88192293	SNP-1640	1	+	A/G	GG	GG	GG	AG	GG	GG	GG	GG	GG	GG	GG	GG
chr1	88299908	88299909	SNP-1641	1	+	G/T	TT	TT	GT	TT	TT	GT	TT	TT	GT	GT	GT	TT
chr1	88317441	88317442	SNP-1642	7	+	G/A	AG	GG	GG	GG	GG	GG	GG	GG	GG	GG	GG	GG
chr1	88833788	88833789	SNP-1643	7	+	A/G	AG	AA	AA	AA	AG	AA	AG	AA	AG	AA	AG	AA
chr1	88846487	88846488	SNP-1644	2	+	T/C	CC	CT	CT	CC	CT	CC	CC	CT	CC	CT	CC	CT
chr1	89324256	89324257	SNP-1645	3	+	C/G	CC	GG	CG	GG	CG	CG	CG	GG	CC	CG	CC	GG
chr1	89515148	89515149	SNP-1646	5	+	G/A	GG	AG	GG	AA	GG	AG	AG	AG	GG	GG	GG	AG
chr1	89721431	89721432	SNP-1647	1	+	G/A	00	AG	AA	00	AG	00	AA	AG	AA	AG	AA	00
chr1	90001254	90001255	SNP-1648	5	+	A/G	AG	AG	AG	AA	AA	AG	AA	AA	AG	AG	AG	AA
chr1	90001259	90001260	SNP-1649	3	+	A/G	AG	AG	AG	GG	GG	AG	GG	GG	AG	AG	AG	GG
chr1	90059229	90059230	SNP-1650	0	+	T/C	CC	00	00	00	00	00	00	00	CT	00	00	00
chr1	90371299	90371300	SNP-1651	5	+	G/A	AG	AG	AG	GG	AG	GG	GG	AG	GG	AG	GG	AG
chr1	90371471	90371472	SNP-1652	4	+	A/G	AG	AG	GG	AA	AG	AG	AA	GG	AG	GG	AG	AG
chr1	90714104	90714105	SNP-1653	2	+	A/G	00	GG	AA	GG	GG	00	00	00	AG	AG	AG	GG
chr1	90800435	90800436	SNP-1654	2	+	A/G	GG	AG	GG	AG	GG	AG	AG	00	GG	GG	GG	AG
chr1	90968686	90968687	SNP-1655	2	+	G/A	GG	00	AA	00	00	AA	AG	00	AG	AG	00	AG
chr1	90968763	90968764	SNP-1656	2	+	C/T	CC	00	TT	00	00	TT	CT	CT	CT	CT	00	CT
chr1	91403678	91403679	SNP-1657	1	+	C/T	CT	TT	TT	TT	TT	TT	TT	TT	TT	TT	TT	TT
chr1	91404406	91404407	SNP-1658	1	+	G/A	AA	AA	AA	AG	AA	AG	AG	AG	AA	AA	AA	AG
chr1	91404528	91404529	SNP-1659	1	+	A/G	GG	AG	GG	GG	GG	GG	GG	GG	GG	GG	GG	GG
chr1	91404582	91404583	SNP-1660	2	+	T/A	00	AT	AT	00	00	00	00	00	00	00	00	00
chr1	91625369	91625370	SNP-1661	0	+	C/T	00	00	00	00	00	00	00	00	CT	00	00	00
chr1	91625698	91625699	SNP-1662	3	+	C/A	AC	00	00	CC	00	CC	CC	CC	00	CC	CC	CC
chr1	91642577	91642578	SNP-1663	2	+	A/G	AG	AG	GG	GG	AG	GG	AG	GG	AG	GG	AG	GG
chr1	91644961	91644962	SNP-1664	1	+	T/C	00	CT	CC	00	00	00	00	00	00	00	00	00
chr1	91679160	91679161	SNP-1665	3	+	C/A	AC	AC	AA	AC	AC	AA	AC	AA	AC	AA	AC	AA
chr1	91679377	91679378	SNP-1666	1	+	G/A	00	AG	00	00	00	00	00	00	00	00	00	00
chr1	91768129	91768130	SNP-1667	2	+	G/A	AA	AG	AA	AG	AA	AA	AA	AA	AA	AA	AA	AA
chr1	91768146	91768147	SNP-1668	4	+	C/T	CT	CT	CT	CT	CT	CT	CT	CC	TT	CT	TT	CC
chr1	91768173	91768174	SNP-1669	4	+	C/T	CT	CT	CT	CT	CT	CT	CT	CC	TT	CT	TT	CC
chr1	91768268	91768269	SNP-1670	4	+	A/T	AT	AT	AT	AT	AT	AT	AT	AA	TT	AT	TT	AA
chr1	91773721	91773722	SNP-1671	0	+	C/T	00	00	00	00	00	CT	CT	CC	TT	CT	00	CC
chr1	91773793	91773794	SNP-1672	2	+	C/T	CT	00	CT	00	00	CT	CT	CC	TT	CT	00	CC
chr1	92179875	92179876	SNP-1673	0	+	A/G	00	00	00	00	AG	AG	AG	00	00	00	00	00
chr1	92179881	92179882	SNP-1674	1	+	A/G	AG	00	00	00	00	AA	AG	00	00	00	00	00
chr1	92723423	92723424	SNP-1675	1	+	T/C	CC	CT	CC	CC	CC	CC	CC	CC	CC	CC	CC	00
chr1	92724072	92724073	SNP-1676	1	+	G/A	AA	AG	AA	AA	AA	AA	AA	AA	AA	AA	00	AA
chr1	92822664	92822665	SNP-1677	5	+	C/T	CC	CC	CT	TT	CC	TT	CT	CT	CT	CT	CT	CT
chr1	93023582	93023583	SNP-1678	5	+	C/T	CC	CC	CT	TT	CC	TT	CT	CT	CT	CT	CT	CT
chr1	93056635	93056636	SNP-1679	5	+	A/C	AA	AA	AC	CC	AA	CC	AC	AC	AC	AC	AC	AC
chr1	93070082	93070083	SNP-1680	1	+	C/G	CG	GG	GG	GG	GG	GG	GG	GG	GG	GG	GG	GG
chr1	93070201	93070202	SNP-1681	1	+	T/G	GG	GT	GG	GG	GG	GG	GG	GG	GG	GG	GG	GG
chr1	93097193	93097194	SNP-1682	1	+	G/C	CC	CC	CC	CG	CC	CC	CC	CC	CC	CC	CC	CC
chr1	93097221	93097222	SNP-1683	4	+	T/G	GT	TT	GT	GG	TT	GG	GT	GT	GT	GT	GT	GT
chr1	93259936	93259937	SNP-1684	7	+	A/G	AA	AA	AG	AA	AA	AA	AA	AA	AA	AA	AA	AA
chr1	93300356	93300357	SNP-1685	1	+	C/A	00	AA	AC	00	AC	CC	00	00	00	00	CC	00
chr1	93300695	93300696	SNP-1686	2	+	G/A	AA	AA	AG	AG	00	GG	AG	AG	AG	00	00	00
chr1	93318886	93318887	SNP-1687	5	+	G/T	GT	GT	GT	GG	TT	00	GT	00	GT	GT	GT	00
chr1	93542921	93542922	SNP-1688	2	+	C/A	AC	AC	AA	AA	CC	AA	AC	AC	AC	AC	AC	AC
chr1	93542959	93542960	SNP-1689	2	+	G/C	CG	CG	CC	CC	GG	CC	CG	CG	CG	CG	CG	CG
chr1	93543013	93543014	SNP-1690	1	+	C/G	CG	GG	GG	GG	CG	GG	CG	GG	CG	GG	CG	GG
chr1	93584156	93584157	SNP-1691	3	+	G/A	GG	00	AG	00	00	00	00	00	GG	AG	00	00
chr1	93867637	93867638	SNP-1692	0	+	A/C	00	CC	CC	00	AC	00	00	00	00	00	AC	00
chr1	93970995	93970996	SNP-1693	1	+	C/T	TT	CT	TT	TT	CT	TT	TT	00	TT	CT	TT	00
chr1	94084500	94084501	SNP-1694	1	+	G/T	GT	TT	TT	00	00	TT	GT	00	GT	TT	00	TT
chr1	94147896	94147897	SNP-1695	1	+	A/G	AG	00	GG	00	00	GG	GG	AG	GG	AG	00	AG
chr1	94218778	94218779	SNP-1696	4	+	T/C	TT	CT	CT	CC	CT	CC	CT	CC	CT	CC	CT	CC
chr1	94218885	94218886	SNP-1697	4	+	A/G	AA	AG	AG	GG	AG	GG	AG	GG	AG	GG	AG	GG
chr1	94218960	94218961	SNP-1698	4	+	T/C	TT	CT	CT	CC	CT	CC	CT	CC	CT	CC	CT	CC
chr1	94264055	94264056	SNP-1699	1	+	A/G	00	GG	AG	GG	AG	AG	00	00	AA	AG	AA	00
chr1	94284120	94284121	SNP-1700	4	+	A/G	AA	AG	AG	GG	AG	AG	AG	GG	AA	AG	AA	GG
chr1	94475742	94475743	SNP-1701	0	+	T/C	CC	00	CC	00	00	CT	CT	00	CC	00	00	00
chr1	94702072	94702073	SNP-1702	3	+	T/G	GT	GT	GT	GG	GT	GG	GG	GT	GG	GT	GG	GT
chr1	94702169	94702170	SNP-1703	3	+	A/T	00	AT	AT	AT	AT	AT	00	00	00	00	AA	TT
chr1	94719939	94719940	SNP-1704	1	+	G/A	00	AA	AA	AG	AA	AG	00	00	00	AA	AA	00
chr1	94760729	94760730	SNP-1705	5	+	G/T	GT	GT	GT	GG	GT	GG	GG	GT	GG	GT	GG	GT
chr1	95058339	95058340	SNP-1706	0	+	C/A	AA	00	AA	00	00	AA	AA	AC	AA	00	00	AC
chr1	95322830	95322831	SNP-1707	3	+	G/C	CG	CG	CG	CC	GG	CC	CG	CG	CG	CG	CG	CG
chr1	95472191	95472192	SNP-1708	2	+	C/G	CC	00	00	00	00	00	00	00	00	00	00	CG
chr1	96474366	96474367	SNP-1709	7	+	G/C	CG	GG	GG	GG	CG	GG	CG	GG	CG	GG	CG	00
chr1	97288741	97288742	SNP-1710	6	+	G/T	GG	GG	GG	TT	GG	GT	GG	GT	GG	GG	GG	GT
chr1	97763806	97763807	SNP-1711	3	+	G/A	AG	AA	AG	AG	AG	GG	GG	AG	GG	AG	GG	AG
chr1	98499187	98499188	SNP-1712	1	+	C/T	TT	TT	CT	TT	TT	CT	CT	TT	CT	CT	CT	TT
chr1	98794750	98794751	SNP-1713	2	+	T/C	00	CT	CT	00	CT	00	00	00	00	00	00	00
chr1	98892310	98892311	SNP-1714	1	+	T/C	00	00	CT	00	CC	00	00	00	00	CT	CT	00
chr1	98987423	98987424	SNP-1715	1	+	G/A	AA	AG	AA	AA	AA	AA	AA	AA	AA	AA	AA	AA
chr1	98987589	98987590	SNP-1716	3	+	T/A	AA	AT	AT	AT	AA	AT	AT	AA	AT	AT	AT	AA
chr1	99229598	99229599	SNP-1717	2	+	G/A	00	AG	AG	AA	AA	AG	AG	00	AG	AG	AG	00
chr1	99243283	99243284	SNP-1718	0	+	A/G	00	00	00	00	00	00	00	00	AG	00	00	00
chr1	99564651	99564652	SNP-1719	1	+	T/C	00	CT	CC	CC	CC	CC	CC	CC	CC	CC	CC	CC
chr1	99719693	99719694	SNP-1720	2	+	G/A	AG	AA	AG	AA	AG	AG	GG	AA	GG	AG	GG	AA
chr1	99719878	99719879	SNP-1721	1	+	G/A	00	AA	AA	AG	00	00	00	00	00	00	00	00
chr1	99975310	99975311	SNP-1722	4	+	A/G	AG	AG	AG	AG	GG	AA	AG	AG	AG	AG	AG	AG
chr1	99975430	99975431	SNP-1723	4	+	G/C	CG	CG	CG	CG	CC	GG	CG	CG	CG	CG	CG	CG
chr1	100046937	100046938	SNP-1724	1	+	C/A	AA	AC	AA	AA	AA	AA	AA	AA	AA	AA	AA	AA
chr1	100693777	100693778	SNP-1725	1	+	G/A	AA	AG	AA	AA	AG	AA	AA	AG	AA	AG	AA	AG
chr1	100697813	100697814	SNP-1726	1	+	G/T	TT	GT	TT	TT	GT	TT	TT	GT	TT	GT	TT	GT
chr1	100697982	100697983	SNP-1727	1	+	C/T	TT	TT	TT	CT	TT	TT	TT	00	TT	TT	TT	TT
chr1	100698012	100698013	SNP-1728	1	+	T/G	00	GT	GG	GG	GT	GG	GG	00	GG	GT	GG	00
chr1	100702040	100702041	SNP-1729	1	+	A/G	GG	AG	GG	GG	AG	GG	GG	AG	GG	AG	GG	AG
chr1	100813641	100813642	SNP-1730	3	+	A/C	AC	CC	CC	AA	CC	AC	CC	AC	CC	AC	CC	AC
chr1	100813761	100813762	SNP-1731	4	+	A/G	AA	GG	GG	AA	AG	AG	AG	AG	AG	AG	AG	AG
chr1	100988145	100988146	SNP-1732	1	+	T/A	00	00	00	AT	AA	00	00	00	00	00	00	00
chr1	101166396	101166397	SNP-1733	1	+	G/A	AA	AA	AG	AA	AA	AG	AG	AA	AG	AA	AG	AA
chr1	101375041	101375042	SNP-1734	7	+	G/A	GG	GG	AG	GG	GG	GG	GG	GG	GG	GG	GG	GG
chr1	101477119	101477120	SNP-1735	3	+	T/G	TT	GG	GG	GT	GT	GG	GT	GG	GT	GG	GT	GG
chr1	101526715	101526716	SNP-1736	1	+	C/T	TT	TT	CT	TT	TT	TT	TT	TT	TT	TT	TT	TT
chr1	101547517	101547518	SNP-1737	2	+	T/C	TT	CC	CC	CC	CT	CC	CT	CC	CT	CC	CT	CC
chr1	101595850	101595851	SNP-1738	0	+	C/T	00	TT	TT	00	CT	00	00	00	00	00	00	00
chr1	101693392	101693393	SNP-1739	2	+	C/T	TT	CT	CT	TT	TT	CT	CT	TT	CT	TT	CT	TT
chr1	101712276	101712277	SNP-1740	7	+	G/T	GG	GG	GT	GG	GG	GT	GT	GG	GT	GG	GT	GG
chr1	101712291	101712292	SNP-1741	1	+	G/A	AA	AG	AA	AA	AA	AA	AA	AA	AA	AA	AA	AA
chr1	101744827	101744828	SNP-1742	6	+	T/G	TT	GT	GT	TT	TT	GT	GT	TT	GT	TT	GT	TT
chr1	101758475	101758476	SNP-1743	1	+	T/C	CC	CC	CT	CC	CC	CT	CT	CC	CT	CC	CT	CC
chr1	101758696	101758697	SNP-1744	5	+	C/A	00	CC	AC	CC	CC	AC	AC	CC	AC	CC	AC	00
chr1	101805887	101805888	SNP-1745	3	+	T/A	AT	AT	AT	00	AT	AT	AA	TT	AA	00	AA	TT
chr1	101805955	101805956	SNP-1746	5	+	G/A	AG	AG	AG	GG	AG	AG	AA	GG	AA	GG	AA	GG
chr1	102209647	102209648	SNP-1747	3	+	C/T	CC	TT	TT	CT	CT	CT	CT	CT	CT	CT	CT	CT
chr1	102209790	102209791	SNP-1748	1	+	G/A	00	AG	00	AA	AG	AA	00	00	00	00	00	00
chr1	102209803	102209804	SNP-1749	0	+	G/C	00	CC	00	00	CG	00	00	00	00	00	00	00
chr1	102412530	102412531	SNP-1750	1	+	G/A	AG	AA	AA	AA	AG	AA	AG	AA	AG	AA	AG	AA
chr1	103208728	103208729	SNP-1751	1	+	G/A	AA	AG	AA	AA	AG	AA	AA	AG	AA	AG	AA	AG
chr1	103830377	103830378	SNP-1752	6	+	A/C	CC	AA	AA	AA	AC	AA	AC	AA	AC	AA	AC	AA
chr1	104297739	104297740	SNP-1753	3	+	C/T	TT	CT	CT	CT	CT	CC	CT	CC	CT	CC	CT	CC
chr1	104297838	104297839	SNP-1754	3	+	T/C	CC	CT	CT	CT	CC	CC	CC	CC	CC	CC	CC	CC
chr1	104992403	104992404	SNP-1755	3	+	A/G	GG	AA	GG	AG	AG	AG	GG	AG	GG	AA	GG	AA
chr1	105755518	105755519	SNP-1756	3	+	A/G	AG	GG	AG	AG	AG	AG	AG	GG	AG	AG	AG	AG
chr1	106254053	106254054	SNP-1757	1	+	T/G	GG	GT	GG	GG	GT	GG	GG	GT	GG	GT	GG	GT
chr1	106254187	106254188	SNP-1758	1	+	C/A	AA	AC	AA	AA	AC	AA	AA	AC	AA	AA	AA	AC
chr1	107302166	107302167	SNP-1759	1	+	T/C	CC	CT	CC	CC	CT	CC	CC	CT	CC	CT	CC	CT
chr1	107541207	107541208	SNP-1760	1	+	A/G	AG	GG	GG	GG	GG	GG	GG	GG	GG	GG	GG	GG
chr1	107541230	107541231	SNP-1761	1	+	G/A	AG	AA	AA	AA	AA	AA	AA	AA	AA	AA	AA	AA
chr1	107541334	107541335	SNP-1762	7	+	A/G	AG	AA	AA	AA	AA	AA	AA	AA	AA	AA	AA	AA
chr1	107825111	107825112	SNP-1763	0	+	C/A	00	AA	00	00	AC	AA	00	00	AC	AA	AC	00
chr1	107860034	107860035	SNP-1764	1	+	A/C	CC	CC	CC	AC	CC	AC	CC	CC	CC	AC	CC	AC
chr1	108094671	108094672	SNP-1765	6	+	G/A	GG	AA	GG	GG	AG	GG	GG	AG	GG	AG	GG	AG
chr1	108126379	108126380	SNP-1766	1	+	T/C	CC	CC	CT	CC	CC	CT	00	00	00	CC	00	00
chr1	108131448	108131449	SNP-1767	7	+	G/T	GG	GG	GG	GT	GG	GG	GG	GG	GG	GG	00	GG
chr1	108131532	108131533	SNP-1768	2	+	C/T	CT	TT	CT	TT	CT	TT	CT	TT	CT	TT	CT	TT
chr1	108309686	108309687	SNP-1769	1	+	C/T	TT	TT	TT	CT	TT	TT	TT	00	00	TT	00	00
chr1	108672047	108672048	SNP-1770	2	+	G/A	AA	AG	AA	AG	AG	AA	AA	AG	AA	AG	AA	AG
chr1	109090586	109090587	SNP-1771	1	+	G/A	AA	AA	AG	AA	AA	AG	AG	AG	AG	AA	AG	AA
chr1	109091254	109091255	SNP-1772	2	+	T/G	GT	00	GT	GG	GG	GT	GG	00	GT	GT	00	GG
chr1	109091270	109091271	SNP-1773	1	+	C/T	CT	TT	TT	TT	TT	TT	TT	00	TT	TT	TT	TT
chr1	109535679	109535680	SNP-1774	7	+	C/T	CT	CC	CC	CC	CT	CC	CT	CC	CT	CC	CT	CC
chr1	109535747	109535748	SNP-1775	7	+	T/G	GT	TT	TT	TT	GT	TT	GT	00	GT	TT	GT	TT
chr1	109583712	109583713	SNP-1776	5	+	T/C	CT	TT	CC	TT	CT	CT	CC	CT	CC	TT	CC	TT
chr1	109583784	109583785	SNP-1777	3	+	C/T	CT	CT	TT	CT	CT	TT	TT	CT	TT	CT	TT	CT
chr1	109607835	109607836	SNP-1778	1	+	C/T	CT	TT	TT	TT	TT	TT	TT	TT	TT	TT	TT	TT
chr1	109607964	109607965	SNP-1779	2	+	A/C	AC	CC	AC	CC	AC	AC	AA	AC	AA	CC	AA	CC
chr1	109621632	109621633	SNP-1780	1	+	T/C	CC	00	CT	CC	00	CC	CC	00	CC	CC	CC	00
chr1	109627658	109627659	SNP-1781	2	+	T/C	CT	CC	CT	CC	CC	CT	CT	CT	CT	CC	CT	CC
chr1	109742025	109742026	SNP-1782	1	+	C/G	CG	00	00	00	00	00	CG	00	00	00	00	00
chr1	109810956	109810957	SNP-1783	4	+	C/A	AC	CC	AC	00	00	CC	AC	CC	AC	CC	00	CC
chr1	109876489	109876490	SNP-1784	3	+	G/A	AG	AA	GG	AA	AG	AG	GG	AG	GG	AA	GG	AA
chr1	109876624	109876625	SNP-1785	4	+	T/G	GT	GT	GG	TT	GT	GT	GG	GT	GG	TT	GG	TT
chr1	109877130	109877131	SNP-1786	7	+	A/G	AA	AG	AA	AA	AA	AA	AA	AA	AA	AA	AA	AA
chr1	109942943	109942944	SNP-1787	2	+	C/T	CT	TT	CT	TT	TT	TT	TT	TT	TT	TT	TT	TT
chr1	109984543	109984544	SNP-1788	2	+	T/G	GG	GG	GG	TT	GG	GT	GG	GG	GG	GT	GG	GT
chr1	109984655	109984656	SNP-1789	1	+	A/G	GG	AG	GG	GG	GG	GG	GG	GG	GG	GG	GG	GG
chr1	110135171	110135172	SNP-1790	2	+	A/G	GG	AG	AG	GG	AG	GG	GG	AG	GG	AG	GG	AG
chr1	110267860	110267861	SNP-1791	7	+	A/C	AC	AA	AA	AA	AC	AA	AC	AA	00	00	AC	00
chr1	110328994	110328995	SNP-1792	1	+	A/G	AG	00	00	00	00	00	00	00	00	00	00	00
chr1	110456020	110456021	SNP-1793	0	+	A/G	00	00	00	00	AG	00	00	00	00	00	00	00
chr1	110464683	110464684	SNP-1794	2	+	C/T	CT	TT	TT	CT	00	TT	TT	TT	TT	TT	TT	TT
chr1	110607329	110607330	SNP-1795	1	+	A/G	00	AG	00	00	00	00	00	00	AG	00	00	00
chr1	110656961	110656962	SNP-1796	4	+	G/A	AG	AG	AG	AG	AG	AG	AG	GG	AG	AG	AG	AG
chr1	110663449	110663450	SNP-1798	3	+	T/C	CT	CT	CT	CC	CT	CT	CT	TT	CT	CT	CT	CT
chr1	110663590	110663591	SNP-1799	3	+	T/C	CT	CC	CT	CT	CT	CT	CT	CC	CT	CT	CT	CT
chr1	110751961	110751962	SNP-1800	7	+	T/C	TT	TT	TT	CT	TT	TT	TT	TT	TT	TT	TT	TT
chr1	110756742	110756743	SNP-1801	7	+	T/G	TT	TT	TT	GT	TT	TT	TT	TT	TT	TT	TT	TT
chr1	110799579	110799580	SNP-1802	2	+	T/C	CT	CC	CT	CC	CC	CT	CT	CT	CT	CC	CT	CC
chr1	110812107	110812108	SNP-1803	1	+	A/G	GG	AG	GG	GG	AG	GG	GG	00	GG	AG	GG	AG
chr1	110840362	110840363	SNP-1804	3	+	C/T	TT	CC	TT	CT	CT	TT	TT	CT	TT	CT	TT	CT
chr1	110960052	110960053	SNP-1805	1	+	G/A	AA	AG	AA	AA	AG	AA	AA	AG	AA	AG	AA	AG
chr1	111125024	111125025	SNP-1806	1	+	C/A	00	00	AC	00	00	00	00	00	00	00	00	00
chr1	111336631	111336632	SNP-1807	2	+	A/G	AG	AG	GG	GG	AG	GG	AG	GG	AG	GG	AG	GG
chr1	111376529	111376530	SNP-1808	2	+	G/A	AA	AA	00	GG	AA	GG	AG	00	00	AG	AG	AG
chr1	111376709	111376710	SNP-1809	3	+	T/C	CC	CC	CT	TT	CC	TT	CT	CT	00	CT	CT	CT
chr1	111541867	111541868	SNP-1810	7	+	G/C	GG	CG	GG	GG	GG	GG	GG	GG	GG	GG	GG	GG
chr1	111567143	111567144	SNP-1811	2	+	T/C	CC	CC	CT	CT	CC	CC	CC	CC	CC	CC	CC	CC
chr1	111567193	111567194	SNP-1812	1	+	A/C	CC	CC	AC	CC	CC	CC	CC	CC	CC	CC	CC	CC
chr1	111567244	111567245	SNP-1813	2	+	A/G	AA	GG	GG	GG	AG	GG	AG	GG	AG	GG	AG	GG
chr1	111678408	111678409	SNP-1814	4	+	C/A	AA	AC	AC	CC	AA	CC	AC	AC	AC	AC	AC	AC
chr1	111678463	111678464	SNP-1815	3	+	G/A	AA	AG	AG	AG	AA	AG	AG	AG	AG	AA	AG	AA
chr1	111690178	111690179	SNP-1816	1	+	C/G	00	00	CG	00	00	00	00	00	00	00	00	00
chr1	111690206	111690207	SNP-1817	0	+	T/C	00	00	CC	00	CT	00	00	00	00	00	00	00
chr1	111785969	111785970	SNP-1818	1	+	G/A	AA	AA	AA	AG	AA	AA	AA	AA	AA	AA	AA	AA
chr1	111825752	111825753	SNP-1819	4	+	G/C	GG	GG	CC	CC	GG	CC	CG	CG	CG	CG	CG	CG
chr1	111852061	111852062	SNP-1820	4	+	G/C	CG	CC	GG	CG	CC	CG	CG	CG	CG	CC	CG	CC
chr1	111852675	111852676	SNP-1821	0	+	T/G	00	GG	00	00	GT	00	GT	00	GT	00	00	00
chr1	112091505	112091506	SNP-1822	3	+	T/C	CC	TT	CC	CT	CT	CC	CC	CT	CC	CT	CC	CT
chr1	112099405	112099406	SNP-1823	3	+	G/C	CC	GG	CC	CG	CG	CC	CC	CG	CC	CG	CC	CG
chr1	112113827	112113828	SNP-1824	4	+	G/A	AG	GG	AA	AG	GG	AA	AG	AG	AG	AG	AG	AG
chr1	112145889	112145890	SNP-1825	3	+	T/C	CC	TT	CC	CT	CT	CC	CC	CT	CC	CT	CC	CT
chr1	112158198	112158199	SNP-1826	5	+	A/G	AA	AG	AG	AG	AA	AG	AA	00	AA	AG	AA	00
chr1	112403330	112403331	SNP-1827	3	+	A/G	AG	AG	AG	GG	AA	AG	AA	AA	AA	AG	AA	AG
chr1	112403346	112403347	SNP-1828	3	+	T/C	CT	CT	CT	CC	TT	CT	TT	TT	TT	CT	TT	CT
chr1	112735134	112735135	SNP-1829	1	+	T/C	CC	CT	CC	CC	CT	CC	CC	CT	CC	CT	CC	CT
chr1	112738650	112738651	SNP-1830	0	+	C/T	00	TT	TT	TT	CT	TT	00	00	00	00	CT	00
chr1	113148515	113148516	SNP-1831	3	+	A/G	AG	AG	GG	AG	AA	GG	AG	AG	AG	AG	AG	AG
chr1	113225260	113225261	SNP-1832	1	+	T/C	CC	CC	CT	CC	CC	CT	CT	CT	CT	CC	CT	CC
chr1	113225377	113225378	SNP-1833	3	+	C/T	CC	CT	TT	TT	CT	TT	CT	TT	CT	TT	CT	TT
chr1	113386783	113386784	SNP-1834	1	+	A/G	00	AG	00	00	GG	00	00	00	00	00	00	00
chr1	113416966	113416967	SNP-1835	3	+	A/G	AA	AG	GG	GG	AG	GG	AG	GG	AG	GG	AG	GG
chr1	113417183	113417184	SNP-1836	2	+	A/G	GG	GG	AG	AG	GG	AG	GG	GG	GG	AG	GG	AG
chr1	114022260	114022261	SNP-1837	2	+	G/T	GT	TT	TT	GT	GT	TT	GT	TT	GT	TT	GT	00
chr1	114218959	114218960	SNP-1838	7	+	G/C	GG	GG	CG	GG	GG	CG	CG	CG	CG	GG	CG	GG
chr1	114249436	114249437	SNP-1840	3	+	T/G	GT	GG	GT	GT	GT	GG	GT	GG	GT	GG	GT	GG
chr1	114437748	114437749	SNP-1841	2	+	T/C	CC	CT	CC	CT	CT	CT	CC	CT	CC	TT	CC	00
chr1	115102207	115102208	SNP-1842	1	+	T/C	CC	CC	CC	CT	CC	CC	CC	CC	CC	CC	CC	CC
chr1	115457176	115457177	SNP-1843	3	+	T/C	CT	TT	CC	CC	CT	CC	CC	CT	CC	CT	CC	CT
chr1	115457212	115457213	SNP-1844	2	+	G/C	CC	CC	CC	GG	CC	CG	CC	CC	CC	CG	CC	CG
chr1	115813962	115813963	SNP-1845	1	+	T/C	CT	CC	CC	CC	CC	CC	CC	CC	CC	CC	CC	CC
chr1	115851574	115851575	SNP-1846	1	+	T/C	CC	CC	CT	CC	CC	CC	CC	CC	CC	CC	CC	CC
chr1	115991654	115991655	SNP-1847	4	+	A/G	AA	GG	AG	AG	AG	AG	AA	AG	AA	GG	AA	GG
chr1	115991730	115991731	SNP-1848	4	+	G/A	GG	AA	AG	AG	AG	AG	GG	AG	GG	AA	GG	AA
chr1	115991811	115991812	SNP-1849	4	+	A/C	AA	CC	AC	AC	AC	AC	AA	AC	AA	CC	AA	CC
chr1	116021880	116021881	SNP-1850	3	+	C/G	CC	GG	CG	GG	CG	CG	CC	CG	CC	GG	CC	GG
chr1	116021973	116021974	SNP-1851	2	+	G/T	TT	GT	GT	TT	TT	TT	TT	TT	TT	TT	TT	TT
chr1	116022055	116022056	SNP-1852	1	+	G/A	00	AG	00	AA	AA	00	AA	00	00	00	00	00
chr1	116050274	116050275	SNP-1853	0	+	C/T	TT	00	00	00	00	00	CT	00	00	00	00	00
chr1	116108920	116108921	SNP-1854	3	+	G/A	AA	AG	AA	GG	AG	AG	AA	AG	AA	GG	AA	GG
chr1	116116029	116116030	SNP-1855	1	+	G/A	AG	AA	AA	AA	AA	AA	AA	AA	AA	00	AA	AA
chr1	116116240	116116241	SNP-1856	7	+	G/A	GG	AG	GG	GG	GG	GG	GG	GG	GG	GG	GG	GG
chr1	116152092	116152093	SNP-1857	2	+	T/C	CC	TT	CC	CC	CT	CC	CC	CT	CC	CT	CC	CT
chr1	116325649	116325650	SNP-1858	4	+	C/G	CC	GG	CC	GG	CG	CG	CC	CG	CC	GG	CC	GG
chr1	116496293	116496294	SNP-1859	2	+	C/G	CG	CG	GG	00	00	GG	GG	GG	GG	GG	00	GG
chr1	116512715	116512716	SNP-1860	1	+	C/G	GG	GG	CG	00	00	CG	CG	00	00	GG	00	GG
chr1	116512810	116512811	SNP-1861	0	+	C/T	00	00	00	00	00	CT	00	00	00	00	00	00
chr1	117081577	117081578	SNP-1862	2	+	C/T	CT	TT	CT	TT	TT	CT	CT	CT	CT	TT	TT	TT
chr1	117108349	117108350	SNP-1863	1	+	A/C	CC	CC	AC	CC	CC	CC	CC	CC	CC	CC	CC	CC
chr1	117279094	117279095	SNP-1864	5	+	G/A	00	AG	GG	GG	AG	GG	GG	00	GG	AG	GG	00
chr1	117279342	117279343	SNP-1865	6	+	C/G	CG	CG	CC	CC	CG	CC	CC	00	CC	CG	CC	CG
chr1	117326980	117326981	SNP-1866	1	+	A/C	CC	CC	AC	CC	CC	CC	CC	CC	CC	CC	CC	CC
chr1	117399516	117399517	SNP-1867	6	+	T/C	CT	TT	CT	TT	CT	00	CC	00	00	TT	CT	TT
chr1	117399785	117399786	SNP-1868	1	+	A/T	TT	TT	AT	TT	TT	AT	AT	AT	AT	TT	TT	TT
chr1	117399790	117399791	SNP-1869	3	+	C/T	CT	CT	TT	CT	CT	TT	TT	CT	TT	CT	TT	CT
chr1	117413820	117413821	SNP-1870	6	+	C/A	AC	CC	AC	CC	AC	AC	AA	AC	AA	CC	AC	CC
chr1	117473017	117473018	SNP-1871	7	+	G/A	GG	GG	AG	GG	GG	GG	GG	GG	GG	GG	GG	00
chr1	117628808	117628809	SNP-1872	3	+	A/T	AT	TT	AA	TT	AT	AT	AA	AT	AA	TT	AT	TT
chr1	117629094	117629095	SNP-1873	2	+	G/T	00	TT	GG	TT	GT	00	GG	00	00	00	00	00
chr1	117656635	117656636	SNP-1874	3	+	T/C	00	TT	CT	CC	CT	00	00	00	00	00	00	00
chr1	117879292	117879293	SNP-1875	2	+	T/C	CT	CC	CT	CC	CT	CC	CT	CC	CT	CC	CT	CC
chr1	117938661	117938662	SNP-1876	4	+	A/C	00	AA	AC	AC	AC	AA	AC	AA	AC	AA	00	AA
chr1	117938780	117938781	SNP-1877	2	+	T/C	CT	CC	CT	CC	CT	CC	CT	CC	CT	CC	CT	CC
chr1	118016381	118016382	SNP-1878	1	+	C/T	TT	TT	TT	CT	TT	TT	TT	TT	TT	TT	TT	TT
chr1	118016492	118016493	SNP-1879	2	+	C/A	00	00	AC	AC	CC	00	AC	00	00	00	00	00
chr1	118018983	118018984	SNP-1880	1	+	G/A	AA	AA	AA	AG	AA	AA	AA	AA	AA	AA	AA	AA
chr1	118025215	118025216	SNP-1881	1	+	G/A	00	AA	AA	AG	AA	AG	00	00	00	AG	00	00
chr1	118025433	118025434	SNP-1882	1	+	A/G	GG	GG	GG	AG	GG	GG	GG	GG	GG	GG	GG	GG
chr1	118025506	118025507	SNP-1883	3	+	A/G	AG	AG	AG	GG	AA	GG	AG	AG	AG	AG	AG	AG
chr1	118030501	118030502	SNP-1884	3	+	G/C	CG	CG	CG	CC	GG	CC	CG	CG	CG	CG	CG	CG
chr1	118103097	118103098	SNP-1885	1	+	A/T	AT	TT	TT	TT	AT	TT	AT	TT	AT	TT	AT	TT
chr1	118160416	118160417	SNP-1886	5	+	A/G	GG	AA	AG	AA	AG	AA	AG	AA	AG	AA	AG	AA
chr1	118187109	118187110	SNP-1887	5	+	T/C	CC	TT	CT	TT	CT	TT	CT	TT	CT	TT	CT	TT
chr1	118498485	118498486	SNP-1888	1	+	C/T	TT	TT	TT	CT	TT	TT	TT	TT	TT	TT	TT	TT
chr1	118498601	118498602	SNP-1889	1	+	G/A	AA	AA	AA	AG	AA	AA	AA	AA	AA	AA	AA	AA
chr1	118649101	118649102	SNP-1890	1	+	A/G	GG	GG	GG	AG	GG	AG	GG	GG	GG	AG	AG	AG
chr1	118649239	118649240	SNP-1891	1	+	A/G	GG	GG	AG	GG	GG	GG	GG	GG	GG	GG	GG	GG
chr1	119337900	119337901	SNP-1893	3	+	A/G	AA	AG	GG	GG	AA	GG	AG	AG	AG	AG	AG	AG
chr1	119338243	119338244	SNP-1894	1	+	T/C	00	CT	00	00	00	00	00	00	00	00	00	00
chr1	119570041	119570042	SNP-1895	1	+	A/C	00	CC	AC	CC	AC	CC	AC	00	AC	CC	00	00
chr1	119570207	119570208	SNP-1896	1	+	G/A	AA	AA	AA	AG	AA	AG	AA	AA	AA	AG	AG	AG
chr1	119716650	119716651	SNP-1898	2	+	T/C	00	CT	CC	CT	CT	00	00	00	00	00	CC	00
chr1	119792377	119792378	SNP-1899	4	+	T/A	AT	AT	AT	AT	AT	TT	TT	AT	TT	AT	TT	AT
chr1	119792577	119792578	SNP-1900	4	+	G/T	GT	GT	GT	GT	GT	GG	GG	00	GG	GT	GG	00
chr1	119822057	119822058	SNP-1901	0	+	C/T	TT	00	00	00	00	00	CT	00	TT	00	00	00
chr1	119861022	119861023	SNP-1902	3	+	A/G	GG	AG	AG	AG	AG	AA	AG	AA	AG	AA	AG	AA
chr1	119888405	119888406	SNP-1903	1	+	T/G	00	GT	00	00	GT	00	00	00	00	00	00	00
chr1	119888606	119888607	SNP-1904	2	+	C/G	00	CG	00	CG	CG	00	CG	00	00	00	CG	00
chr1	120019172	120019173	SNP-1906	0	+	A/T	TT	00	00	TT	AT	AT	AT	00	TT	AT	TT	AT
chr1	120088463	120088464	SNP-1907	1	+	C/G	CG	GG	GG	GG	CG	GG	CG	GG	CG	GG	CG	GG
chr1	120413685	120413686	SNP-1908	1	+	A/C	CC	CC	AC	00	00	CC	CC	AC	AC	CC	00	AC
chr1	120413690	120413691	SNP-1909	3	+	T/C	CT	CT	CT	00	00	CT	CT	CT	CT	CT	00	CT
chr1	121186124	121186125	SNP-1910	0	+	C/T	00	00	00	00	00	00	00	CC	CT	00	00	CT
chr1	121186172	121186173	SNP-1911	1	+	G/A	AG	00	00	00	AA	00	00	00	00	00	00	00
chr1	121186402	121186403	SNP-1913	0	+	C/T	00	00	TT	00	00	CT	00	CT	00	CT	TT	CT
chr1	121186537	121186538	SNP-1914	3	+	T/G	GG	GT	GT	GT	GT	GT	GT	GT	GT	GT	GT	GT
chr1	141477036	141477037	SNP-1915	1	+	A/G	00	GG	GG	AG	00	00	AG	00	00	00	AG	00
chr1	141477059	141477060	SNP-1916	1	+	T/A	00	00	AT	00	00	00	AT	00	00	00	00	00
chr1	141477426	141477427	SNP-1917	2	+	A/C	00	AC	AC	00	AC	00	AC	00	00	00	00	00
chr1	141479003	141479004	SNP-1918	1	+	C/A	AC	00	00	00	00	00	00	00	00	00	00	00
chr1	141479192	141479193	SNP-1919	0	+	G/A	00	00	AA	00	AG	00	00	00	00	00	00	00
chr1	141479287	141479288	SNP-1920	1	+	G/A	00	00	AG	00	AA	AG	AA	AA	AG	AG	AG	AG
chr1	141479814	141479815	SNP-1921	1	+	A/G	00	AG	00	00	00	00	00	00	00	00	00	00
chr1	141479884	141479885	SNP-1922	1	+	A/G	00	AG	GG	00	00	GG	AG	AG	AG	GG	00	00
chr1	141479973	141479974	SNP-1923	2	+	T/A	AT	AA	AT	00	AT	AA	AA	00	00	AA	AT	AA
chr1	141480046	141480047	SNP-1924	2	+	G/T	00	GT	GT	00	GT	00	GT	00	GT	GT	GT	00
chr1	141480069	141480070	SNP-1925	2	+	A/C	00	AC	CC	AC	CC	AC	CC	00	00	AC	00	00
chr1	141480723	141480724	SNP-1926	2	+	A/G	00	00	AG	AG	GG	00	00	00	00	AG	00	00
chr1	141480765	141480766	SNP-1927	1	+	T/G	00	GT	00	00	00	00	00	00	00	00	00	00
chr1	141481170	141481171	SNP-1928	0	+	T/A	00	00	00	00	AT	00	00	00	00	AT	AT	00
chr1	141481172	141481173	SNP-1929	0	+	A/G	00	00	00	00	GG	00	00	GG	00	AG	00	00
chr1	141482349	141482350	SNP-1931	0	+	A/G	00	00	00	00	00	00	00	00	00	AA	AG	00
chr1	141847924	141847925	SNP-1933	1	+	T/C	00	CT	00	00	00	00	00	00	00	00	00	00
chr1	142116558	142116559	SNP-1934	1	+	T/C	CC	CT	00	00	00	CC	CC	00	CT	CT	00	CT
chr1	143246934	143246935	SNP-1935	3	+	T/C	CT	CT	CT	CC	CT	00	CT	00	CT	CT	00	00
chr1	143576653	143576654	SNP-1936	2	+	A/G	AG	00	AG	GG	GG	AG	AG	AG	AG	GG	GG	GG
chr1	143643698	143643699	SNP-1937	4	+	G/T	GT	GT	GT	GT	GT	GT	GT	GT	GT	GT	GT	00
chr1	143725792	143725793	SNP-1939	1	+	A/G	00	AG	00	00	00	00	00	00	00	00	00	00
chr1	143726074	143726075	SNP-1940	1	+	G/A	00	00	AG	00	00	00	00	00	00	00	AG	00
chr1	143770243	143770244	SNP-1941	1	+	A/T	00	AT	00	00	00	00	00	00	00	00	00	00
chr1	143770681	143770682	SNP-1942	4	+	C/T	CT	CT	CT	CT	CT	CT	CT	CT	CT	CT	CT	CT
chr1	143770724	143770725	SNP-1943	4	+	A/G	AG	AG	AG	AG	AG	AG	AG	AG	AG	AG	AG	AG
chr1	143771104	143771105	SNP-1944	4	+	A/G	AG	AG	AG	AG	AG	00	00	00	AG	00	00	00
chr1	144113370	144113371	SNP-1945	3	+	G/C	00	CG	00	GG	00	00	CG	00	00	00	00	00
chr1	144113710	144113711	SNP-1946	5	+	A/G	00	AG	AA	AA	GG	00	00	00	00	00	00	00
chr1	144168837	144168838	SNP-1947	1	+	A/G	AG	GG	GG	GG	AG	GG	AG	GG	AG	GG	AG	GG
chr1	144219182	144219183	SNP-1948	3	+	T/A	AA	AT	AT	AT	AA	AT	AT	AT	AT	AA	AA	AA
chr1	144299892	144299893	SNP-1949	1	+	T/C	CT	00	00	00	00	00	00	00	00	00	00	TT
chr1	144300872	144300873	SNP-1950	2	+	C/G	CG	00	CG	00	00	CC	CG	00	CG	00	00	00
chr1	144999349	144999350	SNP-1951	1	+	A/G	AG	00	00	00	00	00	00	00	00	00	00	00
chr1	145163578	145163579	SNP-1952	3	+	C/G	CC	CG	GG	GG	CG	GG	CG	GG	CG	GG	CG	GG
chr1	145180878	145180879	SNP-1953	6	+	G/A	GG	AG	GG	AG	AG	AG	GG	AG	GG	AA	AG	AA
chr1	145565938	145565939	SNP-1954	1	+	C/T	00	00	00	CT	00	00	TT	00	TT	00	00	00
chr1	145579207	145579208	SNP-1955	1	+	A/G	00	AG	GG	00	00	00	00	00	00	00	00	00
chr1	145604608	145604609	SNP-1956	0	+	T/C	00	CC	00	00	CT	00	00	00	00	00	00	00
chr1	145638763	145638764	SNP-1957	4	+	C/T	CC	CT	TT	CT	CC	00	CC	00	00	00	00	00
chr1	145830969	145830970	SNP-1960	7	+	A/G	AA	AA	AA	AG	AA	AG	AA	AA	AA	AG	AG	AG
chr1	145831053	145831054	SNP-1961	3	+	A/G	GG	AA	GG	AG	AG	GG	GG	AG	GG	AG	GG	AG
chr1	145831119	145831120	SNP-1962	4	+	G/A	GG	AA	GG	AA	AG	AG	GG	AG	GG	AA	AG	AA
chr1	145831643	145831644	SNP-1963	7	+	A/G	AA	AA	AA	AG	AA	AG	AA	AA	AA	AG	AG	AG
chr1	146193840	146193841	SNP-1964	2	+	A/G	GG	AG	AG	GG	GG	AG	AG	00	AG	GG	AG	AG
chr1	146193915	146193916	SNP-1965	4	+	A/G	AG	AG	AG	AG	AG	AG	AG	AG	AG	AG	AG	AG
chr1	146194009	146194010	SNP-1966	4	+	A/G	AG	AG	AG	AG	AG	AG	AG	AG	AG	AG	AG	AG
chr1	147121711	147121712	SNP-1967	0	+	C/G	00	00	00	00	00	CG	00	00	00	00	00	00
chr1	147121745	147121746	SNP-1968	1	+	A/C	AC	00	00	00	00	00	CC	00	00	CC	00	00
chr1	147121867	147121868	SNP-1969	0	+	T/G	00	00	GG	00	00	GT	00	00	00	00	00	00
chr1	147122004	147122005	SNP-1970	2	+	G/C	CG	CC	CG	00	00	CC	CC	00	CC	CC	00	CG
chr1	147122065	147122066	SNP-1971	1	+	C/T	CT	00	00	00	00	00	00	00	00	00	00	00
chr1	147370491	147370492	SNP-1972	1	+	A/G	GG	00	AG	00	00	00	AG	AG	AG	GG	00	00
chr1	147459455	147459456	SNP-1973	1	+	C/G	GG	GG	GG	CG	GG	GG	GG	GG	GG	GG	GG	GG
chr1	147471107	147471108	SNP-1974	1	+	G/A	AA	AG	AA	00	AA	AG	00	00	AG	AG	00	AG
chr1	148126702	148126703	SNP-1975	1	+	T/G	GT	00	GG	00	GT	GG	GT	00	GT	GG	00	GG
chr1	148289450	148289451	SNP-1976	1	+	A/G	GG	AG	GG	GG	AG	GG	GG	AG	GG	AG	GG	AG
chr1	148306301	148306302	SNP-1977	6	+	A/G	AG	AG	AA	AA	GG	AA	AG	AG	AG	AG	AG	AG
chr1	148401358	148401359	SNP-1978	2	+	G/A	00	AG	00	AG	AA	GG	AG	00	00	00	AG	AG
chr1	148405056	148405057	SNP-1979	6	+	A/G	AG	AG	AA	AA	GG	AA	AG	AG	AG	AG	AG	AG
chr1	148426239	148426240	SNP-1980	5	+	C/T	00	CT	CC	CC	TT	00	CT	CT	00	CT	00	00
chr1	148426323	148426324	SNP-1981	1	+	G/C	CG	00	00	00	CC	00	CG	00	00	00	00	00
chr1	148475463	148475464	SNP-1982	5	+	G/C	GG	CC	GG	CG	CG	CG	GG	CG	GG	CC	CG	CC
chr1	148669042	148669043	SNP-1983	4	+	C/T	CC	TT	CC	TT	CT	CT	CC	CT	CC	TT	CT	TT
chr1	148669236	148669237	SNP-1984	2	+	G/C	00	CC	GG	CC	CG	CG	00	CG	GG	CC	CG	00
chr1	148724140	148724141	SNP-1985	1	+	G/T	TT	TT	TT	GT	TT	GT	TT	TT	TT	GT	GT	GT
chr1	148794932	148794933	SNP-1986	1	+	T/A	AA	00	AA	AT	00	AA	AA	AA	00	AA	00	00
chr1	148860778	148860779	SNP-1987	1	+	A/T	TT	TT	TT	AT	TT	AT	TT	TT	TT	AT	AT	AT
chr1	149010115	149010116	SNP-1988	0	+	C/T	00	00	00	00	00	00	00	00	CT	00	00	CC
chr1	149211330	149211331	SNP-1989	4	+	C/T	CT	CT	TT	CC	CC	CT	CT	CT	CT	CC	CC	CC
chr1	149309603	149309604	SNP-1990	3	+	T/C	CT	CC	TT	CC	CC	CT	CT	CT	CT	CC	CC	CC
chr1	149374760	149374761	SNP-1991	7	+	G/T	GG	GT	GG	GG	GT	GG	GG	GT	GG	GT	GG	GT
chr1	149435492	149435493	SNP-1992	4	+	G/C	CG	CG	GG	CC	CC	CG	CG	CG	CG	CC	CC	CC
chr1	149520518	149520519	SNP-1993	1	+	T/C	00	00	CT	00	00	CT	CC	00	CT	CT	00	00
chr1	149604411	149604412	SNP-1994	6	+	G/A	AG	AG	GG	GG	00	GG	GG	GG	GG	GG	GG	00
chr1	149740705	149740706	SNP-1995	2	+	A/G	AG	AG	GG	GG	AG	GG	GG	AG	GG	AG	GG	AG
chr1	149750600	149750601	SNP-1996	1	+	T/C	CT	00	00	00	00	00	00	00	00	00	00	00
chr1	150044550	150044551	SNP-1997	2	+	T/C	CC	CC	TT	CC	CC	CT	CT	CT	CT	CC	CC	CC
chr1	150070072	150070073	SNP-1998	2	+	T/G	GT	GG	GG	GT	GT	GT	GT	GG	GT	GT	TT	GT
chr1	150232971	150232972	SNP-1999	2	+	T/C	TT	00	00	00	00	CT	TT	TT	TT	CT	00	CT
chr1	150257763	150257764	SNP-2000	1	+	C/G	GG	GG	GG	CG	GG	CG	GG	GG	GG	CG	CG	CG
chr1	150424893	150424894	SNP-2001	1	+	G/A	AG	AA	AA	AA	AG	AA	AG	AA	AG	AA	AG	AA
chr1	150638424	150638425	SNP-2002	1	+	T/G	GG	GG	GG	GT	GG	GG	GG	GG	GG	GG	GG	GG
chr1	150680202	150680203	SNP-2003	1	+	C/T	TT	TT	TT	CT	TT	TT	TT	TT	TT	TT	TT	TT
chr1	150690582	150690583	SNP-2004	5	+	C/T	CC	CC	TT	CT	CC	CT	CT	CT	CT	CC	CC	CC
chr1	150697465	150697466	SNP-2005	1	+	T/G	GG	GG	GG	GT	GG	GG	GG	GG	GG	GG	GG	GG
chr1	150697769	150697770	SNP-2006	5	+	G/C	GG	GG	CC	CG	GG	CG	CG	CG	CG	GG	GG	GG
chr1	150699527	150699528	SNP-2008	5	+	G/A	GG	GG	AA	AG	GG	AG	AG	AG	AG	GG	GG	GG
chr1	150719298	150719299	SNP-2009	5	+	G/C	GG	GG	CC	CG	GG	CG	CG	CG	CG	GG	GG	GG
chr1	150734374	150734375	SNP-2010	2	+	A/G	AG	AG	GG	GG	GG	GG	GG	GG	GG	GG	GG	GG
chr1	150754602	150754603	SNP-2011	3	+	T/C	CT	TT	CC	CC	00	CC	CC	00	CC	CT	CC	CT
chr1	150754686	150754687	SNP-2012	2	+	T/C	CT	00	CC	CT	00	CC	CC	00	CC	CT	00	CT
chr1	151014278	151014279	SNP-2013	1	+	T/C	CC	CC	CC	CT	CC	CT	CC	CC	CC	CT	CT	CT
chr1	151016879	151016880	SNP-2014	1	+	G/A	AA	AA	AA	AG	AA	AA	AA	AA	AA	AA	AA	AA
chr1	151016964	151016965	SNP-2015	1	+	C/T	CT	TT	TT	TT	00	TT	CT	TT	CT	TT	CT	00
chr1	151062594	151062595	SNP-2016	1	+	C/T	CT	TT	TT	TT	CT	TT	CT	TT	CT	TT	CT	TT
chr1	151062604	151062605	SNP-2017	1	+	C/T	CT	TT	TT	TT	CT	TT	CT	TT	CT	TT	CT	TT
chr1	151062678	151062679	SNP-2018	1	+	A/G	AG	GG	GG	GG	AG	GG	AG	GG	AG	GG	AG	GG
chr1	151108923	151108924	SNP-2019	0	+	A/G	00	GG	00	GG	AG	00	AG	00	00	00	00	00
chr1	151109029	151109030	SNP-2020	1	+	C/T	CT	TT	TT	TT	CT	TT	CT	TT	CT	TT	CT	TT
chr1	151109114	151109115	SNP-2021	1	+	A/C	AC	CC	CC	CC	AC	CC	AC	CC	AC	CC	AC	CC
chr1	151110550	151110551	SNP-2022	1	+	T/A	AT	AA	AA	AA	AT	AA	AT	AA	AT	AA	AT	AA
chr1	151110765	151110766	SNP-2023	1	+	A/G	AG	GG	GG	GG	AG	GG	AG	GG	AG	GG	AG	00
chr1	151123725	151123726	SNP-2024	0	+	A/G	00	00	00	00	GG	00	AG	00	AG	00	00	00
chr1	151150231	151150232	SNP-2025	1	+	A/G	AG	GG	GG	GG	AG	GG	AG	GG	AG	GG	AG	GG
chr1	151150270	151150271	SNP-2026	1	+	A/G	AG	GG	GG	GG	GG	GG	GG	GG	GG	GG	GG	GG
chr1	151150303	151150304	SNP-2027	1	+	G/A	AG	AA	AA	AA	AG	AA	AG	AA	AG	AA	AA	AA
chr1	151150334	151150335	SNP-2028	1	+	C/G	CG	00	GG	GG	CG	GG	CG	GG	CG	GG	00	00
chr1	151199646	151199647	SNP-2030	2	+	C/T	CT	TT	TT	CT	CT	CT	CT	TT	CT	TT	CC	CT
chr1	151200047	151200048	SNP-2031	2	+	C/A	AC	AA	AA	AC	AC	AC	AC	AA	AC	AC	CC	AC
chr1	151224510	151224511	SNP-2032	2	+	A/G	AG	GG	GG	AG	AG	AG	AG	GG	AG	AG	AA	AG
chr1	151242433	151242434	SNP-2033	1	+	A/G	GG	AG	GG	GG	AG	GG	GG	AG	GG	AG	GG	AG
chr1	151242452	151242453	SNP-2034	2	+	G/A	AG	AA	AA	AG	AG	AG	AG	AA	AG	AG	GG	AG
chr1	151242564	151242565	SNP-2035	0	+	G/C	00	CC	CC	00	CG	CG	CG	00	CG	CG	00	00
chr1	151271432	151271433	SNP-2036	0	+	C/T	00	00	00	00	00	CT	CT	00	CT	00	CC	00
chr1	151272285	151272286	SNP-2038	1	+	C/T	TT	TT	TT	CT	TT	CT	TT	TT	TT	TT	CT	CT
chr1	151272304	151272305	SNP-2039	2	+	G/T	GT	TT	TT	GT	GT	GT	GT	00	GT	GT	GG	00
chr1	151429815	151429816	SNP-2040	0	+	G/A	00	AA	AA	AA	AG	00	00	00	AG	00	00	00
chr1	151432073	151432074	SNP-2041	2	+	T/G	TT	GG	GG	GG	GT	GG	GT	GG	GT	GG	GT	GG
chr1	151482186	151482187	SNP-2042	0	+	T/C	00	00	00	00	00	CT	CT	00	00	CC	00	CC
chr1	151482284	151482285	SNP-2043	2	+	T/G	00	00	TT	00	00	00	GT	GT	00	00	00	00
chr1	151483440	151483441	SNP-2044	0	+	A/T	00	00	00	00	00	00	AT	00	00	00	00	TT
chr1	151500324	151500325	SNP-2045	0	+	C/A	AA	00	AA	00	00	AA	AA	AC	AA	00	00	AC
chr1	151500634	151500635	SNP-2046	2	+	G/T	TT	GT	GT	00	00	GT	TT	00	TT	TT	00	GT
chr1	151591578	151591579	SNP-2047	2	+	G/A	00	AA	GG	AA	AA	00	AG	00	AG	00	00	00
chr1	151591673	151591674	SNP-2048	2	+	C/G	GG	GG	CC	GG	GG	CG	CG	CG	CG	GG	GG	GG
chr1	151591753	151591754	SNP-2049	2	+	C/T	TT	TT	CC	TT	TT	CT	CT	CT	CT	TT	TT	TT
chr1	151591779	151591780	SNP-2050	2	+	A/G	GG	GG	AA	GG	GG	AG	AG	AG	AG	GG	GG	GG
chr1	151591834	151591835	SNP-2051	2	+	A/C	CC	CC	AA	CC	CC	AC	AC	00	AC	CC	CC	CC
chr1	151594732	151594733	SNP-2052	3	+	A/T	TT	TT	AA	AT	TT	AT	AT	AT	AT	TT	TT	TT
chr1	151728895	151728896	SNP-2053	7	+	T/A	TT	TT	TT	AT	TT	AT	TT	TT	TT	AT	AT	AT
chr1	151748895	151748896	SNP-2054	7	+	A/T	AA	AA	AA	AT	AA	AT	AA	AA	AA	AT	AT	AT
chr1	151772397	151772398	SNP-2055	1	+	C/T	TT	TT	TT	CT	TT	CT	TT	TT	TT	CT	CT	CT
chr1	151856877	151856878	SNP-2056	3	+	A/C	CC	CC	AA	AC	CC	AA	AC	AC	AC	AC	AC	AC
chr1	151866747	151866748	SNP-2057	3	+	C/T	TT	TT	CC	CT	TT	CC	CT	CT	CT	CT	CT	CT
chr1	151897694	151897695	SNP-2058	3	+	A/G	GG	GG	AA	AG	GG	AA	AG	AG	AG	AG	AG	AG
chr1	152159646	152159647	SNP-2059	4	+	A/G	AA	GG	AA	GG	AG	AG	AA	AG	AA	GG	AG	GG
chr1	152574253	152574254	SNP-2060	3	+	T/C	CT	TT	CC	CC	CT	CC	CC	CT	CC	CT	CC	CT
chr1	152574287	152574288	SNP-2061	6	+	G/A	GG	GG	AA	GG	GG	AG	AG	AG	AG	GG	GG	GG
chr1	152587565	152587566	SNP-2062	2	+	G/A	AA	AA	GG	AA	AA	AG	AG	00	AG	AA	AA	00
chr1	152587707	152587708	SNP-2063	3	+	T/G	GG	GT	TT	GG	GG	GT	GT	GT	GT	GG	GG	GG
chr1	152592692	152592693	SNP-2064	0	+	C/T	00	TT	TT	00	00	00	00	00	CT	00	00	00
chr1	152592902	152592903	SNP-2065	2	+	G/T	GT	GT	TT	TT	GT	TT	TT	GT	TT	GT	TT	GT
chr1	152592989	152592990	SNP-2066	4	+	T/C	CT	CT	TT	CC	CT	CT	TT	CT	TT	CC	CT	CC
chr1	152718043	152718044	SNP-2067	7	+	G/A	GG	GG	GG	AG	GG	GG	GG	GG	GG	GG	GG	GG
chr1	152953303	152953304	SNP-2068	1	+	G/C	CG	00	00	00	00	CC	CG	00	00	CG	00	00
chr1	152982262	152982263	SNP-2069	3	+	T/C	CT	00	TT	00	CT	TT	CT	00	CT	TT	CT	00
chr1	152982349	152982350	SNP-2070	1	+	T/G	GT	00	00	00	GT	TT	GT	00	GT	00	00	00
chr1	152999623	152999624	SNP-2071	5	+	G/A	AG	AG	GG	AG	GG	GG	GG	GG	GG	GG	00	GG
chr1	153005402	153005403	SNP-2072	2	+	A/G	00	GG	AA	00	GG	AA	AG	00	AG	00	AG	AG
chr1	153046308	153046309	SNP-2073	7	+	G/A	GG	GG	GG	AG	GG	GG	GG	GG	GG	GG	GG	GG
chr1	153046442	153046443	SNP-2074	1	+	A/G	AG	GG	GG	GG	GG	GG	GG	GG	GG	GG	GG	GG
chr1	153046465	153046466	SNP-2075	1	+	T/C	CC	CC	CC	CT	CC	CT	CC	CC	CC	CT	CT	CT
chr1	153058895	153058896	SNP-2076	2	+	T/A	AA	AT	AA	AT	AT	AA	AA	AT	AA	AT	AA	AT
chr1	153103041	153103042	SNP-2077	1	+	A/G	00	GG	GG	AG	GG	00	GG	00	GG	GG	GG	00
chr1	153175792	153175793	SNP-2078	1	+	T/C	CC	CC	CC	CT	CC	CC	CC	CC	CC	CC	CC	CC
chr1	153175891	153175892	SNP-2079	1	+	G/A	AG	00	00	00	00	AA	00	00	00	00	00	00
chr1	153183003	153183004	SNP-2080	1	+	T/C	CC	CT	CC	CC	CC	CC	CC	CC	CC	CC	CC	CC
chr1	153234939	153234940	SNP-2081	1	+	A/G	AG	GG	GG	GG	AG	GG	AG	GG	AG	GG	AG	GG
chr1	153284055	153284056	SNP-2082	1	+	A/G	00	AG	GG	GG	AG	GG	GG	AG	GG	00	GG	00
chr1	153297180	153297181	SNP-2083	6	+	C/A	AC	AC	CC	CC	AA	CC	AC	AC	AC	AC	AC	AC
chr1	153302234	153302235	SNP-2084	0	+	T/C	00	00	00	00	00	00	00	00	CT	00	00	00
chr1	153374910	153374911	SNP-2086	1	+	A/G	AG	00	GG	00	00	GG	GG	00	GG	GG	00	GG
chr1	153407271	153407272	SNP-2087	2	+	T/C	CT	CT	CC	CC	CC	CC	CC	CC	CC	CC	CC	00
chr1	153924850	153924851	SNP-2088	0	+	C/G	00	00	00	00	00	CG	00	00	00	00	00	00
chr1	154147383	154147384	SNP-2089	4	+	A/C	AC	AC	AC	AC	AC	CC	AC	AC	AC	AC	AC	CC
chr1	154430529	154430530	SNP-2091	1	+	T/C	CC	CT	CC	CC	CC	CC	CC	CC	CC	CC	CC	CC
chr1	154452853	154452854	SNP-2092	4	+	T/A	AT	AT	AT	AT	AT	AT	AT	00	AT	AT	00	AA
chr1	154452898	154452899	SNP-2093	3	+	C/A	AC	AC	AC	00	AC	AC	AC	AC	AC	AC	AC	AC
chr1	154452910	154452911	SNP-2094	5	+	C/T	CT	CT	CT	CC	CT	CT	CT	CT	CT	CT	CT	CT
chr1	154453084	154453085	SNP-2096	3	+	C/T	CT	00	CT	CT	CT	00	CC	CT	CC	00	00	CC
chr1	154453088	154453089	SNP-2097	4	+	G/C	CG	GG	CG	00	CG	GG	GG	CG	GG	GG	00	GG
chr1	154453219	154453220	SNP-2098	5	+	G/A	AG	GG	AG	AG	AG	AG	AG	AG	AG	AG	GG	AG
chr1	154453257	154453258	SNP-2099	5	+	G/C	CG	GG	GG	00	00	CG	CG	GG	GG	GG	00	GG
chr1	154593518	154593519	SNP-2100	5	+	A/T	AT	AA	AA	TT	AT	AT	AT	AA	AT	AT	TT	AT
chr1	154619493	154619494	SNP-2101	3	+	A/G	AG	GG	AA	GG	AG	AG	AA	AG	AA	GG	AG	GG
chr1	154619597	154619598	SNP-2102	3	+	C/T	CT	TT	CC	TT	CT	CT	CC	CT	CC	TT	CT	TT
chr1	154622068	154622069	SNP-2103	3	+	A/T	AT	00	AA	00	AT	00	00	00	AA	TT	00	00
chr1	154622157	154622158	SNP-2105	1	+	A/C	AC	CC	CC	CC	AC	CC	AC	CC	AC	CC	AC	CC
chr1	154622183	154622184	SNP-2106	2	+	T/C	CC	CC	TT	CC	CC	CT	CT	CT	CT	CC	CC	CC
chr1	154682296	154682297	SNP-2107	6	+	T/C	CT	CT	TT	TT	CC	00	CT	CT	CT	CT	CT	CT
chr1	154716598	154716599	SNP-2108	1	+	T/C	CC	CC	CC	CT	CC	CT	CC	CC	CC	CT	CC	CT
chr1	154717342	154717343	SNP-2109	2	+	A/G	AG	AG	GG	GG	AA	GG	AG	AG	AG	AG	AG	AG
chr1	154717363	154717364	SNP-2110	6	+	A/G	AG	AG	AA	AA	GG	AA	AG	AG	AG	AG	AG	AG
[truncated: 33,969 more rows]
