# Supplementary material for: Widespread Site-Dependent Buffering of Human Regulatory Polymorphism
Source: PLoS Genet. 2012 Mar 22;8(3):e1002599. doi: 10.1371/journal.pgen.1002599 (PMC3310774; doi:10.1371/journal.pgen.1002599)
Supplement: Table S7 — Sites tested in association analysis. chrom, chromStart, chromEnd, Strand, the strand-oriented hg18 coordinates of 134 bp window around the motif. peakID refers to the ChIP-seq peak; flag, nonzero indicates that the SNP was excluded from the analysis; position location of the SNP relative to motif; positionFlag, TRUE indicates position can not be reliably determined. allele.1, allele.2, and chimpAllele, the stronger, weaker and chimp alleles of the SNP. Slope, y.intercept, q.value refer to the regression. Signal.het, ChIP-seq density of the heterozygote class from regression model. (TXT) [file pgen.1002599.s014.txt]

chr1	838182	838316	-	id_10	0	-52	FALSE	T	C	T	0.112531733424545	2.50659638532179	0.415001852115916	2.61912811874634
chr1	1156052	1156186	-	id_29	0	58	FALSE	A	G	G	0.0554120316654988	1.81773691420876	0.520086301862187	1.87314894587426
chr1	1227301	1227435	+	id_36	2	-5	FALSE	T	C	C	0.502999020435643	3.44594526485283	NA	3.94894428528847
chr1	1522992	1523126	+	id_54	2	-49	FALSE	C	T	N	0.182206840061005	2.94622487574767	NA	3.12843171580867
chr1	1555663	1555797	-	id_57	0	27	TRUE	G	T	N	0.125269497227940	1.21704913025513	0.460153072942035	1.34231862748307
chr1	1600314	1600448	-	id_59	8	-14	TRUE	T	C	T	0.0520076610537537	3.70444727792052	NA	3.75645493897428
chr1	1600314	1600448	-	id_59	0	1	TRUE	A	G	A	0.159073727384196	3.66000020799485	0.291556813800551	3.81907393537905
chr1	1827643	1827777	-	id_66	0	-21	FALSE	G	A	A	0.0176035863022492	4.31278053580709	0.529859511423515	4.33038412210934
chr1	2013042	2013176	+	id_76	2	51	FALSE	A	G	G	0.246329503150169	3.50319314622123	NA	3.7495226493714
chr1	2061166	2061300	-	id_79	0	40	FALSE	T	G	G	0.101354116009660	3.37372952094982	0.387900718532741	3.47508363695948
chr1	2061369	2061503	-	id_80	0	27	FALSE	T	C	C	0.0540314775105958	3.42949192263294	0.501069977502769	3.48352340014353
chr1	2095696	2095830	-	id_81	0	32	FALSE	C	T	C	0.132035408415823	3.9361676432907	0.33440082923507	4.06820305170652
chr1	2232889	2233023	+	id_87	0	31	FALSE	C	G	G	0.0678727991311159	2.89790225134025	0.453877258514179	2.96577505047136
chr1	2335794	2335928	+	id_92	0	-29	TRUE	T	G	T	0.00247093446128295	4.09162770000126	0.573414464140839	4.09409863446254
chr1	2335794	2335928	+	id_92	128	68	TRUE	C	T	C	0.00247093446128295	4.09162770000126	NA	4.09409863446254
chr1	2351471	2351605	+	id_94	8	-32	TRUE	G	T	T	0.227471491087684	3.1537664490474	NA	3.38123794013508
chr1	2351471	2351605	+	id_94	0	-6	TRUE	C	T	C	0.113139745880082	3.1853655955853	0.363658922508737	3.29850534146538
chr1	2746950	2747084	-	id_111	2	-32	FALSE	A	G	G	0.0235471668342704	1.82024979154148	NA	1.84379695837575
chr1	3359657	3359791	+	id_120	0	-34	FALSE	G	A	A	0.0678685375300036	4.20964582480566	0.325813382519306	4.27751436233567
chr1	3397755	3397889	+	id_124	0	43	FALSE	C	T	C	0.102873367286134	4.06587646018247	0.393075190501391	4.1687498274686
chr1	3424740	3424874	+	id_125	0	43	FALSE	C	G	C	0.00460471402282238	3.99195915296486	0.572839127317563	3.99656386698768
chr1	3471769	3471903	+	id_126	0	-1	FALSE	G	C	G	0.162702953562631	3.88394059689158	0.0679339773201939	4.04664355045421
chr1	3633836	3633970	+	id_137	0	48	FALSE	G	A	N	0.0979297522623845	3.21426391913256	0.365189487733624	3.31219367139494
chr1	3813744	3813878	+	id_143	0	-32	FALSE	C	T	C	0.107957396565024	2.20274494716447	0.455371965873804	2.3107023437295
chr1	3817319	3817453	+	id_144	0	-39	TRUE	T	C	C	0.0841006698734477	3.97840125817462	0.368480249938254	4.06250192804807
chr1	3817319	3817453	+	id_144	64	61	TRUE	C	T	C	0.0118902557316084	4.00944909349734	NA	4.02133934922895
chr1	4020864	4020998	+	id_145	0	40	TRUE	G	A	A	0.396147575191426	0.889730014531121	0.289567244251401	1.28587758972255
chr1	4554381	4554515	-	id_148	2	-23	FALSE	C	A	C	0.645181364992818	0.357337400088541	NA	1.00251876508136
chr1	4738018	4738152	+	id_152	0	22	FALSE	T	C	C	0.61741291787032	1.87249319235134	0.0302073017742772	2.48990611022166
chr1	4738018	4738152	+	id_152	2	30	FALSE	C	A	C	0.108455383945869	1.94375019682884	NA	2.05220558077470
chr1	4756681	4756815	-	id_153	2	-36	FALSE	T	C	T	0.370504433801298	2.10730427146562	NA	2.47780870526692
chr1	5246306	5246440	+	id_155	32	-33	TRUE	G	T	T	0.337331901860490	2.41190138926244	NA	2.74923329112293
chr1	5246306	5246440	+	id_155	0	-9	TRUE	G	C	C	0.387258181622825	2.26889644859242	0.25384860299436	2.65615463021525
chr1	5246306	5246440	+	id_155	32	42	TRUE	A	G	G	0.387258181622825	2.26889644859242	NA	2.65615463021525
chr1	5603807	5603941	-	id_160	0	-37	FALSE	G	A	G	0.117276052569774	1.98215063699047	0.423343890060469	2.09942668956024
chr1	5932211	5932345	+	id_166	2	28	TRUE	A	G	G	0.229913710449866	2.63496896731748	NA	2.86488267776735
chr1	6091597	6091731	+	id_176	0	-58	FALSE	T	C	T	0.0588920179190709	3.53577300802707	0.458745738566129	3.59466502594615
chr1	6145388	6145522	-	id_178	2	-8	TRUE	A	G	G	0.227642752719869	1.69870663131569	NA	1.92634938403556
chr1	6397072	6397206	-	id_199	2	24	FALSE	A	G	G	0.148162836333769	3.61311180741675	NA	3.76127464375052
chr1	6469225	6469359	+	id_209	2	-12	FALSE	A	G	G	0.122447052071737	4.31567358225678	NA	4.43812063432852
chr1	7025483	7025617	+	id_225	0	-13	FALSE	A	G	G	0.129589608474282	2.84353946259958	0.3379589162568	2.97312907107387
chr1	7443545	7443679	-	id_231	0	52	FALSE	T	C	C	0.398166454775564	1.26756755991527	0.326516226224444	1.66573401469083
chr1	7791011	7791145	+	id_240	0	-49	TRUE	T	G	G	0.0420432941854741	2.79766180971552	0.521358356494986	2.83970510390099
chr1	8357574	8357708	+	id_253	0	-2	FALSE	C	A	C	0.205453959294654	2.77116814679877	0.109362030486415	2.97662210609342
chr1	8585605	8585739	+	id_262	2	-21	TRUE	A	G	A	0.556895168283906	0.880015678695108	NA	1.43691084697901
chr1	8585605	8585739	+	id_262	2	17	TRUE	C	T	C	0.556895168283906	0.880015678695108	NA	1.43691084697901
chr1	8970804	8970938	-	id_281	2	47	FALSE	A	G	G	0.00335602765433299	4.15970028051808	NA	4.16305630817241
chr1	9093516	9093650	+	id_287	0	-53	FALSE	C	T	C	0.0129927702395178	4.11658616919537	0.546707449419931	4.12957893943488
chr1	9249862	9249996	+	id_296	0	8	TRUE	T	G	G	0.143153275714544	4.08648843809957	0.384018425129931	4.22964171381412
chr1	9249862	9249996	+	id_296	2	51	TRUE	T	G	G	0.0517693114930196	4.10518870609265	NA	4.15695801758567
chr1	9438540	9438674	-	id_300	2	-22	FALSE	C	T	T	0.00781759858644248	4.08250951636835	NA	4.0903271149548
chr1	9473825	9473959	-	id_301	0	46	FALSE	A	G	G	0.0178464516066722	4.0249254960485	0.532057983904508	4.04277194765517
chr1	9609704	9609838	+	id_307	0	22	FALSE	T	C	C	0.0623921157688593	4.80792806693628	0.450056877660533	4.87032018270514
chr1	10015242	10015376	-	id_323	0	-41	FALSE	T	A	T	0.0163911600210576	4.05678310436562	0.550365003225399	4.07317426438668
chr1	10156332	10156466	-	id_328	0	63	FALSE	T	C	C	0.439896862040715	1.07961257969319	0.189914633418060	1.51950944173391
chr1	10410822	10410956	-	id_332	0	-5	FALSE	C	T	T	0.214897429219836	3.83997239822565	0.163554080895592	4.05486982744548
chr1	10410822	10410956	-	id_332	2	11	FALSE	C	T	C	0.58302339328292	2.8562552766372	NA	3.43927866992012
chr1	10477808	10477942	+	id_335	0	-25	FALSE	T	C	C	0.087729016593256	2.64706862803987	0.488621401002612	2.73479764463313
chr1	10490194	10490328	+	id_336	8	-10	TRUE	C	T	T	0.065267070660081	4.02716870383941	NA	4.09243577449949
chr1	10490194	10490328	+	id_336	0	43	TRUE	C	T	C	0.112177362575666	3.97925944066648	0.181347229307806	4.09143680324214
chr1	10497185	10497319	+	id_337	0	18	TRUE	C	T	C	0.0722590359634151	2.64682012817513	0.50334407444486	2.71907916413855
chr1	10673258	10673392	-	id_341	0	11	FALSE	A	T	A	0.39330580581978	1.41724369347081	0.0336165972158187	1.81054949929059
chr1	10675133	10675267	+	id_342	2	-28	FALSE	G	T	G	0.196628174414887	3.79162320497813	NA	3.98825137939301
chr1	11055387	11055521	+	id_352	0	-60	TRUE	A	G	A	0.451504300064192	1.45851870777486	0.036886660307116	1.91002300783905
chr1	11320275	11320409	+	id_356	2	44	FALSE	T	C	C	0.00346995004097509	3.90339844263001	NA	3.90686839267099
chr1	11517770	11517904	-	id_359	2	-38	TRUE	G	C	G	0.0628629543608333	1.64295295076669	NA	1.70581590512753
chr1	11517770	11517904	-	id_359	0	-36	TRUE	T	C	T	0.0982481003884908	1.65597633114261	0.469751023437473	1.75422443153110
chr1	11517770	11517904	-	id_359	128	54	TRUE	T	C	C	0.0982481003884908	1.65597633114261	NA	1.75422443153110
chr1	11731931	11732065	-	id_367	0	16	FALSE	A	C	A	0.604425858704249	2.68241778711726	5.18301666085827e-06	3.28684364582151
chr1	11821424	11821558	+	id_369	2	-49	FALSE	G	T	T	0.0400418050883187	4.5102042633365	NA	4.55024606842482
chr1	11821424	11821558	+	id_369	0	-39	FALSE	G	A	G	0.00297356281522492	4.50864607161067	0.56766291145677	4.5116196344259
chr1	11890424	11890558	-	id_374	0	6	FALSE	G	C	G	0.580564997158897	3.18322285957497	0.000738508009648024	3.76378785673387
chr1	11949876	11950010	-	id_375	0	55	FALSE	C	T	C	0.238562714370277	3.1711192041659	0.266209317113276	3.40968191853618
chr1	11964762	11964896	-	id_376	32	-49	TRUE	G	A	G	0.704357070544725	1.64367900693052	NA	2.34803607747524
chr1	11964762	11964896	-	id_376	0	-12	TRUE	T	C	C	0.840637787056385	2.08055206759233	0.0166597959825544	2.92118985464871
chr1	11997012	11997146	-	id_378	0	-28	FALSE	A	G	A	0.242705911954841	1.38352913092884	0.326516226224444	1.62623504288368
chr1	12036079	12036213	+	id_382	0	5	TRUE	T	C	N	0.390919067470911	2.04540819316035	0.177327493182642	2.43632726063126
chr1	12046502	12046636	+	id_384	0	49	TRUE	A	G	G	0.0254022175393927	1.79065805998178	0.551397463976465	1.81606027752117
chr1	12583954	12584088	+	id_400	0	-7	FALSE	C	G	G	0.107190947492180	3.48103974705858	0.419284530262558	3.58823069455076
chr1	12641692	12641826	-	id_402	0	-32	FALSE	A	G	A	0.074679307380884	4.02545785782107	0.399742064178031	4.10013716520195
chr1	14614574	14614708	-	id_435	0	-42	FALSE	G	C	G	0.296200780815856	1.72043345419078	0.122829864267617	2.01663423500664
chr1	14931102	14931236	-	id_442	0	11	FALSE	C	T	C	0.707752294753388	2.74599948428678	7.26449779135752e-08	3.45375177904017
chr1	14978338	14978472	+	id_444	0	-33	FALSE	A	C	A	0.0863960411775612	3.60158738474901	0.33577452722105	3.68798342592657
chr1	15114556	15114690	+	id_448	0	-60	FALSE	T	C	T	0.0869248228089812	4.12176474644333	0.291556813800551	4.20868956925231
chr1	15299575	15299709	+	id_454	2	-2	TRUE	T	A	T	0.0277865819612635	4.22932921675703	NA	4.2571157987183
chr1	15299575	15299709	+	id_454	0	68	TRUE	T	C	T	0.143434318549021	4.21196311560564	0.270839795204343	4.35539743415466
chr1	15327720	15327854	+	id_455	0	-2	FALSE	T	C	C	0.00650843449012232	4.09470084229964	0.557204764846822	4.10120927678976
chr1	15482726	15482860	+	id_459	0	-30	TRUE	G	A	G	0.159484939227698	1.40572315790079	0.378353822917148	1.56520809712848
chr1	15482726	15482860	+	id_459	2	66	TRUE	A	G	G	0.215813279757920	1.48420357646361	NA	1.70001685622152
chr1	15524598	15524732	+	id_462	0	34	TRUE	T	C	C	0.274120239828831	1.74067129851390	0.247374350213430	2.01479153834274
chr1	16386945	16387079	-	id_491	0	63	FALSE	C	T	T	0.0281580211365076	4.26152564180822	0.51921851489158	4.28968366294472
chr1	17274621	17274755	-	id_526	32	-51	TRUE	C	T	T	0.073013431207059	3.55852940475288	NA	3.63154283595994
chr1	17274621	17274755	-	id_526	16	-27	TRUE	A	G	G	0.0542005416897402	3.60582363208861	NA	3.66002417377835
chr1	17274621	17274755	-	id_526	0	-8	TRUE	C	A	A	0.073013431207059	3.55852940475288	0.390858443147963	3.63154283595994
chr1	17535298	17535432	-	id_532	0	-19	TRUE	A	G	A	0.121819573707419	3.81064066934537	0.3001798173294	3.93246024305279
chr1	17535298	17535432	-	id_532	32	34	TRUE	C	G	C	0.121819573707419	3.81064066934537	NA	3.93246024305279
chr1	17773762	17773896	+	id_543	0	-8	FALSE	C	T	C	0.0603063525186537	1.78088806518488	0.513199526854338	1.84119441770353
chr1	17852964	17853098	+	id_547	0	-5	FALSE	C	T	C	0.00956625082001558	3.66237351388353	0.56080876897906	3.67193976470355
chr1	18183709	18183843	+	id_558	0	-43	FALSE	G	A	A	0.0260113507332976	3.87263200919174	0.497007982574415	3.89864335992503
chr1	18198073	18198207	-	id_559	32	-41	TRUE	G	A	G	0.240938724106204	2.10586886287879	NA	2.34680758698499
chr1	18198073	18198207	-	id_559	0	-9	TRUE	A	T	G	0.276236121385803	2.33644955522098	0.170409505279361	2.61268567660678
chr1	18433971	18434105	-	id_564	0	-58	FALSE	C	T	T	0.0579795844054257	3.67129929478562	0.4917300839694	3.72927887919105
chr1	18521655	18521789	-	id_569	0	-3	FALSE	T	C	C	0.190105907630408	2.79334266040319	0.28947458616761	2.98344856803359
chr1	18774780	18774914	-	id_576	2	10	FALSE	G	C	G	0.89727583319552	2.64815467868315	NA	3.54543051187867
chr1	19074418	19074552	-	id_585	0	-51	FALSE	T	C	C	0.0922079784495952	4.09655945435598	0.364327070210924	4.18876743280557
chr1	19573536	19573670	+	id_603	0	5	TRUE	G	A	G	0.538529619458378	2.76301687447500	0.0258991736694505	3.30154649393338
chr1	19644919	19645053	+	id_606	0	-30	FALSE	G	A	A	0.0565425506383715	2.67087371073379	0.501466684986002	2.72741626137216
chr1	19903729	19903863	-	id_614	0	68	FALSE	G	A	G	0.169519144782005	4.18571317672765	0.111706328679423	4.35523232150966
chr1	20081278	20081412	+	id_619	0	-46	TRUE	T	C	T	0.0408437436471775	3.86555534064695	0.483983620221581	3.90639908429412
chr1	20081278	20081412	+	id_619	2	31	TRUE	T	C	T	0.284833471750458	3.37811844991975	NA	3.6629519216702
chr1	20081278	20081412	+	id_619	64	73	TRUE	G	C	C	0.0508208929312815	3.91834980712236	NA	3.96917070005364
chr1	20117199	20117333	+	id_620	2	66	FALSE	G	C	C	0.0414879550570953	3.92520115994843	NA	3.96668911500552
chr1	20300102	20300236	+	id_623	0	-35	TRUE	T	C	C	0.0952783394404467	4.11362809541764	0.377298513825542	4.20890643485809
chr1	20432569	20432703	+	id_631	0	-20	FALSE	C	T	T	0.00912636646981242	2.61110223073169	0.567300637115845	2.6202285972015
chr1	20560997	20561131	+	id_633	0	37	FALSE	T	G	G	0.0918364883734867	3.8528597201957	0.384531185421822	3.94469620856919
chr1	20566343	20566477	+	id_634	0	17	TRUE	T	G	N	0.176073526086632	2.70777891564566	0.422769371393035	2.88385244173230
chr1	20566343	20566477	+	id_634	32	70	TRUE	T	C	N	0.0889981626354331	2.79893325584754	NA	2.88793141848297
chr1	20774436	20774570	+	id_640	0	12	TRUE	G	A	G	0.264373411708983	3.36574663418448	0.0222446723818558	3.63012004589346
chr1	20774436	20774570	+	id_640	32	25	TRUE	C	G	C	0.0596582230519022	3.61627915023368	NA	3.67593737328558
chr1	20932246	20932380	+	id_648	2	-14	TRUE	G	C	C	0.159818534689344	2.83821706121555	NA	2.99803559590490
chr1	21181117	21181251	+	id_650	0	40	FALSE	C	G	G	0.0148569049223522	2.11528662414593	0.561708585576349	2.13014352906828
chr1	21739049	21739183	+	id_671	0	41	FALSE	A	G	G	0.0202035287666242	2.34552653112376	0.557334866052792	2.36573005989039
chr1	22065779	22065913	+	id_681	0	-51	TRUE	A	C	C	0.411540133826663	1.59229953089872	0.141417068475128	2.00383966472538
chr1	22163173	22163307	-	id_684	0	37	FALSE	G	A	G	0.0634924881563922	4.08212416951232	0.42242630776039	4.14561665766871
chr1	22330967	22331101	+	id_693	2	-57	TRUE	C	T	C	0.201293308643714	3.63455039256037	NA	3.83584370120408
chr1	22475070	22475204	-	id_697	0	1	FALSE	T	C	C	0.0382025252494532	4.32230467099946	0.462824732509775	4.36050719624891
chr1	22563982	22564116	+	id_699	0	-59	FALSE	T	C	C	0.0849393767026291	1.55959151361703	0.502807311319178	1.64453089031966
chr1	23129516	23129650	-	id_714	0	-56	FALSE	G	A	N	0.268473687028334	3.55725654865187	0.00551741463417434	3.8257302356802
chr1	23383872	23384006	-	id_725	0	-48	FALSE	C	G	G	0.00460453589963747	3.27846716330644	0.573893876288370	3.28307169920607
chr1	23730508	23730642	+	id_734	0	20	FALSE	T	G	G	0.110186060586085	1.95943329616371	0.455246993433210	2.06961935674980
chr1	23890691	23890825	+	id_743	0	59	FALSE	T	C	C	0.00324014349595347	3.96791045283908	0.573708888945142	3.97115059633503
chr1	24067452	24067586	-	id_754	64	35	TRUE	C	T	C	0.00951732101947973	4.13644885898541	NA	4.14596618000489
chr1	24067452	24067586	-	id_754	0	41	TRUE	G	T	G	0.0147647041567449	4.13020025601579	0.537916693113342	4.14496496017253
chr1	24349656	24349790	+	id_763	0	71	FALSE	A	C	C	0.0900385963400027	4.02503453380168	0.426927631323071	4.11507313014168
chr1	24354591	24354725	-	id_764	0	19	FALSE	A	G	G	0.152683794521456	2.66182896636439	0.221796241351429	2.81451276088584
chr1	24398466	24398600	+	id_766	0	56	FALSE	T	C	T	0.035322246310699	3.82709585529186	0.494219827482859	3.86241810160256
chr1	24507875	24508009	+	id_770	2	-34	TRUE	C	G	G	0.266737765264872	2.25211148096614	NA	2.51884924623101
chr1	24614583	24614717	-	id_775	0	-42	FALSE	G	A	G	0.0518577448675785	4.26065302164347	0.469554335070574	4.31251076651105
chr1	25034125	25034259	-	id_787	0	-50	FALSE	A	G	G	0.103516302498136	2.6261865775799	0.447000162109838	2.72970288007803
chr1	25133787	25133921	-	id_796	0	71	FALSE	G	A	G	0.117913962835604	1.79860183940548	0.402453975651602	1.91651580224109
chr1	25225951	25226085	+	id_803	0	36	TRUE	A	C	C	0.18896461799748	1.98122298062854	0.434956144526532	2.17018759862602
chr1	25228499	25228633	+	id_804	0	-43	FALSE	G	A	G	0.0786136750953531	1.54610463670352	0.496575332860952	1.62471831179887
chr1	25347881	25348015	-	id_813	0	-50	TRUE	G	A	G	0.0743352629715809	3.45893551689742	0.422847021827057	3.533270779869
chr1	25347881	25348015	-	id_813	8	23	TRUE	T	C	T	0.0697851433516715	3.53762616819345	NA	3.60741131154512
chr1	25722731	25722865	-	id_828	0	12	FALSE	G	A	G	0.821816537900768	1.50623127095002	2.05123870165876e-12	2.32804780885078
chr1	25765790	25765924	-	id_830	0	56	FALSE	A	C	A	0.0114967211125427	1.77060449556551	0.573414464140839	1.78210121667805
chr1	25943304	25943438	-	id_839	2	49	FALSE	C	T	C	0.10992994912655	1.46282965527967	NA	1.57275960440622
chr1	25943304	25943438	-	id_839	0	61	FALSE	C	G	G	0.0201351089791112	1.66385821914298	0.556813778462931	1.68399332812209
chr1	25997196	25997330	-	id_842	0	72	FALSE	T	C	T	0.0683566356270992	3.02623373337409	0.49563224163867	3.09459036900119
chr1	26002152	26002286	-	id_843	0	8	FALSE	G	A	G	1.50315967689398	0.814169752895076	0.000552322125581028	2.31732942978905
chr1	26009989	26010123	-	id_844	0	34	FALSE	T	C	C	0.109897312845822	4.28809690329482	0.403301487999472	4.39799421614065
chr1	26318047	26318181	+	id_856	0	-17	TRUE	A	G	A	0.127713491719910	1.75611511337391	0.453686003225044	1.88382860509382
chr1	26344306	26344440	-	id_857	0	50	FALSE	T	G	G	0.0056210884861199	3.64701525263243	0.567086898455537	3.65263634111855
chr1	26368830	26368964	+	id_860	2	66	FALSE	T	C	C	0.185512452544166	4.15906746257769	NA	4.34457991512186
chr1	26400358	26400492	-	id_863	2	-39	TRUE	C	T	C	0.226067711078762	1.19083694696288	NA	1.41690465804164
chr1	26400358	26400492	-	id_863	8	-18	TRUE	A	G	G	0.147746664266248	1.59977669496709	NA	1.74752335923334
chr1	26400358	26400492	-	id_863	0	62	TRUE	C	T	C	0.094728960245374	1.51407793387734	0.464440464428488	1.60880689412271
chr1	26432957	26433091	-	id_865	2	-37	FALSE	T	G	G	0.0117609854628189	4.17459676503788	NA	4.1863577505007
chr1	26434263	26434397	+	id_867	2	64	FALSE	G	A	G	0.000621089936858255	2.0036675355016	NA	2.00428862543846
chr1	26474726	26474860	+	id_868	2	51	FALSE	C	T	C	0.0355240941408524	4.14284958379193	NA	4.17837367793279
chr1	26475037	26475171	-	id_869	0	-32	FALSE	C	G	G	0.0120191524949526	2.48533023269371	0.566162677868845	2.49734938518866
chr1	26486217	26486351	-	id_873	0	7	FALSE	G	C	C	1.77631669635383	1.31705252721636	6.52086108495564e-19	3.09336922357019
chr1	26563014	26563148	-	id_875	0	20	FALSE	G	A	G	0.0754819507268965	4.16442482248552	0.314389881109336	4.23990677321242
chr1	26783323	26783457	+	id_886	0	-43	FALSE	T	A	A	0.177524879796247	2.65719353010324	0.269238415379455	2.83471840989949
chr1	27050498	27050632	+	id_901	2	-47	FALSE	A	T	T	0.49951794986352	1.75296716941894	NA	2.25248511928246
chr1	27243725	27243859	+	id_909	0	71	FALSE	G	A	G	0.139929634123857	4.33648289194908	0.225674502009688	4.47641252607293
chr1	27531972	27532106	+	id_922	0	54	FALSE	G	A	N	0.0662879463398061	4.18259076436272	0.438883514135290	4.24887871070253
chr1	27855805	27855939	-	id_946	0	-56	FALSE	C	T	C	0.0575529192658468	2.25343786762278	0.496575332860952	2.31099078688863
chr1	28127881	28128015	-	id_954	0	60	FALSE	T	G	T	0.090099798665268	2.06451469017625	0.467933015691289	2.15461448884152
chr1	28290421	28290555	+	id_961	0	8	FALSE	G	A	G	0.308519400965838	3.12475817135749	0.0163798172234066	3.43327757232333
chr1	28447685	28447819	+	id_967	32	-38	TRUE	G	T	T	0.0188463082609457	4.10371651773492	NA	4.12256282599587
chr1	28447685	28447819	+	id_967	0	-19	TRUE	G	T	G	0.0188463082609457	4.10371651773492	0.536804649479263	4.12256282599587
chr1	28569564	28569698	+	id_972	0	44	TRUE	T	C	C	0.137602819592126	2.27466783443457	0.407702076007049	2.41227065402670
chr1	29934909	29935043	+	id_1013	0	-15	FALSE	G	T	T	0.322966167231626	1.63401136555856	0.255286902089845	1.95697753279018
chr1	30953657	30953791	-	id_1031	0	-48	FALSE	G	A	G	0.138924429364323	3.51645885684256	0.267219530822165	3.65538328620689
chr1	30953657	30953791	-	id_1031	2	70	FALSE	C	T	T	0.116106044577256	3.70547222735893	NA	3.82157827193619
chr1	30960786	30960920	-	id_1032	0	-43	FALSE	G	T	T	0.128444897003928	3.08154701794302	0.192561330796558	3.20999191494695
chr1	30964766	30964900	+	id_1033	0	64	FALSE	G	T	T	0.0177093601791292	4.11422067952531	0.539931523500562	4.13193003970444
chr1	31028429	31028563	+	id_1040	0	2	TRUE	C	T	N	0.453397425807516	3.35372411124711	0.000216619881174101	3.80712153705463
chr1	31091464	31091598	-	id_1043	2	-52	FALSE	T	C	T	0.0547976276204379	2.01022017670671	NA	2.06501780432715
chr1	31156914	31157048	-	id_1045	0	19	FALSE	T	G	G	0.0157064357588706	3.92499106507847	0.54021871618761	3.94069750083734
chr1	31431221	31431355	+	id_1055	0	-17	FALSE	G	A	A	0.278861930177441	2.69190591543817	0.0314798546007588	2.97076784561561
chr1	31460312	31460446	-	id_1056	0	-32	TRUE	A	G	A	0.210262208960202	1.82812783003532	0.370530311233411	2.03839003899552
chr1	31460312	31460446	-	id_1056	128	25	TRUE	G	A	A	0.210262208960202	1.82812783003532	NA	2.03839003899552
chr1	31666972	31667106	+	id_1061	0	-44	FALSE	G	A	G	0.138402735693666	3.22052534670926	0.255286902089845	3.35892808240293
chr1	31668283	31668417	-	id_1062	0	-36	FALSE	G	C	G	0.0541050998962477	4.19105198743113	0.42977152539719	4.24515708732738
chr1	31746260	31746394	+	id_1064	0	-31	FALSE	T	C	C	0.110653218337225	1.44096385273659	0.438883514135290	1.55161707107382
chr1	31832293	31832427	-	id_1069	2	16	FALSE	T	A	T	0.0433539327736768	4.27252035387025	NA	4.31587428664392
chr1	31952653	31952787	+	id_1077	0	40	FALSE	T	A	A	0.0689334456426967	3.11392871929783	0.510187574792723	3.18286216494052
chr1	32072851	32072985	+	id_1086	0	49	FALSE	G	A	G	0.026813481240294	2.28104116833986	0.542318674423094	2.30785464958016
chr1	32219154	32219288	+	id_1094	0	-47	TRUE	C	T	C	0.0567910284474626	1.89272249190351	0.538354473423059	1.94951352035098
chr1	32241886	32242020	-	id_1095	0	-32	FALSE	T	C	C	0.0172973974526254	3.59069692955981	0.543085655564004	3.60799432701243
chr1	32486478	32486612	-	id_1103	0	-41	FALSE	C	G	C	0.0734188802064091	4.14212880511987	0.45430074099717	4.21554768532628
chr1	32589459	32589593	-	id_1106	0	16	TRUE	T	C	C	0.0676975481196749	3.42339728529020	0.453940236941367	3.49109483340987
chr1	33114945	33115079	+	id_1124	0	11	FALSE	C	T	N	0.20376681119547	3.94234360639486	0.155423870886664	4.14611041759033
chr1	33245503	33245637	-	id_1130	0	48	TRUE	T	C	C	0.00419555320019072	2.13305392376356	0.575611422135366	2.13724947696375
chr1	33245503	33245637	-	id_1130	128	66	TRUE	A	G	A	0.00419555320019072	2.13305392376356	NA	2.13724947696375
chr1	33611030	33611164	+	id_1146	2	48	TRUE	T	C	T	0.0779643266413202	1.58494218860665	NA	1.66290651524797
chr1	33863246	33863380	-	id_1152	0	54	FALSE	G	A	A	0.0337124745720608	3.57127315104318	0.515576884850052	3.60498562561524
chr1	33871315	33871449	+	id_1153	0	-59	FALSE	T	C	T	0.0170216336685814	4.47704422889131	0.532127408092052	4.49406586255990
chr1	34252297	34252431	-	id_1159	0	29	FALSE	C	T	T	0.136392829683079	3.50606671195446	0.0839975395438542	3.64245954163753
chr1	34830550	34830684	-	id_1169	0	38	FALSE	G	C	G	0.0924033486243885	1.90916265938833	0.527507632447888	2.00156600801272
chr1	35024756	35024890	+	id_1175	2	53	FALSE	A	G	A	0.0319016000033421	4.14348182001527	NA	4.17538342001861
chr1	35026425	35026559	+	id_1176	0	-55	FALSE	C	T	C	0.134552818365117	2.51457506855516	0.402448485938279	2.64912788692027
chr1	35090990	35091124	+	id_1177	2	-25	TRUE	A	G	G	0.3285791751477	4.45981373807709	NA	4.78839291322479
chr1	35123187	35123321	+	id_1181	0	69	FALSE	C	A	C	0.194918550560883	1.54468739973454	0.384531185421822	1.73960595029543
chr1	35223579	35223713	+	id_1183	2	49	TRUE	G	C	G	0.281933304434267	1.82394268249245	NA	2.10587598692672
chr1	36138252	36138386	+	id_1203	0	-32	FALSE	C	T	C	0.111138729170653	2.05613083563453	0.438883514135290	2.16726956480518
chr1	36337902	36338036	+	id_1207	2	-14	FALSE	C	T	T	0.118412593166937	3.85569552237482	NA	3.97410811554175
chr1	36463101	36463235	+	id_1213	0	24	TRUE	A	G	A	0.087500153440427	2.15474927204675	0.462320475179004	2.24224942548717
chr1	36523765	36523899	-	id_1214	0	43	FALSE	T	C	T	0.132116536118301	3.14797455236756	0.305563962933009	3.28009108848586
chr1	36684639	36684773	+	id_1220	0	-27	FALSE	C	T	T	0.214131047364428	3.05061858034241	0.263190431703443	3.26474962770683
chr1	36792131	36792265	+	id_1226	0	-49	FALSE	A	G	G	0.0426578881676212	3.86121768756437	0.495512603436685	3.90387557573199
chr1	36814370	36814504	+	id_1227	64	-47	TRUE	C	T	C	0.0415596583237393	4.18364823944223	NA	4.22520789776597
chr1	36814370	36814504	+	id_1227	64	25	TRUE	A	G	G	0.153985443149458	4.14237159384617	NA	4.29635703699563
chr1	36814370	36814504	+	id_1227	0	41	TRUE	C	A	A	0.175099940954538	3.99549328888523	0.138079336424263	4.17059322983977
chr1	36970013	36970147	-	id_1232	0	48	FALSE	A	G	G	-0.0946018127273317	2.41350623387318	0.456179383741633	2.31890442114585
chr1	37274343	37274477	+	id_1237	0	70	FALSE	T	C	T	-0.056190836428984	2.14859548757539	0.514873700540019	2.0924046511464
chr1	37747509	37747643	+	id_1251	0	-8	TRUE	A	G	A	0.353842555180521	2.00517193914831	0.0679339773201939	2.35901449432883
chr1	37841433	37841567	+	id_1254	0	36	FALSE	G	A	G	0.181591908122140	3.46710068098576	0.0712939170089438	3.64869258910790
chr1	38161270	38161404	+	id_1263	0	-36	FALSE	G	A	G	0.441304491757179	1.64595703415615	0.211222602590797	2.08726152591333
chr1	38228356	38228490	-	id_1266	0	-48	FALSE	C	G	C	0.172091975702392	4.21922021613376	0.0557888670492006	4.39131219183615
chr1	38310248	38310382	-	id_1274	2	-35	FALSE	T	C	C	0.048834735925875	3.37470315453281	NA	3.42353789045868
chr1	38846643	38846777	+	id_1286	0	46	FALSE	C	G	G	0.043626920864802	3.59335571162867	0.490102250993293	3.63698263249348
chr1	39130113	39130247	+	id_1290	0	59	FALSE	C	A	C	0.063243917030043	2.10178664110540	0.512947131625423	2.16503055813544
chr1	39847980	39848114	-	id_1310	0	9	FALSE	G	A	G	0.514534569114284	3.17635218472188	1.67905917364773e-06	3.69088675383616
chr1	39911026	39911160	+	id_1315	0	7	FALSE	G	A	G	0.840094918587009	2.15510555564757	2.24426856194832e-11	2.99520047423458
chr1	40256596	40256730	+	id_1331	0	-12	TRUE	T	C	C	0.204926365052242	1.51705569473602	0.3952843574593	1.72198205978827
chr1	40549293	40549427	-	id_1344	2	28	FALSE	T	G	G	0.106645715654312	2.10087858078149	NA	2.20752429643580
chr1	40553657	40553791	-	id_1345	0	-33	FALSE	T	G	N	0.149373546048463	4.10694271673129	0.189233565889404	4.25631626277975
chr1	40553657	40553791	-	id_1345	2	-7	FALSE	C	G	C	0.165911078726897	4.01451748418708	NA	4.18042856291398
chr1	41086912	41087046	+	id_1363	0	-28	FALSE	A	T	T	0.147326143509193	3.76344256420911	0.32392579939169	3.9107687077183
chr1	41088378	41088512	-	id_1364	0	-2	FALSE	G	T	G	0.113533361391665	3.80685818705012	0.100801833268877	3.92039154844178
chr1	41100840	41100974	+	id_1367	0	-14	FALSE	A	C	C	0.548223762663375	1.13382908695715	0.0145901395092328	1.68205284962052
chr1	41242126	41242260	-	id_1371	0	-53	FALSE	T	G	G	0.080388002986219	3.32377490484514	0.439665130554335	3.40416290783136
chr1	41671094	41671228	-	id_1383	0	0	FALSE	A	C	C	0.00806888496435054	4.21935441547444	0.557636689996909	4.22742330043879
chr1	41722772	41722906	+	id_1385	2	41	TRUE	A	G	G	0.154301774726283	2.61304778035719	NA	2.76734955508347
chr1	41722772	41722906	+	id_1385	2	66	TRUE	T	C	C	0.199470000827032	2.60927090154056	NA	2.80874090236759
chr1	41730652	41730786	+	id_1386	0	-24	TRUE	T	C	C	-0.200596371828951	4.00466525419369	0.317311611547648	3.80406888236474
chr1	41730652	41730786	+	id_1386	128	52	TRUE	T	G	T	-0.200596371828951	4.00466525419369	NA	3.80406888236474
chr1	42050354	42050488	+	id_1397	0	-47	FALSE	A	T	C	0.133487541247832	3.6144772762111	0.191084183929969	3.74796481745894
chr1	42552830	42552964	+	id_1408	0	-43	FALSE	G	C	C	0.0532775055773998	2.84563127236021	0.437650814482309	2.89890877793761
chr1	42974633	42974767	-	id_1417	0	-58	TRUE	C	G	C	0.318710425380311	1.94021203685598	0.106698050520152	2.25892246223629
chr1	42974633	42974767	-	id_1417	2	25	TRUE	T	C	C	0.147477392737792	2.14432017013207	NA	2.29179756286986
chr1	44148698	44148832	+	id_1446	0	-14	TRUE	T	A	T	0.494642616511053	0.88465722730925	0.106212693069127	1.37929984382030
chr1	44148698	44148832	+	id_1446	128	14	TRUE	T	G	T	0.494642616511053	0.88465722730925	NA	1.37929984382030
chr1	44173115	44173249	-	id_1449	0	70	FALSE	T	A	A	-0.0297212037501374	4.3040274859161	0.51921851489158	4.27430628216596
chr1	44175082	44175216	-	id_1450	0	4	FALSE	T	C	C	0.767868231029118	1.49460373632431	0.000386655497358896	2.26247196735343
chr1	44233166	44233300	+	id_1455	0	-8	TRUE	C	G	N	0.0160495905642955	3.13824810718596	0.54338684913415	3.15429769775026
chr1	44233166	44233300	+	id_1455	128	-1	TRUE	G	A	N	0.0160495905642955	3.13824810718596	NA	3.15429769775026
chr1	44240992	44241126	+	id_1456	0	-43	TRUE	C	T	C	0.186345506825721	2.23118069167454	0.311563230281229	2.41752619850026
chr1	44240992	44241126	+	id_1456	128	-26	TRUE	C	T	C	0.186345506825721	2.23118069167454	NA	2.41752619850026
chr1	44244023	44244157	+	id_1457	0	43	FALSE	C	T	T	0.09226922994992	4.34437331744197	0.304434999418783	4.43664254739189
chr1	44269065	44269199	-	id_1459	0	73	FALSE	A	C	C	0.29094017696777	2.37102040185759	0.0661113094726197	2.66196057882536
chr1	44286059	44286193	-	id_1461	2	40	FALSE	A	G	G	0.292862835996572	3.91541786633401	NA	4.20828070233058
chr1	44476518	44476652	-	id_1467	0	-16	FALSE	C	T	C	0.306951244695018	3.02367376448525	0.0963639753121177	3.33062500918027
chr1	44893923	44894057	+	id_1477	2	-11	FALSE	A	G	G	0.423559844507732	3.83247451847621	NA	4.25603436298394
chr1	44915522	44915656	-	id_1479	2	66	FALSE	T	C	C	0.100696731880652	3.17290122514167	NA	3.27359795702232
chr1	44986316	44986450	+	id_1484	2	-14	TRUE	A	G	A	0.101510947564718	1.65088150767846	NA	1.75239245524317
chr1	45538639	45538773	-	id_1498	2	-53	FALSE	G	A	G	0.0736403998746174	3.51815129243653	NA	3.59179169231115
chr1	45729381	45729515	+	id_1503	2	-52	FALSE	C	T	T	0.0654265441666768	2.07205678297047	NA	2.13748332713714
chr1	45729381	45729515	+	id_1503	0	-27	FALSE	C	G	C	0.0974027862942737	1.91830204420575	0.478030911665073	2.01570483050002
chr1	45989048	45989182	-	id_1513	0	-40	FALSE	A	G	G	0.0470748716543345	2.35614993345973	0.531444335692345	2.40322480511406
chr1	46081978	46082112	-	id_1514	0	45	FALSE	G	C	N	0.230973189626966	1.50804035428828	0.230879355590277	1.73901354391525
chr1	46586466	46586600	-	id_1530	32	-55	TRUE	G	A	A	0.0554010023740561	4.15068333564686	NA	4.20608433802092
chr1	46586466	46586600	-	id_1530	0	-14	TRUE	G	A	A	0.0554010023740561	4.15068333564686	0.411167345440168	4.20608433802092
chr1	46586466	46586600	-	id_1530	32	65	TRUE	A	G	G	0.0554010023740561	4.15068333564686	NA	4.20608433802092
chr1	46650364	46650498	+	id_1532	0	-28	FALSE	T	C	C	0.250776084309837	3.18952422128246	0.0366822423637811	3.44030030559229
chr1	46786372	46786506	-	id_1543	2	-22	FALSE	A	G	A	0.159192801050765	2.84883723775973	NA	3.0080300388105
chr1	46842299	46842433	-	id_1544	2	56	FALSE	T	C	T	0.688987047851657	1.72048237376627	NA	2.40946942161792
chr1	46974124	46974258	+	id_1547	0	64	TRUE	C	T	C	-0.0631597080002556	2.56801127393805	0.49563224163867	2.50485156593780
chr1	47431265	47431399	+	id_1561	2	-47	FALSE	C	G	G	0.094038661599535	4.431712697874	NA	4.52575135947354
chr1	47674814	47674948	+	id_1570	0	-2	TRUE	G	A	G	0.116739137785647	4.44756705893953	0.0584691458727557	4.56430619672518
chr1	48347784	48347918	+	id_1590	2	-40	FALSE	A	C	A	0.264306300741429	3.23890721411587	NA	3.50321351485730
chr1	48455309	48455443	+	id_1593	2	-54	FALSE	C	T	N	0.354309375852923	1.51378280768218	NA	1.8680921835351
chr1	48466546	48466680	-	id_1594	2	-8	FALSE	A	G	G	0.449285820531850	1.94624758142212	NA	2.39553340195397
chr1	48488252	48488386	+	id_1596	2	2	TRUE	G	T	G	0.468328528452464	0.70444003056674	NA	1.17276855901920
chr1	48736874	48737008	+	id_1599	0	70	FALSE	A	C	A	0.0142126545907413	3.60000724711453	0.542717309496455	3.61421990170528
chr1	48912087	48912221	+	id_1604	0	-30	TRUE	T	C	T	0.0687984063645549	2.30881293090091	0.486535263649693	2.37761133726546
chr1	49107915	49108049	-	id_1611	0	72	FALSE	A	G	A	0.0697757424267386	1.70432634086996	0.525973763485972	1.77410208329670
chr1	49108991	49109125	-	id_1612	0	22	FALSE	G	A	G	0.0734778392467076	3.28615594521022	0.495276396002875	3.35963378445693
chr1	50319291	50319425	-	id_1618	2	-32	FALSE	A	G	A	0.091538307663303	2.29518825835592	NA	2.38672656601923
chr1	51427806	51427940	-	id_1647	0	-14	FALSE	G	T	T	0.190557874447506	3.40059158254205	0.072801944873013	3.59114945698956
chr1	51551780	51551914	-	id_1652	0	58	FALSE	C	T	T	0.0111900868661369	2.65158409224764	0.560309506872873	2.66277417911378
chr1	51807615	51807749	+	id_1656	2	-30	FALSE	C	T	T	0.147102754407477	1.85868257602421	NA	2.00578533043169
chr1	51807615	51807749	+	id_1656	0	-21	FALSE	C	T	T	0.0756960158893136	1.84592837793151	0.503416586391935	1.92162439382082
chr1	53688641	53688775	+	id_1697	0	-37	FALSE	G	A	G	0.048944581188568	2.89669825280234	0.491382773730633	2.94564283399091
chr1	53780137	53780271	+	id_1701	0	2	FALSE	C	T	N	0.266198149475960	2.55309504200730	0.291703913557286	2.81929319148326
chr1	54308439	54308573	+	id_1718	0	7	FALSE	G	A	G	0.259611522897268	2.68561860337059	0.0646028537282468	2.94523012626786
chr1	54595173	54595307	+	id_1724	0	-31	FALSE	G	C	C	0.127539255112416	2.58209804127865	0.406362527336915	2.70963729639106
chr1	54595173	54595307	+	id_1724	2	2	FALSE	A	G	A	0.145748307914916	2.61348577211429	NA	2.7592340800292
chr1	54758078	54758212	-	id_1731	0	-36	FALSE	G	A	G	0.0430805940467147	2.50934274597975	0.515577691294701	2.55242334002646
chr1	54758078	54758212	-	id_1731	2	53	FALSE	C	G	G	0.240478787822849	2.55527279210458	NA	2.79575157992743
chr1	54906953	54907087	+	id_1733	64	-47	TRUE	C	T	T	0.135246461121475	1.62364974389847	NA	1.75889620501994
chr1	54906953	54907087	+	id_1733	0	61	TRUE	A	G	G	0.27488570067266	1.51336725051506	0.30228609301526	1.78825295118772
chr1	54907089	54907223	+	id_1733	64	23	TRUE	A	G	A	0.163889367427264	1.11021715368048	NA	1.27410652110774
chr1	55030285	55030419	-	id_1736	0	-3	FALSE	G	C	C	0.00554257775341891	3.67612120703279	0.562568712801173	3.68166378478621
chr1	55039795	55039929	+	id_1738	0	-52	TRUE	G	A	A	0.0465103359242826	3.87447862895426	0.447359625971024	3.92098896487855
chr1	55183473	55183607	+	id_1741	0	-58	FALSE	C	T	C	0.0717289542790524	3.7623149608605	0.401599440152921	3.83404391513955
chr1	55302357	55302491	+	id_1746	0	-2	FALSE	C	T	C	1.37532871005261	1.83609616354311	8.82510804926807e-15	3.21142487359572
chr1	55378912	55379046	+	id_1748	2	41	FALSE	C	T	C	0.0497722111636985	3.55521850788161	NA	3.60499071904531
chr1	55515915	55516049	-	id_1751	0	49	TRUE	G	A	G	0.0743001297680693	4.0158953677137	0.384070578346853	4.09019549748177
chr1	55515915	55516049	-	id_1751	8	71	TRUE	T	C	T	0.072959816235898	4.02288064727419	NA	4.09584046351009
chr1	55528046	55528180	+	id_1753	0	13	FALSE	T	G	T	0.895267447093395	1.53301390265656	7.1159023173765e-05	2.42828134974995
chr1	55940447	55940581	+	id_1759	0	-2	TRUE	G	A	A	0.105127045043276	3.96919432109025	0.42242630776039	4.07432136613352
chr1	56099516	56099650	+	id_1760	0	46	FALSE	T	C	C	0.0534161866227486	1.61320988483539	0.511214587781432	1.66662607145814
chr1	56647455	56647589	+	id_1764	64	-54	TRUE	G	A	G	0.0170381695899443	3.17522130537222	NA	3.19225947496217
chr1	56647455	56647589	+	id_1764	2	-37	TRUE	A	C	C	0.541725533273696	3.15114248070348	NA	3.69286801397718
chr1	56647455	56647589	+	id_1764	0	-36	TRUE	C	A	C	0.0187477608897856	3.17517625493435	0.555486283987446	3.19392401582413
chr1	56647455	56647589	+	id_1764	2	14	TRUE	T	C	C	0.541725533273696	3.15114248070348	NA	3.69286801397718
chr1	56947670	56947804	-	id_1769	0	-2	FALSE	G	T	T	0.0533811641169434	2.54336549532723	0.50979254067878	2.59674665944418
chr1	57059414	57059548	-	id_1772	0	-47	FALSE	C	G	C	0.0126728468514867	4.30388444781908	0.546948900816728	4.31655729467057
chr1	57059414	57059548	-	id_1772	2	-36	FALSE	C	G	G	0.130187871311015	4.30854729050608	NA	4.43873516181709
chr1	57059414	57059548	-	id_1772	2	-23	FALSE	T	A	T	0.119098989279671	4.20927986430614	NA	4.32837885358581
chr1	57059414	57059548	-	id_1772	2	44	FALSE	A	G	G	0.130187871311015	4.30854729050608	NA	4.43873516181709
chr1	58251633	58251767	+	id_1783	0	31	FALSE	C	A	C	0.232615614089882	1.87550253359111	0.112086230918654	2.10811814768099
chr1	59079859	59079993	-	id_1802	0	55	FALSE	T	C	C	0.0573872010185684	3.13596458283169	0.492415157386561	3.19335178385026
chr1	59528553	59528687	-	id_1808	0	-53	FALSE	A	T	T	0.238998349958475	3.30655658499715	0.135787469137226	3.54555493495563
chr1	59956449	59956583	-	id_1811	0	22	FALSE	C	G	G	0.672090316104256	2.38419428856666	4.33627488574318e-05	3.05628460467091
chr1	60141541	60141675	+	id_1815	2	19	FALSE	A	G	A	0.229469842171829	2.72212453414983	NA	2.95159437632166
chr1	61880109	61880243	-	id_1834	2	37	FALSE	T	C	C	0.157723128074716	3.97420207493018	NA	4.1319252030049
chr1	62413956	62414090	+	id_1844	0	55	FALSE	G	A	G	0.0122274659377777	3.40592933579389	0.555997539008889	3.41815680173167
chr1	62574032	62574166	+	id_1849	0	5	TRUE	G	A	A	0.174791325337989	1.57942602695486	0.401793681389038	1.75421735229285
chr1	62574032	62574166	+	id_1849	2	35	TRUE	G	T	G	0.618405935741463	0.567462708423807	NA	1.18586864416527
chr1	62629756	62629890	+	id_1850	2	60	FALSE	A	G	G	0.109727179069261	3.39987813797936	NA	3.50960531704862
chr1	63079962	63080096	+	id_1855	0	-51	FALSE	T	C	T	0.0511042371072787	2.86320752794897	0.490288925027114	2.91431176505625
chr1	63243259	63243393	+	id_1860	0	18	FALSE	A	G	A	0.0736790364797763	1.45213978617589	0.512581525186956	1.52581882265567
chr1	63387425	63387559	-	id_1862	0	-50	TRUE	C	T	T	0.115348088386404	3.58922492881409	0.150117914684236	3.7045730172005
chr1	63387425	63387559	-	id_1862	8	-36	TRUE	G	A	G	0.1988260614365	3.49096538601516	NA	3.68979144745166
chr1	63680014	63680148	+	id_1867	0	34	TRUE	C	T	C	0.0291480023821922	3.71505492917888	0.532057983904508	3.74420293156107
chr1	64156263	64156397	-	id_1877	0	49	FALSE	C	G	C	0.245791331204252	3.13913844907692	0.257051276842379	3.38492978028117
chr1	64507449	64507583	+	id_1883	2	66	FALSE	G	A	G	0.029930542447142	3.29541360821012	NA	3.32534415065727
chr1	64982769	64982903	+	id_1889	0	-52	FALSE	T	C	C	0.121909728288252	2.41817611981834	0.452880154769273	2.54008584810659
chr1	65503967	65504101	+	id_1903	0	-31	FALSE	C	A	C	0.0239347929819088	1.52179760588457	0.559393333280702	1.54573239886648
chr1	65926066	65926200	-	id_1906	0	-34	FALSE	T	G	T	0.128983264757466	3.88754873636345	0.214656268259815	4.01653200112091
chr1	66197238	66197372	+	id_1909	0	38	FALSE	C	T	T	0.174844657019399	2.56224018903514	0.341927347695598	2.73708484605454
chr1	66845883	66846017	+	id_1925	0	-42	TRUE	T	C	C	0.223774603055068	2.07694865410250	0.376948666916715	2.30072325715756
chr1	66845883	66846017	+	id_1925	64	57	TRUE	G	C	G	0.112496205810434	2.03710274845452	NA	2.14959895426495
chr1	66949834	66949968	-	id_1926	0	50	FALSE	T	C	C	0.189589100170095	1.35459922208744	0.445087304407589	1.54418832225753
chr1	67383130	67383264	+	id_1933	0	36	TRUE	A	C	C	0.0231822996706797	3.07918900659463	0.53059321955006	3.10237130626531
chr1	67451559	67451693	-	id_1936	0	52	FALSE	A	G	G	0.158795462476372	3.31432024133455	0.156696863026442	3.47311570381093
chr1	67472387	67472521	+	id_1939	2	55	FALSE	A	C	C	0.0457784717325088	1.86790622750636	NA	1.91368469923887
chr1	67500081	67500215	-	id_1940	0	12	FALSE	G	A	G	0.698374053211237	1.4668116129324	9.7347479147039e-06	2.16518566614364
chr1	67773785	67773919	+	id_1947	0	-52	FALSE	C	T	C	0.213853216195810	4.00346993440702	0.0854772498959241	4.21732315060283
chr1	67800054	67800188	+	id_1948	0	5	FALSE	T	A	A	0.190681459288197	3.89882015183890	0.206668485355138	4.0895016111271
chr1	67939243	67939377	+	id_1949	2	-27	TRUE	T	C	C	0.485203870296959	2.19174915839636	NA	2.67695302869332
chr1	67939243	67939377	+	id_1949	0	32	TRUE	G	A	G	0.178387529325081	1.95659280033783	0.35177865825601	2.13498032966291
chr1	68092020	68092154	+	id_1954	0	47	FALSE	C	G	G	0.125104056675743	3.39807770131966	0.193576658041362	3.52318175799540
chr1	68358554	68358688	+	id_1958	0	-14	FALSE	C	A	C	0.225597228543223	3.56181938408642	0.0390855967329697	3.78741661262964
chr1	68584592	68584726	-	id_1963	0	-42	FALSE	C	A	C	0.0931117595102178	2.17767438309875	0.414505365595943	2.27078614260897
chr1	68708760	68708894	+	id_1966	0	-19	FALSE	G	A	A	0.253563045567754	2.26135138498768	0.209245150602653	2.51491443055544
chr1	68838438	68838572	+	id_1967	0	-46	FALSE	T	A	N	0.161438907981084	3.03096668037363	0.284419452595983	3.19240558835471
chr1	69939178	69939312	-	id_1972	0	67	FALSE	G	A	G	0.0390190629042656	2.42986229195327	0.525709146893727	2.46888135485753
chr1	70767132	70767266	+	id_1981	0	47	FALSE	C	T	C	0.113936746518878	3.5272328876775	0.387644650788571	3.64116963419638
chr1	74913082	74913216	+	id_2002	0	4	FALSE	T	A	T	0.30813321289067	1.68075632066798	0.216444919250836	1.98888953355865
chr1	74928205	74928339	-	id_2003	0	34	FALSE	G	A	A	0.0879660856709448	3.39347415256470	0.431912026777721	3.48144023823565
chr1	74972098	74972232	-	id_2004	0	-31	FALSE	G	A	A	0.0538807806804541	3.55263840461829	0.476626094543761	3.60651918529874
chr1	76273465	76273599	+	id_2017	0	0	FALSE	C	T	C	0.117853754249406	1.48569863444991	0.467933015691289	1.60355238869932
chr1	78352800	78352934	-	id_2036	0	65	FALSE	A	G	G	0.141220665369113	3.32182310921437	0.397074103002565	3.46304377458348
chr1	78383440	78383574	+	id_2038	0	-44	FALSE	A	T	A	0.268227983263761	3.59035859965106	0.107229840924588	3.85858658291482
chr1	79078096	79078230	+	id_2047	2	-8	FALSE	G	A	A	0.420236755663942	2.17990314773082	NA	2.60013990339477
chr1	79078096	79078230	+	id_2047	0	-2	FALSE	G	T	G	0.501980511041863	1.79065923199751	0.00336638374778369	2.29263974303937
chr1	79435820	79435954	-	id_2049	0	39	FALSE	C	A	C	0.167446356032791	1.76256388270395	0.319873346700567	1.93001023873674
chr1	79570083	79570217	+	id_2051	64	-35	TRUE	G	C	G	0.0496987037662998	1.48425247143629	NA	1.53395117520259
chr1	79570083	79570217	+	id_2051	0	-33	TRUE	C	T	T	0.0639233942024034	1.54840334580616	0.516448390739697	1.61232674000857
chr1	81615811	81615945	+	id_2061	0	-58	FALSE	C	G	C	0.215571643474249	1.43096965214302	0.291556813800551	1.64654129561727
chr1	83017002	83017136	+	id_2069	0	-7	FALSE	G	C	G	0.0799181360429387	1.76479560996887	0.497007982574415	1.84471374601181
chr1	84361193	84361327	-	id_2080	2	46	FALSE	C	G	G	0.239939386434512	3.1058754826989	NA	3.34581486913341
chr1	84991936	84992070	-	id_2090	2	-3	FALSE	T	G	T	0.00613172331113775	4.18534772192692	NA	4.19147944523806
chr1	84991936	84992070	-	id_2090	2	53	FALSE	T	A	T	0.00613172331113775	4.18534772192692	NA	4.19147944523806
chr1	85010733	85010867	-	id_2091	0	12	FALSE	G	A	A	0.0515124382751500	4.02452892120464	0.438883514135290	4.07604135947979
chr1	85183060	85183194	+	id_2094	0	11	FALSE	C	T	C	0.58881716222538	2.51299205954748	0.000220609011621861	3.10180922177286
chr1	85266114	85266248	-	id_2097	2	11	FALSE	C	A	C	0.60513547002555	0.843199540881771	NA	1.44833501090732
chr1	85317313	85317447	-	id_2098	0	27	FALSE	C	A	C	0.149081218284812	1.71841378834933	0.436010869964723	1.86749500663414
chr1	85469024	85469158	-	id_2100	2	-24	FALSE	T	A	A	0.183139146090260	2.7895403476323	NA	2.97267949372256
chr1	85520797	85520931	-	id_2106	0	46	FALSE	T	G	T	0.0626112033821046	2.14282851937373	0.496680181711438	2.20543972275583
chr1	85946762	85946896	-	id_2116	0	16	FALSE	C	A	C	0.138746770079995	2.84299276103415	0.356046169673412	2.98173953111415
chr1	86150155	86150289	-	id_2118	0	43	FALSE	G	A	A	0.0764944127075599	2.06001125863429	0.4917300839694	2.13650567134185
chr1	86657674	86657808	+	id_2122	0	-8	FALSE	G	C	C	0.254279813229309	3.56849848602749	0.0919872916695102	3.8227782992568
chr1	86980345	86980479	-	id_2132	0	31	FALSE	A	C	A	0.0524228768708113	2.69590373882136	0.515584041699832	2.74832661569217
chr1	88299867	88300001	+	id_2153	0	-19	FALSE	T	G	G	0.0811856570079116	3.15735866295828	0.447389391509362	3.23854431996619
chr1	88317433	88317567	-	id_2154	2	65	FALSE	T	C	T	0.301783002553134	2.23109278011947	NA	2.5328757826726
chr1	88833773	88833907	-	id_2158	0	58	FALSE	C	T	T	0.0028642190200946	2.79710266145924	0.575804304611259	2.79996688047933
chr1	89515048	89515182	-	id_2170	0	-27	FALSE	C	T	T	0.655990806244995	1.19960828694426	0.000502187371010088	1.85559909318925
chr1	90001219	90001353	-	id_2179	64	33	TRUE	T	C	C	0.0175259225864261	4.41750414380785	NA	4.43503006639428
chr1	90001219	90001353	-	id_2179	0	38	TRUE	C	T	T	0.0175259225864277	4.41750414380785	0.541397701928522	4.43503006639428
chr1	90371294	90371428	+	id_2189	0	-55	FALSE	A	G	A	0.100405087360965	2.34565552221853	0.436118267093071	2.4460606095795
chr1	91404391	91404525	+	id_2206	0	-45	FALSE	A	G	A	0.0705332720562114	3.63730468207757	0.442334908432956	3.70783795413378
chr1	91642500	91642634	+	id_2210	0	17	TRUE	G	A	G	0.169009951912165	1.43239902958944	0.403977788188184	1.60140898150160
chr1	91679129	91679263	+	id_2212	0	-29	FALSE	C	A	C	0.271709453928215	1.56729216068053	0.282519397872859	1.83900161460874
chr1	91768127	91768261	+	id_2216	8	-58	TRUE	G	A	N	0.463703860131732	1.88721486138099	NA	2.35091872151272
chr1	91768127	91768261	+	id_2216	32	-41	TRUE	C	T	N	0.04415432415669	1.93652251756502	NA	1.98067684172171
chr1	91768127	91768261	+	id_2216	0	-14	TRUE	C	T	N	0.04415432415669	1.93652251756502	0.525667055340208	1.98067684172171
chr1	92724051	92724185	-	id_2227	2	52	FALSE	C	T	T	0.0469224787149692	3.58180940809514	NA	3.62873188681011
chr1	92822616	92822750	+	id_2229	0	-12	TRUE	C	T	T	0.135341535564332	1.79505980779634	0.390858443147963	1.93040134336068
chr1	93070015	93070149	+	id_2236	2	7	FALSE	G	C	G	0.389371140115872	3.60135324988476	NA	3.99072439000063
chr1	93097118	93097252	+	id_2237	2	15	FALSE	G	C	C	0.0170683024829117	3.73416722294939	NA	3.75123552543231
chr1	93097118	93097252	+	id_2237	0	43	FALSE	T	G	G	-0.0612733279569878	3.78622335918881	0.48379887549015	3.72495003123182
chr1	93259835	93259969	+	id_2243	2	41	FALSE	G	A	G	0.360062362240076	3.43558249042056	NA	3.79564485266063
chr1	93542899	93543033	+	id_2247	32	-38	TRUE	C	A	A	0.0638968948742856	3.52135196691043	NA	3.58524886178472
chr1	93542899	93543033	+	id_2247	0	0	TRUE	G	C	C	0.0638968948742856	3.52135196691043	0.456340469329013	3.58524886178472
chr1	93542899	93543033	+	id_2247	8	54	TRUE	G	C	G	0.0452355151244781	3.50266553129992	NA	3.5479010464244
chr1	94283999	94284133	+	id_2270	0	61	FALSE	G	A	A	0.428292569629642	2.71044545244685	0.11555630897637	3.13873802207649
chr1	94701983	94702117	-	id_2277	0	-16	FALSE	A	C	A	0.0806283725335235	2.55487125418228	0.462167743625368	2.63549962671580
chr1	97288725	97288859	-	id_2301	0	57	FALSE	A	C	A	0.300681814786407	1.6530072815214	0.230511008673352	1.95368909630781
chr1	98987415	98987549	+	id_2312	2	-52	FALSE	G	A	A	0.0688740919292682	1.9977879967812	NA	2.06666208871047
chr1	99719662	99719796	-	id_2318	0	42	FALSE	T	C	T	0.0860674804930235	2.8921654773956	0.380223263479463	2.97823295788862
chr1	99975295	99975429	-	id_2323	2	58	FALSE	T	C	C	0.0454156745238989	1.73218562603225	NA	1.77760130055615
chr1	100046911	100047045	+	id_2324	2	-34	FALSE	C	A	A	0.574106318747598	2.65647348450498	NA	3.23057980325258
chr1	100693740	100693874	+	id_2331	0	-23	FALSE	G	A	A	0.169744971543635	2.19442579038192	0.357036476667775	2.36417076192556
chr1	100697786	100697920	-	id_2332	0	46	FALSE	C	A	A	0.132452888338445	3.86361465585945	0.286968399713275	3.99606754419789
chr1	100701965	100702099	-	id_2333	0	-2	FALSE	T	C	C	0.0658198020070842	3.88345682470758	0.439720567330079	3.94927662671467
chr1	101477004	101477138	-	id_2346	0	-42	FALSE	C	A	C	0.038070527722793	4.29393539222415	0.422847021827057	4.33200591994694
chr1	101526684	101526818	-	id_2347	2	42	FALSE	G	A	G	0.0397640996801042	3.75971271754399	NA	3.7994768172241
chr1	101547494	101547628	+	id_2348	0	-37	FALSE	C	T	C	0.108078545548881	3.85325363230237	0.251751159980473	3.96133217785125
chr1	101744822	101744956	+	id_2354	0	-55	FALSE	G	T	G	0.0565851654608596	3.55481485173267	0.448873366189569	3.61140001719353
chr1	102209580	102209714	+	id_2360	0	7	FALSE	C	T	T	0.648677946299899	1.75332091786375	0.053977698251759	2.40199886416365
chr1	102412526	102412660	+	id_2362	0	-56	FALSE	G	A	A	0.0363747739156744	3.93609133751652	0.499463160234456	3.97246611143219
chr1	103830263	103830397	-	id_2371	0	-41	FALSE	T	G	G	0.102429753667941	3.01179692811141	0.310967829024974	3.11422668177935
chr1	104297678	104297812	-	id_2374	0	12	FALSE	G	A	A	0.726251866677285	1.43690789907835	0.000308617672648983	2.16315976575564
chr1	107302069	107302203	+	id_2387	0	37	TRUE	C	T	T	0.102100775868293	1.77101510076349	0.476851401378714	1.87311587663179
chr1	107541235	107541369	+	id_2393	2	39	FALSE	G	A	G	0.0426789916999906	3.43572218547701	NA	3.47840117717700
chr1	107859989	107860123	+	id_2400	0	-15	TRUE	A	C	C	0.116174828110052	1.98570947589571	0.438883514135290	2.10188430400576
chr1	108094650	108094784	-	id_2403	0	52	FALSE	T	C	C	0.0239938271444893	3.34435265532907	0.530698214740505	3.36834648247356
chr1	108671971	108672105	+	id_2410	0	16	FALSE	A	G	N	0.0542294514689261	1.73744663790100	0.522546106714426	1.79167608936992
chr1	109535572	109535706	-	id_2428	0	-34	FALSE	A	G	A	0.376064040934315	2.69868497794573	0.098858218136649	3.07474901888004
chr1	109583692	109583826	+	id_2431	0	-40	TRUE	C	T	C	0.0579055040412485	3.45995761630830	0.341155718169692	3.51786312034954
chr1	109583692	109583826	+	id_2431	8	32	TRUE	T	C	T	0.0645848535200743	3.42697666413861	NA	3.49156151765868
chr1	109607830	109607964	+	id_2432	2	-55	FALSE	T	C	C	0.0163890064172745	4.53215563003280	NA	4.54854463645008
chr1	109627537	109627671	-	id_2434	0	-48	FALSE	G	A	G	0.359702659926417	2.7242275246897	0.00196622374153278	3.08393018461612
chr1	109876548	109876682	-	id_2440	0	-3	FALSE	A	C	C	0.119090194012912	4.22929945614645	0.312488741350642	4.34838965015937
chr1	109877106	109877240	-	id_2441	2	49	FALSE	C	T	C	0.141504796289773	4.16607030254916	NA	4.30757509883893
chr1	109942920	109943054	+	id_2443	0	-37	TRUE	C	T	C	0.44433558352572	2.33122049360318	0.0309921402203853	2.7755560771289
chr1	109984486	109984620	+	id_2445	0	-3	FALSE	G	T	G	0.0306073086791154	4.40011042853632	0.467786374958955	4.43071773721543
chr1	110135097	110135231	-	id_2452	0	-1	FALSE	C	T	C	0.0743773519425009	3.02923929753586	0.487126080934028	3.10361664947836
chr1	110656849	110656983	-	id_2471	2	-39	FALSE	T	C	C	0.204820446660400	4.02906182579584	NA	4.23388227245624
chr1	110751915	110752049	+	id_2475	2	-14	TRUE	C	T	C	0.193541432067112	2.13218378414894	NA	2.32572521621605
chr1	110799465	110799599	+	id_2478	0	54	FALSE	T	C	C	0.117427117759729	1.43391194514325	0.473771881137091	1.55133906290298
chr1	110840261	110840395	-	id_2482	0	-28	FALSE	G	A	G	0.041182008269365	3.98308561023802	0.473314815130095	4.02426761850738
chr1	110960018	110960152	-	id_2487	0	39	FALSE	C	T	T	0.0409732011312167	3.81494821421131	0.514488918826223	3.85592141534253
chr1	111541842	111541976	+	id_2501	2	-35	FALSE	G	C	G	0.755149032752452	2.36655768020625	NA	3.12170671295871
chr1	111567120	111567254	+	id_2505	8	-37	TRUE	C	T	C	0.0260368427569811	4.14937709193348	NA	4.17541393469046
chr1	111567120	111567254	+	id_2505	2	13	TRUE	A	C	C	0.0203770471759527	4.19551593528295	NA	4.21589298245891
chr1	111567120	111567254	+	id_2505	0	64	TRUE	G	A	G	0.00421942880603294	4.19089369022112	0.566515664336518	4.19511311902716
chr1	111785837	111785971	-	id_2509	2	-59	FALSE	C	T	T	0.0282470789548511	3.68649122309698	NA	3.71473830205183
chr1	111851937	111852071	+	id_2511	0	64	FALSE	G	C	C	0.0938242469544302	2.59119244316561	0.425544196963616	2.68501669012004
chr1	112091502	112091636	-	id_2518	0	70	FALSE	A	G	A	0.147037270293428	3.68019455323803	0.336101748103734	3.82723182353146
chr1	112113819	112113953	-	id_2520	0	65	FALSE	C	T	T	0.133206259548798	3.31382370040351	0.192561330796558	3.44702995995231
chr1	112403330	112403464	+	id_2523	0	-60	TRUE	G	A	A	0.220366011825720	1.41902744882313	0.297800965648423	1.63939346064885
chr1	112403330	112403464	+	id_2523	128	-44	TRUE	C	T	T	0.220366011825720	1.41902744882313	NA	1.63939346064885
chr1	112735083	112735217	+	id_2528	0	-9	FALSE	C	T	C	0.0248495072817386	3.88090180359848	0.504430796131945	3.90575131088022
chr1	113148440	113148574	-	id_2540	0	-2	FALSE	C	T	C	0.026322362266796	4.07819934658637	0.523592276032624	4.10452170885316
chr1	113416848	113416982	+	id_2546	0	58	FALSE	A	G	G	0.0144074508403769	4.15200976761756	0.540158700056642	4.16641721845793
chr1	113417084	113417218	-	id_2547	0	-26	FALSE	T	C	C	0.0244933781921699	4.01069009602303	0.531703340605352	4.0351834742152
chr1	114022155	114022289	-	id_2553	0	-32	FALSE	C	A	C	0.0351825070133276	2.57997317881597	0.530698214740505	2.6151556858293
chr1	114218826	114218960	-	id_2556	0	-60	FALSE	C	G	G	0.138989561779372	3.02362674931184	0.309875000814826	3.16261631109121
chr1	114249338	114249472	-	id_2557	0	-25	FALSE	A	C	C	0.0629239335722061	3.32044384204937	0.501069977502769	3.38336777562157
chr1	115457057	115457191	-	id_2577	0	-46	FALSE	A	G	G	0.098649011458957	4.12584903440609	0.170409505279361	4.22449804586505
chr1	115991718	115991852	+	id_2587	0	-48	TRUE	G	A	A	1.07861613450091	0.836584811851652	0.0159520685696283	1.91520094635257
chr1	115991718	115991852	+	id_2587	128	33	TRUE	A	C	C	1.07861613450091	0.836584811851652	NA	1.91520094635257
chr1	116021851	116021985	-	id_2588	8	-49	TRUE	C	A	C	0.305145553941575	1.97911331675328	NA	2.28425887069486
chr1	116021851	116021985	-	id_2588	0	44	TRUE	C	G	C	0.0937314465175784	1.94022499443183	0.397577557133179	2.03395644094940
chr1	116108845	116108979	-	id_2591	0	-2	FALSE	C	T	T	0.335471915044591	2.09072736159980	0.195798440503904	2.42619927664439
chr1	116116124	116116258	-	id_2592	2	-43	FALSE	T	C	C	0.124531322665899	3.45693768847862	NA	3.58146901114451
chr1	116152009	116152143	+	id_2593	0	23	FALSE	C	T	T	0.0145862715763968	3.54518097854519	0.54021871618761	3.55976725012159
chr1	117081544	117081678	+	id_2615	0	-27	FALSE	C	T	T	0.000311297013552313	3.95108452966543	0.58011396095	3.95139582667898
chr1	117326909	117327043	+	id_2621	2	11	FALSE	C	A	C	0.129227934729778	1.44256315085646	NA	1.57179108558623
chr1	117413730	117413864	+	id_2624	0	30	FALSE	C	A	A	0.119192471486100	1.66316371421885	0.393075190501391	1.78235618570495
chr1	117938716	117938850	+	id_2633	0	4	FALSE	T	C	C	0.601338296274321	1.72998477615194	0.0214300883353611	2.33132307242626
chr1	118016287	118016421	-	id_2634	2	-21	FALSE	A	G	G	0.0436375334944099	1.94216111689784	NA	1.98579865039225
chr1	118025316	118025450	+	id_2637	2	57	TRUE	G	A	G	0.54271629885578	0.654651538023245	NA	1.19736783687903
chr1	118498499	118498633	+	id_2648	2	42	FALSE	A	G	A	0.297455652240427	1.89159909136157	NA	2.18905474360200
chr1	118649096	118649230	-	id_2651	0	68	TRUE	T	C	C	0.0908005357159353	2.77489004059637	0.439829787251251	2.86569057631231
chr1	118649220	118649354	+	id_2651	2	-41	FALSE	G	A	A	0.027210259677665	2.91402509109262	NA	2.94123535077029
chr1	119570129	119570263	+	id_2657	0	18	FALSE	G	A	A	0.277559034820507	2.21024819689725	0.154377046448419	2.48780723171775
chr1	120088339	120088473	+	id_2681	0	64	FALSE	G	C	G	0.0944380461952457	3.80205557140491	0.384863414950812	3.89649361760016
chr1	144219162	144219296	-	id_2729	0	53	FALSE	T	A	T	0.0852391615722395	3.4219928704427	0.380223263479463	3.50723203201494
chr1	145830998	145831132	+	id_2757	0	-5	TRUE	A	G	G	0.0739570538028315	2.11465005189050	0.461209292617789	2.18860710569333
chr1	145830998	145831132	+	id_2757	8	61	TRUE	G	A	A	0.0331403266828827	2.13758972963271	NA	2.17073005631559
chr1	145831583	145831717	-	id_2758	0	13	FALSE	T	C	T	0.0379224072630559	4.08926840821669	0.5051899573108	4.12719081547975
chr1	148289322	148289456	-	id_2781	0	-55	FALSE	T	C	C	0.158978424310156	3.22960674223587	0.289315269505193	3.38858516654602
chr1	148306241	148306375	-	id_2782	0	13	FALSE	C	T	C	1.05316483054275	1.61719986901020	7.11781002796268e-08	2.67036469955295
chr1	148404931	148405065	-	id_2785	0	-52	FALSE	C	T	C	0.00481620118264192	3.99724847855206	0.562568712801173	4.0020646797347
chr1	148475448	148475582	+	id_2791	0	-45	TRUE	C	G	G	0.064135947074051	1.95492439729651	0.455246993433210	2.01906034437056
chr1	148669035	148669169	-	id_2795	0	66	FALSE	G	A	G	0.365973696395479	1.53355088786856	0.178859966877666	1.89952458426404
chr1	148724092	148724226	+	id_2797	0	-12	FALSE	G	T	T	0.0825215797217941	1.78397527260495	0.494938646254549	1.86649685232674
chr1	148860735	148860869	-	id_2806	0	30	FALSE	A	T	A	0.0449394541678726	3.49578360910203	0.4774638466383	3.54072306326991
chr1	149309551	149309685	-	id_2818	0	21	FALSE	A	G	G	0.110237740447035	2.30029184634193	0.381517285290998	2.41052958678897
chr1	149374690	149374824	+	id_2822	0	10	FALSE	G	T	G	0.464396809924473	1.00295935748735	0.0674929486148984	1.46735616741182
chr1	150069984	150070118	-	id_2842	0	-15	FALSE	C	A	C	0.0758552626923758	1.75644898257117	0.492415157386561	1.83230424526355
chr1	150424795	150424929	+	id_2858	0	38	FALSE	A	G	A	0.00576704659801779	3.80853893779549	0.566452075438416	3.81430598439351
chr1	150680087	150680221	-	id_2865	2	-42	FALSE	A	G	A	0.0975194290995629	4.01245602604831	NA	4.10997545514788
chr1	150690491	150690625	-	id_2866	0	-18	FALSE	G	A	G	0.37837057613254	1.37016338528439	0.0444700533942896	1.74853396141693
chr1	150699496	150699630	-	id_2869	0	42	FALSE	C	T	T	0.0881231470022268	3.80584921115019	0.297740671805304	3.89397235815241
chr1	150719296	150719430	-	id_2871	0	71	FALSE	C	G	G	0.155894179600896	3.31252649659808	0.151126714129931	3.46842067619898
chr1	150734306	150734440	+	id_2874	0	8	FALSE	G	A	G	0.264295481765062	3.50848994845633	0.0545571823614795	3.77278543022139
chr1	151016773	151016907	-	id_2883	2	-33	FALSE	C	T	C	0.138553860511143	3.43957625256057	NA	3.57813011307172
chr1	151062529	151062663	+	id_2884	0	5	TRUE	C	T	C	1.31092973267100	1.23839764145556	7.59502062337784e-05	2.54932737412656
chr1	151062529	151062663	+	id_2884	128	15	TRUE	C	T	T	1.31092973267100	1.23839764145556	NA	2.54932737412656
chr1	151109043	151109177	+	id_2885	0	11	FALSE	C	A	C	0.289830084651204	3.37512082678237	0.0552953149619176	3.66495091143357
chr1	151591654	151591788	+	id_2902	0	-41	TRUE	G	C	G	0.0262698029812231	3.77303612765263	0.522546106714426	3.79930593063386
chr1	151591654	151591788	+	id_2902	128	39	TRUE	T	C	C	0.0262698029812231	3.77303612765263	NA	3.79930593063386
chr1	151591654	151591788	+	id_2902	128	65	TRUE	G	A	G	0.0262698029812231	3.77303612765263	NA	3.79930593063386
chr1	151594696	151594830	+	id_2905	0	-24	FALSE	T	A	A	0.0670274006315546	3.62876602661580	0.398727119195914	3.69579342724736
chr1	151772338	151772472	+	id_2912	0	-1	FALSE	T	C	C	0.0397819117316562	3.74323224223841	0.5051899573108	3.78301415397007
chr1	151856813	151856947	-	id_2916	0	9	FALSE	G	T	G	1.17452044850404	2.15523684592765	1.36286449014049e-16	3.32975729443169
chr1	151866718	151866852	-	id_2917	0	44	FALSE	A	G	G	0.469553686064025	2.87345085593376	0.00105995390181612	3.34300454199778
chr1	152574282	152574416	-	id_2945	0	68	FALSE	C	T	C	0.107925826524337	3.81268499631860	0.242255517956656	3.92061082284293
chr1	152587641	152587775	+	id_2947	0	6	FALSE	G	T	G	0.780565288681265	1.20696369082524	1.66778657259999e-06	1.98752897950651
chr1	152592825	152592959	-	id_2948	0	-4	FALSE	C	A	A	0.396871189879326	2.37212284345758	0.0577244974028703	2.76899403333691
chr1	153046308	153046442	-	id_2966	2	73	FALSE	C	T	C	0.0329997435714790	2.44223514932520	NA	2.47523489289668
chr1	153058842	153058976	+	id_2967	0	-7	FALSE	A	T	A	0.098481106149211	3.26879316675881	0.339630553595691	3.36727427290802
chr1	153175705	153175839	-	id_2971	2	-14	FALSE	A	G	G	0.0358357661453313	2.57443860343828	NA	2.61027436958361
chr1	153182989	153183123	-	id_2973	2	59	FALSE	A	G	G	0.171680083392225	4.09809584387706	NA	4.26977592726929
chr1	153297146	153297280	+	id_2988	0	-26	FALSE	A	C	A	0.197547849703488	1.75123943429913	0.29160105970871	1.94878728400262
chr1	154147269	154147403	+	id_3021	0	54	TRUE	C	A	A	0.105773101209819	1.80973765593822	0.489088456828344	1.91551075714804
chr1	154452901	154453035	-	id_3045	2	64	FALSE	G	A	A	0.313907058538060	3.73597563644831	NA	4.04988269498637
chr1	154452991	154453125	+	id_3046	16	33	TRUE	C	T	T	0.0654735883539371	4.14114895788142	NA	4.20662254623535
chr1	154452991	154453125	+	id_3046	0	37	TRUE	G	C	C	0.137828628240890	4.00358090098533	0.398727119195914	4.14140952922622
chr1	154593454	154593588	+	id_3052	0	4	FALSE	T	A	N	0.230599251673199	4.05530155550330	0.00065456078801599	4.2859008071765
chr1	154619493	154619627	+	id_3054	0	-60	TRUE	G	A	G	0.128459785437627	4.2976189807137	0.112086230918654	4.42607876615132
chr1	154619493	154619627	+	id_3054	128	44	TRUE	T	C	C	0.128459785437627	4.2976189807137	NA	4.42607876615132
chr1	154622130	154622264	+	id_3055	8	-33	TRUE	C	A	C	0.0351870626341359	4.02612537690780	NA	4.06131243954194
chr1	154622130	154622264	+	id_3055	0	-7	TRUE	C	T	C	0.177756028553465	3.80960731788544	0.0419236412820545	3.98736334643891
chr1	154717245	154717379	+	id_3063	64	37	TRUE	A	G	G	0.0650641343321223	3.96522315110964	NA	4.03028728544176
chr1	154717245	154717379	+	id_3063	0	58	TRUE	G	A	G	0.0650641343321217	3.96522315110964	0.399376602201143	4.03028728544176
chr1	154839263	154839397	-	id_3069	0	-51	FALSE	A	G	A	-0.227624816775415	2.96960930011119	0.339523829806655	2.74198448333578
chr1	154839263	154839397	-	id_3069	2	55	FALSE	G	A	A	0.181310781287774	2.77870758242941	NA	2.96001836371718
chr1	154860875	154861009	+	id_3073	2	52	FALSE	C	T	T	0.237025454711475	3.11270095325085	NA	3.34972640796232
chr1	155164317	155164451	-	id_3099	2	63	FALSE	A	G	G	0.0664684203785924	3.37290532804323	NA	3.43937374842182
chr1	155400176	155400310	+	id_3107	0	-18	TRUE	C	A	C	0.0286461640300325	4.23896570827411	0.51011259068836	4.26761187230414
chr1	155400176	155400310	+	id_3107	64	20	TRUE	G	A	G	0.0184690807102725	4.23309357493225	NA	4.25156265564252
chr1	155862656	155862790	-	id_3124	0	-32	FALSE	G	A	A	0.0280072913225031	3.49520739613061	0.514849033630378	3.52321468745312
chr1	156114599	156114733	+	id_3129	2	-5	FALSE	A	G	G	0.331631679845833	2.77634757135789	NA	3.10797925120373
chr1	156185091	156185225	-	id_3130	0	-10	FALSE	T	A	T	0.227444275639726	3.24424345520824	0.0416429566894928	3.47168773084797
chr1	156197315	156197449	-	id_3131	2	-37	FALSE	A	G	A	0.111074828962122	1.84503775559899	NA	1.95611258456111
chr1	156206291	156206425	+	id_3133	0	56	FALSE	C	T	T	0.0811158403520851	3.69217261984314	0.4183232070184	3.77328846019523
chr1	156332284	156332418	+	id_3137	0	41	FALSE	T	C	C	0.0281539506513953	3.98388735499614	0.501069977502769	4.01204130564753
chr1	156354306	156354440	+	id_3139	64	6	TRUE	G	T	G	0.334890445534490	2.45648738541994	NA	2.79137783095443
chr1	156354306	156354440	+	id_3139	64	7	TRUE	G	A	G	0.453587572131463	2.14043005177193	NA	2.59401762390340
chr1	156354306	156354440	+	id_3139	0	30	TRUE	C	A	C	0.357292825024417	2.39518760056299	0.121554114232388	2.75248042558741
chr1	156354306	156354440	+	id_3139	2	31	TRUE	C	G	C	1.22249013582770	0.595373181378676	NA	1.81786331720637
chr1	156358181	156358315	-	id_3140	0	70	FALSE	C	T	C	0.102036908544474	3.5224504131905	0.364327070210924	3.62448732173498
chr1	156566342	156566476	-	id_3145	0	36	FALSE	C	T	C	0.054430423524049	3.07399979347821	0.472602527324592	3.12843021700226
chr1	156885559	156885693	-	id_3149	0	18	FALSE	C	T	C	0.152660097188609	1.77577008398106	0.350761309864900	1.92843018116967
chr1	157209393	157209527	+	id_3151	0	62	TRUE	A	T	A	0.171590485574337	2.20364637133338	0.419640075298161	2.37523685690771
chr1	157448069	157448203	-	id_3160	2	61	FALSE	C	G	G	0.237904597371039	4.0080246275937	NA	4.24592922496474
chr1	157658392	157658526	+	id_3162	0	34	FALSE	T	C	T	0.00520840764801887	3.09031255106308	0.572126220550032	3.0955209587111
chr1	158040450	158040584	+	id_3166	0	-5	FALSE	T	C	T	0.0904225794777378	1.46567951774511	0.455515853458159	1.55610209722285
chr1	158058022	158058156	-	id_3167	2	8	FALSE	G	C	G	2.62016137792247	1.08211149783519	NA	3.70227287575766
chr1	158244134	158244268	-	id_3176	0	35	FALSE	A	T	T	0.0255039437274694	3.14983444455907	0.531603903031426	3.17533838828654
chr1	158283214	158283348	+	id_3177	2	60	FALSE	C	T	T	0.00343847560438438	3.41115002360871	NA	3.4145884992131
chr1	158456117	158456251	-	id_3189	0	67	FALSE	T	G	T	0.122603167654069	1.99317169330369	0.39200073385471	2.11577486095776
chr1	158978111	158978245	+	id_3213	2	-49	FALSE	C	T	C	0.0157123774878557	1.80245669767897	NA	1.81816907516682
chr1	159067086	159067220	-	id_3220	64	-23	TRUE	T	C	C	0.0546475068995079	3.91125958185715	NA	3.96590708875666
chr1	159067086	159067220	-	id_3220	0	56	TRUE	A	G	G	0.117797298233820	3.89940907092932	0.322496877434752	4.01720636916314
chr1	159071497	159071631	+	id_3221	0	0	FALSE	C	G	C	0.109651317888427	3.22122810076207	0.366025228209789	3.33087941865049
chr1	159074027	159074161	+	id_3222	0	-55	FALSE	A	G	G	0.173876947816082	3.17551178483977	0.157940259718534	3.34938873265585
chr1	159187906	159188040	-	id_3226	0	-4	FALSE	C	G	C	0.179817581496863	3.86206956517901	0.129822204419163	4.04188714667588
chr1	159291344	159291478	-	id_3235	32	-28	TRUE	T	G	T	0.634967340151698	1.51931228420381	NA	2.15427962435551
chr1	159291344	159291478	-	id_3235	0	12	TRUE	G	A	A	0.634967340151698	1.51931228420381	0.00355928438951318	2.15427962435551
chr1	159334778	159334912	+	id_3239	0	25	FALSE	A	G	G	0.0366590887948615	2.43823827274554	0.530305369769117	2.47489736154041
chr1	159402163	159402297	+	id_3244	0	-41	FALSE	A	G	G	0.118794898988290	3.37300856294340	0.244657667645427	3.49180346193169
chr1	159417184	159417318	+	id_3247	0	-35	FALSE	G	A	G	0.202393351922879	2.09499701880257	0.267219530822165	2.29739037072545
chr1	159963327	159963461	-	id_3267	0	-5	FALSE	C	G	C	0.123801186422170	1.67811555287487	0.394918722513357	1.80191673929704
chr1	160201635	160201769	+	id_3274	0	-21	FALSE	A	G	T	0.322064340901399	1.44469974156546	0.344612808034047	1.76676408246686
chr1	161595683	161595817	+	id_3294	0	72	FALSE	A	C	A	0.0334554197164776	3.04446940490329	0.51646953999608	3.07792482461977
chr1	161772348	161772482	+	id_3298	32	-58	TRUE	A	G	A	0.0498510781183616	1.74407135668791	NA	1.79392243480628
chr1	161772348	161772482	+	id_3298	0	-8	TRUE	C	A	A	0.0498510781183616	1.74407135668791	0.52778009977178	1.79392243480628
chr1	161772348	161772482	+	id_3298	2	-5	TRUE	G	A	G	0.249959327993411	1.33784260921522	NA	1.58780193720863
chr1	162110132	162110266	+	id_3299	0	-51	FALSE	T	A	T	0.0459779079882415	2.72742330257934	0.503946362487314	2.77340121056758
chr1	163010383	163010517	+	id_3304	0	-42	FALSE	G	A	A	0.00230378150054705	1.90858195284021	0.577562119136018	1.91088573434075
chr1	163365529	163365663	+	id_3309	0	-45	FALSE	T	A	A	0.0817114761968953	3.68989971493170	0.413383687752723	3.77161119112859
chr1	163493911	163494045	+	id_3313	0	32	FALSE	A	G	G	0.0233241209718978	3.90241184879493	0.539107801404339	3.92573596976683
chr1	163837598	163837732	+	id_3321	0	13	FALSE	T	C	C	0.0652728527557622	3.14001095346886	0.439468320048899	3.20528380622462
chr1	163922100	163922234	+	id_3322	2	22	FALSE	T	C	C	0.542831079210704	2.18093299264965	NA	2.72376407186035
chr1	164164075	164164209	+	id_3331	0	-40	FALSE	C	T	C	0.0727531583314856	3.57268257560232	0.36267145383466	3.6454357339338
chr1	164669668	164669802	-	id_3342	0	8	TRUE	G	A	G	0.35070023622647	1.99751952019808	0.131926249426198	2.34821975642455
chr1	164669668	164669802	-	id_3342	32	44	TRUE	C	A	A	0.394774371949413	2.35564232967369	NA	2.7504167016231
chr1	164912968	164913102	-	id_3345	0	71	FALSE	G	A	A	0.107844526566154	1.47900778765727	0.480766483700615	1.58685231422342
chr1	165021976	165022110	+	id_3347	2	-7	FALSE	C	A	N	0.43515760131674	1.12896983516583	NA	1.56412743648257
chr1	165675480	165675614	+	id_3366	0	-43	TRUE	G	A	A	-0.093328073742722	2.19691997664690	0.476851401378714	2.10359190290417
chr1	165769774	165769908	-	id_3369	0	-11	FALSE	C	T	T	0.000729346618969617	4.07368094418631	0.577562119136018	4.07441029080528
chr1	165776352	165776486	-	id_3370	0	2	FALSE	C	A	A	0.0135291725834357	3.48584102144335	0.551130430260395	3.49937019402678
chr1	166039314	166039448	-	id_3378	0	19	FALSE	T	G	G	0.0352120974725874	4.28291964180091	0.497421779947267	4.3181317392735
chr1	166114769	166114903	-	id_3379	2	-12	FALSE	A	G	G	0.0858918895363322	1.90209622153935	NA	1.98798811107568
chr1	166114769	166114903	-	id_3379	0	-10	FALSE	A	T	T	0.112741193032295	1.77606706617172	0.437039135609353	1.88880825920402
chr1	166318229	166318363	-	id_3381	0	70	FALSE	G	T	G	0.0401143536086015	4.25702732967436	0.430667104376265	4.29714168328296
chr1	166328982	166329116	+	id_3384	2	-21	FALSE	T	C	C	0.526307183637227	1.74943405493059	NA	2.27574123856782
chr1	166839472	166839606	+	id_3396	0	-50	FALSE	G	A	G	0.117791409686379	3.73801587976685	0.368436443871307	3.85580728945323
chr1	166873382	166873516	+	id_3398	0	-5	TRUE	A	G	G	-0.0224995309289816	3.7742035465023	0.523988164338222	3.75170401557332
chr1	166873382	166873516	+	id_3398	32	64	TRUE	A	G	G	0.0394803575642723	3.74262033715539	NA	3.78210069471967
chr1	167786218	167786352	+	id_3410	2	16	FALSE	T	C	T	0.0570698040819989	2.68879087997712	NA	2.74586068405912
chr1	169165648	169165782	-	id_3428	2	30	FALSE	A	C	A	0.0472860256229665	3.38022798852489	NA	3.42751401414786
chr1	169202947	169203081	+	id_3429	0	-41	FALSE	C	A	C	0.0674656775264162	2.89841831329031	0.451149717541147	2.96588399081673
chr1	169462658	169462792	-	id_3432	0	49	FALSE	C	A	C	0.275138131494283	3.38552672344572	0.0730388648628568	3.66066485494
chr1	169880796	169880930	+	id_3439	2	71	FALSE	T	C	C	0.183834667982312	3.89863295092813	NA	4.08246761891044
chr1	170238633	170238767	+	id_3449	0	45	FALSE	T	G	T	0.0486566833758846	3.10945403115044	0.486210006214555	3.15811071452633
chr1	170637763	170637897	-	id_3453	0	63	FALSE	T	G	G	0.321653891431065	2.17402673497562	0.0396339668560115	2.49568062640668
chr1	171423737	171423871	+	id_3464	0	-12	FALSE	T	A	T	0.400768076357545	1.17600552930391	0.129341924902952	1.57677360566146
chr1	171438251	171438385	-	id_3465	0	29	FALSE	G	C	C	0.098144234552542	2.85429950241313	0.464536565030251	2.95244373696567
chr1	171656223	171656357	+	id_3468	0	-21	FALSE	C	T	T	0.0436273748044698	3.41730060888377	0.494219827482859	3.46092798368824
chr1	173390745	173390879	+	id_3495	0	16	FALSE	A	T	T	0.0446613837628752	3.84505321889058	0.487126080934028	3.88971460265346
chr1	173461686	173461820	+	id_3497	0	-8	FALSE	C	T	C	0.130615380195973	2.88160909449231	0.422315531528769	3.01222447468828
chr1	173717571	173717705	-	id_3505	0	68	FALSE	T	C	T	0.303416604018636	2.02438049069236	0.132347515721832	2.327797094711
chr1	175116872	175117006	-	id_3520	2	36	FALSE	C	G	G	0.139757028782950	3.86254930640665	NA	4.0023063351896
chr1	175570189	175570323	+	id_3528	0	1	TRUE	C	T	C	0.305083122751752	1.34994366392116	0.235453674555127	1.65502678667292
chr1	175668789	175668923	-	id_3530	2	-33	FALSE	A	G	C	0.340410157182774	2.05656912193035	NA	2.39697927911312
chr1	176273275	176273409	+	id_3541	0	5	TRUE	C	T	C	0.393608275295471	1.40406922955770	0.0241774516362451	1.79767750485317
chr1	176518748	176518882	-	id_3545	0	29	FALSE	A	G	A	0.0282090689874589	1.85235909178008	0.547769003184521	1.88056816076754
chr1	176580316	176580450	-	id_3548	0	11	FALSE	C	T	C	0.187997508303447	2.25689822926738	0.302059550432577	2.44489573757083
chr1	176777933	176778067	+	id_3555	0	4	FALSE	T	C	C	0.235451995727093	1.86342088955207	0.161038673954372	2.09887288527916
chr1	176778364	176778498	+	id_3556	0	23	FALSE	A	G	G	0.206910206093173	4.32920515897572	0.0855963370791579	4.53611536506889
chr1	177315031	177315165	+	id_3565	0	-46	FALSE	A	G	G	0.132926180996447	3.27995834975741	0.238925680559263	3.41288453075386
chr1	177529573	177529707	-	id_3571	0	21	TRUE	T	C	C	0.163698654663977	1.79993302829915	0.225775196859107	1.96363168296313
chr1	178424059	178424193	+	id_3587	0	-48	TRUE	A	G	G	0.0204109072637092	3.48420948872884	0.539268532368116	3.50462039599255
chr1	178424059	178424193	+	id_3587	8	70	TRUE	T	C	C	-0.114918800494875	3.61190677274952	NA	3.49698797225464
chr1	178449306	178449440	-	id_3588	0	-25	FALSE	G	C	C	0.498486318268136	1.71170395651368	0.00239302642060799	2.21019027478182
chr1	178488506	178488640	+	id_3591	0	-23	FALSE	G	A	G	0.0890914433229407	3.98866543162832	0.339327957897295	4.07775687495126
chr1	178506106	178506240	+	id_3592	0	-9	TRUE	T	C	T	0.529838300626799	1.70477011439016	3.47854937161592e-05	2.23460841501696
chr1	178738628	178738762	+	id_3597	0	8	TRUE	C	T	C	0.120980034385814	2.07370135678508	0.371262037798286	2.1946813911709
chr1	179319996	179320130	+	id_3611	0	26	TRUE	G	A	G	0.0904264912036793	2.94312629333307	0.408547241517975	3.03355278453675
chr1	179402457	179402591	-	id_3618	0	64	FALSE	T	C	C	0.00594266836653438	3.90765150281846	0.560309506872873	3.913594171185
chr1	179659447	179659581	-	id_3621	0	60	FALSE	T	C	C	0.0368657300692833	2.8793487190007	0.494462692314042	2.91621444906998
chr1	179660812	179660946	-	id_3622	0	-24	FALSE	C	T	T	0.0168884350872568	4.28602211371607	0.530698214740505	4.30291054880332
chr1	179733702	179733836	+	id_3625	0	-28	TRUE	C	G	C	0.514731141301902	2.14756272864570	0.103255175869053	2.66229386994761
chr1	179868511	179868645	-	id_3629	0	-40	FALSE	C	T	T	0.262365354126384	1.34707259035651	0.280861104951102	1.60943794448289
chr1	180316857	180316991	-	id_3641	0	73	FALSE	G	C	N	0.0822733733000472	3.63433491405162	0.424211039683483	3.71660828735167
chr1	180320784	180320918	+	id_3643	0	25	FALSE	G	A	G	0.157516644900321	3.8421211094887	0.310967829024974	3.99963775438902
chr1	180632599	180632733	-	id_3647	0	-23	TRUE	G	C	G	0.0425960747000034	3.68054235329389	0.488745187227554	3.72313842799390
chr1	180632599	180632733	-	id_3647	64	55	TRUE	G	C	C	0.0369748860048184	3.70131437021004	NA	3.73828925621486
chr1	180835242	180835376	-	id_3655	0	-36	FALSE	C	G	G	0.0801647588345333	3.31522183073896	0.31621449941652	3.39538658957349
chr1	180864539	180864673	-	id_3657	0	-26	FALSE	A	G	G	0.0598512542354154	1.69441140776334	0.514849033630378	1.75426266199875
chr1	181816307	181816441	-	id_3679	0	1	FALSE	C	A	C	0.437608162410892	1.89992957106642	0.081724788664567	2.33753773347731
chr1	181859087	181859221	-	id_3681	0	-32	FALSE	G	A	G	0.0684234714928116	3.68741994539093	0.422847021827057	3.75584341688374
chr1	182121034	182121168	-	id_3685	0	-46	FALSE	G	A	A	0.157438459169678	1.66596639150129	0.420214191676363	1.82340485067097
chr1	182151851	182151985	-	id_3687	0	32	FALSE	G	A	G	0.120727413988326	3.17890003798472	0.386256567469471	3.29962745197305
chr1	182346088	182346222	+	id_3691	0	-17	FALSE	T	C	C	0.443240713921506	1.91770341426747	0.0827025445572997	2.36094412818897
chr1	184561125	184561259	-	id_3722	0	-1	FALSE	G	A	A	0.198495763151342	2.26669027512113	0.182165504006338	2.46518603827247
chr1	187665398	187665532	+	id_3744	2	43	FALSE	C	T	C	0.365435395271442	2.54383549821191	NA	2.90927089348335
chr1	188095255	188095389	+	id_3746	0	40	FALSE	A	G	A	0.150023706481542	3.93894445963446	0.176716788012127	4.088968166116
chr1	188652126	188652260	-	id_3750	0	27	FALSE	G	A	A	0.0116940214224946	1.71703152431097	0.562533515675251	1.72872554573346
chr1	190844916	190845050	-	id_3770	0	-23	FALSE	T	C	C	0.328855412839891	1.49247638371853	0.215653251685201	1.82133179655842
chr1	191490688	191490822	+	id_3782	0	-12	FALSE	C	G	G	0.131477587513574	2.26850796495087	0.442934090268928	2.39998555246445
chr1	193061250	193061384	+	id_3793	0	-16	TRUE	C	G	G	0.00900986483138605	1.59590620066461	0.56809020743937	1.60491606549599
chr1	193409650	193409784	+	id_3796	0	57	FALSE	G	C	C	0.183431161476076	1.57727300371499	0.406336979333574	1.76070416519106
chr1	194121919	194122053	+	id_3802	0	-55	FALSE	G	A	G	0.101354309565199	1.87442539000451	0.442934090268928	1.97577969956971
chr1	194384264	194384398	+	id_3804	2	71	FALSE	C	G	C	0.517279311916504	1.03672690601388	NA	1.55400621793039
chr1	194591074	194591208	+	id_3806	0	15	FALSE	A	G	G	0.364227351376611	1.78512770138577	0.129822204419163	2.14935505276238
chr1	197349141	197349275	-	id_3839	0	35	FALSE	C	A	C	0.156507033363445	3.80053713460759	0.193576658041362	3.95704416797104
chr1	197658100	197658234	-	id_3843	0	-30	FALSE	C	T	C	0.229861264405621	1.67676624573782	0.407702076007049	1.90662751014344
chr1	197699406	197699540	-	id_3844	2	-7	FALSE	T	G	T	0.0634669890289506	3.28217511032379	NA	3.34564209935274
chr1	198526207	198526341	+	id_3855	0	-38	TRUE	G	A	G	0.088132398144419	1.87056056220307	0.472609440027451	1.95869296034749
chr1	198858160	198858294	+	id_3865	2	51	FALSE	C	T	C	0.243278424179213	1.48934793607778	NA	1.73262636025699
chr1	199038761	199038895	-	id_3867	0	37	FALSE	G	A	A	-0.0557944447310012	4.12141596004243	0.484109998540543	4.06562151531143
chr1	199073846	199073980	-	id_3868	0	-4	TRUE	C	T	T	-0.175193429406988	2.15438783583468	0.39536798214012	1.97919440642769
chr1	199073846	199073980	-	id_3868	32	43	TRUE	C	A	A	-0.0508468058334973	2.05105306214621	NA	2.00020625631271
chr1	199073846	199073980	-	id_3868	32	51	TRUE	T	C	T	0.0351537138373992	1.97306792008323	NA	2.00822163392063
chr1	199278776	199278910	-	id_3879	0	-20	FALSE	G	A	G	0.0382106542063438	3.98318878826862	0.49563224163867	4.02139944247496
chr1	199385273	199385407	+	id_3884	0	-7	FALSE	T	A	A	0.0121426533399455	3.10201647178104	0.556993726354363	3.11415912512099
chr1	199450306	199450440	+	id_3887	2	29	FALSE	G	A	A	0.409177016989918	2.18335620896915	NA	2.59253322595907
chr1	199545365	199545499	+	id_3890	2	59	FALSE	T	G	C	0.226960267131226	2.32740246990054	NA	2.55436273703176
chr1	199582469	199582603	-	id_3891	2	19	FALSE	A	G	G	0.272790160759361	3.43993637548144	NA	3.7127265362408
chr1	200219195	200219329	+	id_3919	0	-35	TRUE	G	A	A	0.386897855076114	1.62580401257357	0.232169704768119	2.01270186764968
chr1	200396405	200396539	+	id_3926	0	-17	FALSE	T	C	T	0.041850542231269	3.55881593302354	0.514162668950844	3.60066647525480
chr1	200891946	200892080	+	id_3943	0	-37	TRUE	C	T	T	0.153408978023144	1.89846533727233	0.346009471678406	2.05187431529548
chr1	200891946	200892080	+	id_3943	128	46	TRUE	C	T	T	0.153408978023144	1.89846533727233	NA	2.05187431529548
chr1	200955463	200955597	-	id_3947	0	43	FALSE	T	C	C	0.117686003097122	3.55122771336568	0.390272661798399	3.6689137164628
chr1	201267348	201267482	+	id_3954	0	28	TRUE	G	C	C	0.555263910587744	1.40206833014234	0.00149887848223542	1.95733224073009
chr1	201320380	201320514	+	id_3959	0	71	FALSE	C	T	C	-0.133420915747998	4.01354923404264	0.278294020429081	3.88012831829464
chr1	201575933	201576067	+	id_3979	2	36	FALSE	C	T	C	0.0657471898132058	3.81550840189610	NA	3.88125559170931
chr1	201578342	201578476	+	id_3981	2	-44	FALSE	C	T	T	0.123316075538494	4.21486982664984	NA	4.33818590218833
chr1	201680190	201680324	-	id_3984	2	59	FALSE	A	G	G	0.122288598080114	1.83574084633325	NA	1.95802944441337
chr1	201845287	201845421	+	id_3990	2	-44	FALSE	A	G	G	0.115614303689723	2.22373598730557	NA	2.33935029099530
chr1	202097124	202097258	+	id_3995	2	-44	FALSE	A	C	C	0.121038557655430	4.08153410347644	NA	4.20257266113187
chr1	202097124	202097258	+	id_3995	0	-6	FALSE	A	C	C	0.0654664524164356	4.05807780709515	0.428885966851287	4.12354425951159
chr1	202364899	202365033	-	id_3999	0	-54	FALSE	G	T	G	0.0281726241186955	4.14866451581634	0.514873700540019	4.17683713993503
chr1	202667191	202667325	+	id_4008	0	21	FALSE	A	C	A	0.0497996107572305	4.06762213823425	0.457657714849524	4.11742174899148
chr1	202855677	202855811	+	id_4020	0	-14	FALSE	A	G	G	0.300415870948990	1.56350277277031	0.215311225683782	1.86391864371930
chr1	203027641	203027775	+	id_4026	2	-17	FALSE	T	C	C	0.0613352737127018	4.0041976769837	NA	4.06553295069640
chr1	203302025	203302159	-	id_4035	0	21	FALSE	C	T	C	0.964249468274972	0.751626538144279	2.0632096410014e-07	1.71587600641925
chr1	203358046	203358180	+	id_4036	0	-57	TRUE	T	G	T	0.076730749031141	3.73921990451761	0.323125002765467	3.81595065354875
chr1	203377502	203377636	-	id_4037	0	7	TRUE	G	A	A	0.102369809151393	3.68121546779859	0.305187073273434	3.78358527694998
chr1	203377502	203377636	-	id_4037	2	24	TRUE	A	G	G	0.0998675711618143	3.52390435042962	NA	3.62377192159143
chr1	203377502	203377636	-	id_4037	32	36	TRUE	T	G	T	0.086502609801008	3.68305971164552	NA	3.76956232144653
chr1	203492033	203492167	-	id_4039	0	27	FALSE	C	T	T	0.181557906073811	3.90033118904935	0.0173395302447303	4.08188909512316
chr1	203632878	203633012	+	id_4046	0	-48	TRUE	T	G	G	0.229727196010902	2.82072362642641	0.20382888913469	3.05045082243731
chr1	203820700	203820834	-	id_4053	0	56	TRUE	T	G	G	0.207453565585673	2.77895277346438	0.0855963370791579	2.98640633905006
chr1	203820700	203820834	-	id_4053	16	66	TRUE	C	G	G	0.144440751938745	2.84214194194319	NA	2.98658269388193
chr1	203867808	203867942	-	id_4057	0	60	FALSE	C	T	C	0.0379020859705069	3.79556828284525	0.499323702137492	3.83347036881576
chr1	203946990	203947124	-	id_4062	2	27	FALSE	T	C	T	0.000186312956949993	3.82647352628201	NA	3.82665983923896
chr1	204154838	204154972	+	id_4066	2	-4	FALSE	C	T	C	0.0236071780620585	4.08188006528699	NA	4.10548724334905
chr1	204710405	204710539	+	id_4075	0	-48	FALSE	C	T	C	0.0920732552708751	2.18856740696686	0.447079661355834	2.28064066223774
chr1	204784860	204784994	+	id_4079	2	55	FALSE	A	G	G	0.203763129986781	4.0522344742436	NA	4.25599760423038
chr1	204904272	204904406	-	id_4089	0	-30	FALSE	T	C	T	0.0181304076638831	3.81618586183772	0.530698214740505	3.83431626950161
chr1	204965660	204965794	+	id_4090	0	-46	FALSE	A	G	A	0.0381138447322027	3.83580533074739	0.455246993433210	3.87391917547959
chr1	204974617	204974751	+	id_4092	0	-32	FALSE	A	C	A	0.0217983026473922	4.30587985021304	0.484389846074745	4.32767815286044
chr1	205171794	205171928	+	id_4108	0	13	TRUE	C	T	C	0.268550958608274	2.60667366023809	0.112086230918654	2.87522461884636
chr1	205561088	205561222	+	id_4121	2	-35	FALSE	T	C	T	0.328302114488680	2.39147449169395	NA	2.71977660618263
chr1	205739594	205739728	-	id_4129	0	-39	FALSE	T	A	T	0.0237144734249906	3.44415474673947	0.54021871618761	3.46786922016446
chr1	205739594	205739728	-	id_4129	2	57	FALSE	G	C	C	0.222912051031451	3.43693054278623	NA	3.65984259381768
chr1	206051956	206052090	+	id_4136	0	7	FALSE	G	A	A	0.210495778817675	3.24291755276591	0.159271653822406	3.45341333158359
chr1	206125149	206125283	+	id_4144	2	-53	FALSE	C	A	A	0.188480078087283	4.10189964411301	NA	4.29037972220029
chr1	206237876	206238010	-	id_4149	2	-41	FALSE	A	G	G	0.0668453110609156	4.09533297838602	NA	4.16217828944693
chr1	206285761	206285895	-	id_4152	2	48	FALSE	G	T	G	0.374569296955994	1.33077187031427	NA	1.70534116727026
chr1	206492474	206492608	-	id_4158	0	10	FALSE	G	T	G	0.662330407839378	1.36366160855305	1.60367654798488e-05	2.02599201639243
chr1	206892397	206892531	+	id_4160	0	46	FALSE	G	T	G	0.0172834469770786	3.86363218620903	0.550471948231095	3.8809156331861
chr1	207238010	207238144	-	id_4163	0	-32	FALSE	A	G	G	0.101542845342635	1.83664121408317	0.468805998216629	1.93818405942581
chr1	207795102	207795236	-	id_4176	0	-37	FALSE	G	A	G	0.208886858937216	1.87072853878081	0.402448485938279	2.07961539771803
chr1	207886627	207886761	+	id_4183	0	-59	FALSE	A	G	G	0.265888197777567	2.10917743822750	0.30289673183051	2.37506563600506
chr1	208038127	208038261	+	id_4187	0	63	TRUE	C	A	C	0.187439380660881	1.74708425652198	0.28947458616761	1.93452363718286
chr1	208067779	208067913	+	id_4189	32	-44	TRUE	T	C	C	-0.0824684809048053	3.6388902174347	NA	3.55642173652989
chr1	208067779	208067913	+	id_4189	0	16	TRUE	T	C	T	0.00402140082862934	3.57016754516392	0.572126220550032	3.57418894599255
chr1	208100389	208100523	+	id_4191	0	-37	FALSE	T	G	T	0.0111731496964566	3.89257256155568	0.556793322175714	3.90374571125214
chr1	208600890	208601024	+	id_4198	2	52	FALSE	A	G	A	0.0166790222550484	2.89480033026894	NA	2.91147935252399
chr1	208600890	208601024	+	id_4198	2	65	FALSE	T	C	T	0.0166790222550484	2.89480033026894	NA	2.91147935252399
chr1	208614448	208614582	+	id_4199	0	29	FALSE	A	G	A	0.0820468475927869	3.81915271181568	0.44463210879634	3.90119955940847
chr1	209592976	209593110	-	id_4210	2	15	FALSE	A	G	G	0.266655649621251	3.8739937605594	NA	4.14064941018065
chr1	209889102	209889236	-	id_4219	0	11	FALSE	C	G	G	1.49181605246059	1.78754884426918	0.000105362374226960	3.27936489672977
chr1	209920785	209920919	+	id_4221	0	-43	FALSE	C	T	C	-0.135493078889476	3.33907576076005	0.406362527336915	3.20358268187058
chr1	210835929	210836063	+	id_4238	0	44	FALSE	A	G	G	-0.115818542457030	3.31265419168974	0.38354808513425	3.19683564923271
chr1	210870127	210870261	+	id_4240	0	-26	TRUE	A	G	A	0.0544682756677949	4.34225700977429	0.386256567469471	4.39672528544208
chr1	210941130	210941264	+	id_4245	0	47	TRUE	T	C	C	0.095470223413101	2.18051759755076	0.46896109402560	2.27598782096387
chr1	211022525	211022659	-	id_4248	0	4	TRUE	C	T	T	-0.0552795886684496	2.88504078669874	0.493609440705332	2.82976119803029
chr1	211022525	211022659	-	id_4248	32	57	TRUE	C	T	T	0.077662232229447	2.84038831211313	NA	2.91805054434258
chr1	211155387	211155521	+	id_4250	0	-38	TRUE	G	C	G	0.261119216321357	2.26444984928813	0.200246474443598	2.52556906560949
chr1	211190839	211190973	-	id_4252	0	-13	FALSE	T	C	C	0.133380146431257	1.65660629412965	0.409800935235864	1.78998644056091
chr1	211484675	211484809	+	id_4260	0	-55	FALSE	C	T	T	0.173782185085562	3.12292481739841	0.237122856783429	3.29670700248397
chr1	212568911	212569045	-	id_4270	0	40	FALSE	A	C	A	0.146468706453927	4.08483965083667	0.138526159918456	4.2313083572906
chr1	212692506	212692640	+	id_4275	0	-10	TRUE	T	C	T	0.124309379926244	1.65622330917155	0.422999809441065	1.78053268909780
chr1	213048947	213049081	+	id_4280	0	57	FALSE	G	A	G	0.122966841014288	1.86466114860132	0.415954935577316	1.98762798961561
chr1	213316413	213316547	-	id_4282	2	63	FALSE	T	C	C	0.104258800584598	2.97824833019015	NA	3.08250713077475
chr1	215574031	215574165	-	id_4301	0	32	FALSE	T	G	T	0.026399551973775	3.58464067567754	0.509111343765539	3.61104022765131
chr1	218973155	218973289	-	id_4351	0	-28	FALSE	A	G	G	0.0804971474580804	3.8848036763622	0.42242630776039	3.96530082382028
chr1	218973155	218973289	-	id_4351	2	-18	FALSE	T	G	G	0.107134205234548	3.89575777276855	NA	4.0028919780031
chr1	219015338	219015472	+	id_4352	0	54	FALSE	T	C	C	0.159176659540649	3.67075445304146	0.148261279168135	3.82993111258210
chr1	219016790	219016924	-	id_4353	0	35	FALSE	C	G	C	0.0173453056712617	4.09154555661342	0.522546106714426	4.10889086228469
chr1	219053046	219053180	+	id_4357	0	32	FALSE	C	G	C	0.0447135025590422	1.73070724651566	0.540491730151639	1.77542074907471
chr1	220695207	220695341	-	id_4383	0	-11	FALSE	A	T	T	0.041745456390383	4.08629661124128	0.487126080934028	4.12804206763166
chr1	221882628	221882762	-	id_4407	0	27	FALSE	T	C	T	0.087759102089882	3.84230457738764	0.233569402312439	3.93006367947752
chr1	222587781	222587915	-	id_4423	0	-33	FALSE	T	A	A	0.156966651597926	2.90707768986442	0.294317633464074	3.06404434146235
chr1	223598070	223598204	-	id_4441	0	-21	FALSE	G	A	G	0.105527301036582	1.67394975219550	0.465014293047841	1.77947705323208
chr1	224026743	224026877	-	id_4449	0	-56	FALSE	A	G	G	0.0604482261922402	3.47339743590330	0.430547966266709	3.53384566209554
chr1	224100229	224100363	-	id_4452	0	35	FALSE	A	T	T	0.174217530791420	2.94716912016602	0.265600837017322	3.12138665095744
chr1	224132117	224132251	+	id_4453	0	-17	FALSE	A	G	G	0.0455038018698052	3.10587042102585	0.49927132122622	3.15137422289565
chr1	224657841	224657975	+	id_4474	0	-36	TRUE	T	G	G	0.106036068979006	2.85926890264891	0.394918722513357	2.96530497162792
chr1	224692466	224692600	+	id_4477	0	-13	FALSE	C	T	C	0.250258464365346	1.67223396015848	0.314440944491614	1.92249242452383
chr1	224711861	224711995	+	id_4479	0	47	FALSE	T	C	N	0.0923011376251184	1.94927808510988	0.481365268202998	2.04157922273500
chr1	224804373	224804507	+	id_4481	0	34	TRUE	G	A	A	0.166764874785881	1.57638692936152	0.340772156795026	1.7431518041474
chr1	225489472	225489606	-	id_4498	0	61	TRUE	C	T	C	0.146690936602055	2.54971520095677	0.316087049040178	2.69640613755883
chr1	226253784	226253918	-	id_4509	0	39	FALSE	C	A	C	0.154277668071582	3.87213165453155	0.213272984169651	4.02640932260313
chr1	226563624	226563758	+	id_4525	0	-9	TRUE	A	G	G	0.127735830056477	1.66869544993348	0.447000162109838	1.79643127998996
chr1	227460513	227460647	+	id_4546	0	47	FALSE	A	G	G	0.0855271703493868	3.36196734132795	0.416618711391187	3.44749451167733
chr1	227984042	227984176	+	id_4560	0	-12	FALSE	T	C	N	0.214434707151915	1.63011898463437	0.224766049568739	1.84455369178629
chr1	228051564	228051698	+	id_4562	0	-52	FALSE	A	G	A	0.180359812050638	3.27247509190240	0.277714552310384	3.45283490395304
chr1	228352489	228352623	+	id_4567	0	72	TRUE	C	T	C	0.195192254294642	1.37827208096404	0.365189487733624	1.57346433525868
chr1	228513062	228513196	-	id_4574	2	-43	FALSE	A	G	A	0.0198699279832091	3.90375193324326	NA	3.92362186122646
chr1	229560307	229560441	+	id_4594	0	-58	FALSE	G	A	A	0.037401021413615	3.29305588712458	0.514849033630378	3.33045690853819
chr1	230838252	230838386	+	id_4615	2	-31	FALSE	T	A	A	0.192598481437950	2.98648679106785	NA	3.1790852725058
chr1	231878477	231878611	+	id_4626	2	-38	TRUE	T	C	C	0.7434204457426	2.03288161909296	NA	2.77630206483556
chr1	231878477	231878611	+	id_4626	2	-19	TRUE	C	A	C	0.157081679194468	1.81198242621055	NA	1.96906410540502
chr1	231993588	231993722	-	id_4628	0	37	FALSE	C	T	C	0.126931233560315	4.05459781677806	0.17525512950955	4.18152905033837
chr1	232272281	232272415	-	id_4631	0	-17	TRUE	C	T	C	0.082272782112157	2.00957742583162	0.483179896253074	2.09185020794377
chr1	232272281	232272415	-	id_4631	32	70	TRUE	A	G	G	0.0196624658684485	2.04850864632573	NA	2.06817111219418
chr1	232327802	232327936	-	id_4635	0	59	FALSE	C	T	T	0.220776059346163	3.13749487930759	0.0231870594380818	3.35827093865375
chr1	232415233	232415367	+	id_4638	2	1	FALSE	C	A	C	0.778404294427085	2.24749922905013	NA	3.02590352347721
chr1	232434117	232434251	-	id_4640	0	19	FALSE	A	G	A	0.0739684541832857	2.91789910395012	0.495604634345706	2.99186755813341
chr1	232528968	232529102	+	id_4643	2	7	TRUE	G	C	G	0.0117578775584230	3.38417961267974	NA	3.39593749023817
chr1	232575878	232576012	+	id_4644	2	-57	FALSE	C	G	A	3.59423853057475e-06	1.59108517952738	NA	1.59108877376591
chr1	232701547	232701681	+	id_4648	0	-33	FALSE	A	G	A	0.232954396852509	4.00449752345102	0.0191003363140590	4.23745192030353
chr1	232810847	232810981	+	id_4652	2	-35	TRUE	A	G	G	0.449398377054348	2.30135787367939	NA	2.75075625073374
chr1	233429486	233429620	+	id_4666	0	36	FALSE	C	T	C	0.195936476050892	1.6869171233327	0.422847021827057	1.88285359938359
chr1	233734566	233734700	-	id_4674	0	38	FALSE	G	C	G	0.0156737574586543	4.10618668118525	0.551130430260395	4.1218604386439
chr1	234096089	234096223	+	id_4687	0	-52	FALSE	T	C	C	0.263497180307359	2.664555291246	0.0802038579704209	2.92805247155336
chr1	234682033	234682167	-	id_4704	0	-35	FALSE	C	T	C	0.0460904294121116	3.43156434129675	0.447359625971024	3.47765477070886
chr1	234719946	234720080	-	id_4705	0	56	FALSE	T	C	C	0.0726759090020564	2.64588768309009	0.429870396313843	2.71856359209215
chr1	234773101	234773235	-	id_4707	2	47	FALSE	A	G	G	0.164707727165393	2.28777464999612	NA	2.45248237716151
chr1	235616634	235616768	-	id_4717	0	-11	FALSE	C	T	T	0.0426148376089762	3.04048954186618	0.492388215726612	3.08310437947515
chr1	235792271	235792405	-	id_4719	0	-5	TRUE	G	A	A	0.153186224548327	2.62334203764828	0.255286902089845	2.77652826219661
chr1	235792271	235792405	-	id_4719	64	-2	TRUE	T	C	T	0.153186224548327	2.62334203764828	NA	2.77652826219660
chr1	236131328	236131462	-	id_4728	0	49	FALSE	A	C	C	0.164654620019772	2.87721705798751	0.358957622908114	3.04187167800728
chr1	236168599	236168733	-	id_4729	0	-30	FALSE	A	G	G	0.391960025022459	1.28465885633224	0.133366328379327	1.6766188813547
chr1	236482364	236482498	+	id_4731	0	-51	FALSE	C	G	G	0.442972862702917	2.7353725232471	0.0169626881481384	3.17834538595001
chr1	237538754	237538888	+	id_4732	0	-9	FALSE	G	C	G	0.155867566599060	3.01820103402026	0.353804572021709	3.17406860061932
chr1	238128183	238128317	-	id_4734	2	-1	FALSE	G	A	G	0.0768840905370559	3.94519376592954	NA	4.0220778564666
chr1	238234160	238234294	-	id_4739	0	-43	FALSE	G	A	A	0.0262384532024221	3.74012455641818	0.53059321955006	3.7663630096206
chr1	238257011	238257145	+	id_4740	2	-14	FALSE	C	A	C	0.0103028023369926	3.41429265547942	NA	3.42459545781641
chr1	238257011	238257145	+	id_4740	2	61	FALSE	A	T	A	0.192751853893204	3.41886683732915	NA	3.61161869122235
chr1	239715757	239715891	-	id_4754	0	24	FALSE	A	G	A	0.145404113457766	2.74914611991259	0.314389881109336	2.89455023337036
chr1	239835227	239835361	+	id_4757	64	-48	TRUE	T	C	T	0.00486901755859146	2.32119846078279	NA	2.32606747834139
chr1	239835227	239835361	+	id_4757	0	-35	TRUE	A	G	A	0.0535076459785246	2.29579232753813	0.495512603436685	2.34929997351666
chr1	239835227	239835361	+	id_4757	8	48	TRUE	A	G	A	0.0229555311426419	2.31357435385769	NA	2.33652988500033
chr1	240247663	240247797	-	id_4766	0	-12	FALSE	T	C	C	0.00835165293144064	3.64106428870805	0.555486283987446	3.64941594163949
chr1	243031213	243031347	+	id_4795	0	62	FALSE	T	C	T	0.113159349037805	3.44748198075675	0.422847021827057	3.56064132979456
chr1	243746231	243746365	+	id_4810	0	-60	FALSE	C	T	C	0.027776871651977	1.92306042879192	0.548640134813085	1.95083730044390
chr1	244242313	244242447	+	id_4816	0	-19	FALSE	C	T	T	0.142103979591976	2.95321544405953	0.255286902089845	3.09531942365151
chr1	244560119	244560253	+	id_4818	2	19	TRUE	T	C	T	0.274145046857457	1.78293262850101	NA	2.05707767535846
chr1	244680810	244680944	-	id_4819	0	21	FALSE	A	G	A	0.0747497447148256	2.81424516588767	0.434453010538548	2.88899491060249
chr1	245349003	245349137	+	id_4832	2	34	FALSE	C	T	C	0.00924294312560367	2.73381641892878	NA	2.74305936205439
chr1	245911350	245911484	+	id_4842	0	54	FALSE	T	C	C	0.0145032313372576	4.02433678139613	0.534446100618096	4.03884001273339
chr1	247087462	247087596	+	id_4854	0	23	FALSE	C	G	C	0.174611361645573	3.81363889767071	0.143489615850330	3.98825025931628
chr10	851731	851865	+	id_4875	0	45	TRUE	A	G	G	0.0507116568311347	1.9098839604617	0.515856896506397	1.96059561729284
chr10	1024182	1024316	+	id_4877	0	-15	TRUE	A	G	G	0.0365397077977889	2.41053880686613	0.547770349286226	2.44707851466392
chr10	1333486	1333620	+	id_4884	2	11	FALSE	G	T	T	0.0870113769896302	1.38629436111989	NA	1.47330573810952
chr10	1333486	1333620	+	id_4884	2	67	FALSE	T	C	T	0.0870113769896302	1.38629436111989	NA	1.47330573810952
chr10	1401156	1401290	+	id_4886	32	-35	TRUE	T	C	N	0.570906897610095	2.78397456013461	NA	3.35488145774471
chr10	1401156	1401290	+	id_4886	32	-33	TRUE	A	G	N	0.570906897610092	2.78397456013462	NA	3.35488145774471
chr10	1401156	1401290	+	id_4886	0	11	TRUE	T	C	N	0.570906897610092	2.78397456013462	5.41470991254988e-08	3.35488145774471
chr10	1401156	1401290	+	id_4886	32	69	TRUE	A	C	N	0.570906897610092	2.78397456013462	NA	3.35488145774471
chr10	1435808	1435942	+	id_4888	16	-60	TRUE	A	C	C	0.379868212267497	2.14455048188170	NA	2.5244186941492
chr10	1435808	1435942	+	id_4888	0	-21	TRUE	C	T	T	0.170374504557794	2.16909683229379	0.315783183629502	2.33947133685159
chr10	1435808	1435942	+	id_4888	2	-20	TRUE	A	G	G	0.141455654013218	2.31025663068874	NA	2.45171228470196
chr10	1453178	1453312	+	id_4889	0	-31	FALSE	C	T	T	0.0167453472200646	3.99161723815968	0.553631668915446	4.00836258537975
chr10	1661919	1662053	+	id_4891	2	-27	FALSE	C	T	C	0.0947048593945982	1.73988287858841	NA	1.83458773798301
chr10	3152390	3152524	+	id_4903	8	-41	TRUE	T	A	T	-0.201339966179057	3.01596527425705	NA	2.81462530807800
chr10	3152390	3152524	+	id_4903	8	-28	TRUE	G	A	A	0.238668053691533	2.69600973988518	NA	2.93467779357671
chr10	3152390	3152524	+	id_4903	0	35	TRUE	G	A	A	0.0257150996900875	2.8251960720433	0.52778009977178	2.85091117173339
chr10	3767407	3767541	+	id_4911	2	-13	TRUE	T	C	C	0.80023421505345	2.67227619986965	NA	3.47251041492310
chr10	4688901	4689035	-	id_4918	0	60	FALSE	C	T	C	0.0802514108876223	3.70092111276918	0.43734182640236	3.7811725236568
chr10	5126950	5127084	-	id_4926	2	-19	FALSE	C	T	C	0.00275984878362314	2.25473547813592	NA	2.25749532691954
chr10	5375663	5375797	-	id_4930	2	0	FALSE	A	T	T	0.279877658262601	1.95444307322784	NA	2.23432073149044
chr10	5375663	5375797	-	id_4930	0	32	FALSE	A	T	T	0.100566694533863	1.96352234976533	0.489452993149061	2.06408904429919
chr10	5688970	5689104	-	id_4936	0	-60	FALSE	C	T	T	0.370045317297773	1.77808285733572	0.186248294186399	2.14812817463349
chr10	5711930	5712064	+	id_4938	0	34	FALSE	T	C	A	0.0405460824923241	4.32436412785272	0.442334908432956	4.36491021034504
chr10	5955538	5955672	-	id_4943	0	-19	FALSE	G	A	G	0.107833663402506	3.04036350358244	0.438883514135290	3.14819716698494
chr10	6031465	6031599	+	id_4945	2	49	FALSE	A	G	G	0.0262574837680464	2.63117905182881	NA	2.65743653559685
chr10	6168484	6168618	+	id_4949	0	8	FALSE	G	T	G	0.124659879445319	4.03462894312672	0.11889456015298	4.15928882257204
chr10	6218885	6219019	-	id_4952	2	-8	FALSE	C	T	C	0.651571415109304	0.703433385840653	NA	1.35500480094996
chr10	6218885	6219019	-	id_4952	0	12	FALSE	G	A	A	0.0752260497324581	1.85799315556118	0.501069977502769	1.93321920529364
chr10	6255252	6255386	+	id_4954	0	-20	FALSE	A	G	A	0.00193449786380390	2.6962286049745	0.577609662192054	2.69816310283830
chr10	6730022	6730156	-	id_4963	0	-57	FALSE	A	G	G	0.341210912017681	3.70584423732436	0.000717658046907991	4.04705514934204
chr10	6749773	6749907	-	id_4964	0	-21	FALSE	A	G	G	0.396865671684361	2.49507887965221	0.0101480776665795	2.89194455133657
chr10	7000425	7000559	+	id_4970	2	-32	FALSE	A	C	C	0.0304403465554462	3.67179548644549	NA	3.70223583300094
chr10	7506401	7506535	+	id_4981	2	-26	FALSE	C	A	A	0.174400288482178	1.62102606594766	NA	1.79542635442983
chr10	8135344	8135478	+	id_4992	0	-59	FALSE	A	G	G	0.0542460772012698	4.07868148761863	0.497721339395035	4.1329275648199
chr10	8555317	8555451	-	id_4996	2	-20	FALSE	T	C	T	0.217433353216571	1.17418285618530	NA	1.39161620940187
chr10	8555317	8555451	-	id_4996	2	37	FALSE	G	A	A	0.217433353216571	1.17418285618530	NA	1.39161620940187
chr10	8555317	8555451	-	id_4996	2	60	FALSE	G	A	A	0.217433353216245	1.17418285618590	NA	1.39161620940214
chr10	8602468	8602602	+	id_4997	0	35	TRUE	C	G	C	0.0859308898046456	1.71600751440087	0.48911290386209	1.80193840420552
chr10	11537350	11537484	+	id_5023	0	43	TRUE	G	C	C	0.187036830330633	2.73705111498918	0.26487757932138	2.92408794531981
chr10	11554272	11554406	-	id_5024	0	-13	FALSE	A	T	T	0.081245738477742	3.92456668376901	0.325813382519306	4.00581242224676
chr10	12068730	12068864	+	id_5040	0	35	FALSE	G	A	A	0.189574630065267	3.42177413627045	0.187248371142436	3.61134876633572
chr10	12347891	12348025	-	id_5049	0	-4	FALSE	T	C	T	0.0623976622441088	1.93127090584976	0.511363619142008	1.99366856809387
chr10	12864577	12864711	+	id_5059	0	11	FALSE	G	A	G	0.0667252593005101	3.75557193461034	0.417509593594776	3.82229719391085
chr10	12882446	12882580	+	id_5060	0	-58	FALSE	A	T	T	0.166321257322375	1.80659977401832	0.308306275204599	1.97292103134069
chr10	12929705	12929839	-	id_5062	0	10	TRUE	T	G	G	0.00108418264408927	3.08316436929348	0.578455348440129	3.08424855193757
chr10	12929705	12929839	-	id_5062	32	53	TRUE	T	C	C	0.00108418264408927	3.08316436929348	NA	3.08424855193757
chr10	13156949	13157083	-	id_5066	0	36	FALSE	C	A	C	0.158063948318644	3.49919398224788	0.152602904033365	3.65725793056653
chr10	13302049	13302183	+	id_5072	2	-54	TRUE	G	A	A	0.559291890907037	2.12672336440161	NA	2.68601525530864
chr10	13302049	13302183	+	id_5072	8	-38	TRUE	A	G	G	0.226418456315989	2.03066906096975	NA	2.25708751728574
chr10	13302049	13302183	+	id_5072	8	39	TRUE	C	T	C	0.0248607698314193	2.15264358008081	NA	2.17750434991223
chr10	13302049	13302183	+	id_5072	0	51	TRUE	T	A	A	0.204704571529866	1.92259929604091	0.214656268259815	2.12730386757077
chr10	13434658	13434792	-	id_5076	0	1	FALSE	C	T	A	0.680286817811104	1.99513481630499	0.000876879971021886	2.67542163411609
chr10	13454007	13454141	+	id_5077	0	6	FALSE	G	A	G	0.0527789944390344	4.04206696629253	0.473985214020646	4.09484596073156
chr10	13497076	13497210	+	id_5079	2	-31	FALSE	T	C	T	0.071901034694052	1.84307124405176	NA	1.91497227874581
chr10	13866169	13866303	+	id_5089	0	18	FALSE	G	A	G	0.809237612377779	1.50740983057875	3.56182233151418e-13	2.31664744295653
chr10	14279041	14279175	+	id_5097	0	-31	FALSE	G	C	C	0.152984922578283	3.88856009568480	0.17188169733291	4.04154501826308
chr10	14478700	14478834	+	id_5101	0	45	TRUE	C	T	T	0.109811292302085	2.93440907434722	0.325719014126052	3.0442203666493
chr10	14629957	14630091	+	id_5106	0	-2	TRUE	G	A	G	0.426375872248511	1.35194913580580	0.0343234027372706	1.77832500805431
chr10	14642432	14642566	+	id_5108	32	-44	TRUE	C	T	C	0.585308759730343	1.62468480342519	NA	2.20999356315553
chr10	14642432	14642566	+	id_5108	0	-13	TRUE	T	G	G	1.01234514459856	1.83360241684353	1.62282207120833e-08	2.8459475614421
chr10	14883868	14884002	+	id_5110	0	21	FALSE	G	T	G	0.0242379040796600	1.56897631099931	0.556425534685568	1.59321421507897
chr10	15035639	15035773	+	id_5115	0	31	TRUE	T	C	C	0.253269493226625	1.2950527971291	0.371007438753078	1.54832229035572
chr10	15188526	15188660	-	id_5120	2	47	FALSE	T	C	T	0.166879642356653	4.02782645901705	NA	4.19470610137371
chr10	15327697	15327831	-	id_5124	0	-6	FALSE	G	T	T	0.130208271851576	2.93946695249278	0.388443547349122	3.06967522434436
chr10	15509961	15510095	+	id_5128	0	50	FALSE	T	C	T	0.0540681163760115	2.24421100414724	0.53043278020246	2.29827912052325
chr10	15543445	15543579	+	id_5130	0	-17	FALSE	G	A	G	0.157309425104914	1.60476728120531	0.371469606316283	1.76207670631023
chr10	15826386	15826520	-	id_5136	0	-54	FALSE	A	T	A	0.0889269758386726	3.55786637325102	0.382217408796544	3.6467933490897
chr10	16859563	16859697	-	id_5147	0	45	FALSE	G	T	G	0.0825881046147952	2.87735103635893	0.379666760038345	2.95993914097373
chr10	16973416	16973550	+	id_5152	0	-11	TRUE	T	G	G	0.703096819003539	1.38959347713775	0.0166597959825544	2.09269029614128
chr10	16973416	16973550	+	id_5152	32	69	TRUE	G	A	G	0.703096819003539	1.38959347713775	NA	2.09269029614128
chr10	17491294	17491428	+	id_5162	64	-41	TRUE	A	G	A	0.0907566568164801	2.58952246357724	NA	2.68027912039372
chr10	17491294	17491428	+	id_5162	0	-25	TRUE	G	A	G	0.272156371349432	2.27934512126744	0.133366328379327	2.55150149261687
chr10	18641805	18641939	-	id_5173	0	-55	FALSE	A	G	A	0.0682563720685206	2.57040885312477	0.49563224163867	2.63866522519329
chr10	18923866	18924000	-	id_5176	0	-6	TRUE	A	G	A	0.069062066163786	2.63803366351876	0.447079661355834	2.70709572968254
chr10	18923866	18924000	-	id_5176	32	57	TRUE	C	G	C	0.108798319077098	2.55677598015493	NA	2.66557429923203
chr10	18923866	18924000	-	id_5176	32	67	TRUE	G	A	A	0.0642503475201636	2.64677642498374	NA	2.71102677250391
chr10	21187348	21187482	+	id_5186	0	-33	FALSE	A	T	T	0.0294111827878349	2.00338141694620	0.53365217634918	2.03279259973404
chr10	21187348	21187482	+	id_5186	2	15	FALSE	G	A	G	0.141058369341265	1.77660823895767	NA	1.91766660829894
chr10	22903026	22903160	+	id_5212	16	-50	TRUE	A	C	A	0.0357853350056217	2.96056291629012	NA	2.99634825129575
chr10	22903026	22903160	+	id_5212	0	46	TRUE	A	G	G	0.138838022062762	2.85873504800604	0.364895459108381	2.99757307006881
chr10	22946599	22946733	+	id_5215	0	-6	FALSE	G	A	G	0.147846797252429	2.04871529121789	0.370530311233411	2.19656208847032
chr10	23317930	23318064	-	id_5218	0	-49	FALSE	C	A	A	0.100760684083159	3.48466050164483	0.337625566462353	3.58542118572798
chr10	23487043	23487177	+	id_5223	0	46	FALSE	C	G	G	0.225979474246365	3.28680626573607	0.209911350306011	3.51278573998243
chr10	23487434	23487568	+	id_5224	2	34	FALSE	C	A	A	0.265378190641456	3.50501046867204	NA	3.77038865931350
chr10	23852160	23852294	-	id_5231	0	3	FALSE	C	T	T	0.513810583007752	1.06844332214541	0.0377772003368939	1.58225390515316
chr10	24832700	24832834	-	id_5242	0	-50	TRUE	T	C	T	0.171071729792468	3.16620723677678	0.236132250539966	3.33727896656925
chr10	24832700	24832834	-	id_5242	128	53	TRUE	G	C	G	0.171071729792468	3.16620723677678	NA	3.33727896656925
chr10	24886206	24886340	-	id_5246	2	14	FALSE	C	G	C	0.334037632674841	3.33369016145354	NA	3.66772779412838
chr10	25052971	25053105	-	id_5250	0	-11	FALSE	T	C	C	0.0461836128753848	2.32807537433737	0.496803240699228	2.37425898721276
chr10	26054967	26055101	+	id_5259	0	-58	TRUE	T	G	T	0.229078486977904	3.26151796788701	0.0326539867683925	3.49059645486491
chr10	26054967	26055101	+	id_5259	8	72	TRUE	G	C	G	0.240002619603742	3.15060305393033	NA	3.39060567353407
chr10	26863448	26863582	-	id_5270	0	-35	FALSE	A	C	C	0.109980550806707	1.87842790096165	0.48475062559762	1.98840845176836
chr10	27055161	27055295	+	id_5279	0	-25	FALSE	A	T	T	0.142678675049988	3.39014288599625	0.16000628092018	3.53282156104624
chr10	28508563	28508697	-	id_5299	0	28	FALSE	C	T	C	0.0748008666903384	2.96026313910278	0.48090685561831	3.03506400579312
chr10	28957177	28957311	+	id_5307	0	-11	FALSE	G	A	A	0.212212260364267	4.03795306851998	0.140155834137474	4.25016532888424
chr10	28957177	28957311	+	id_5307	2	57	FALSE	G	C	C	0.155575131255195	4.06293273430302	NA	4.21850786555821
chr10	29067267	29067401	-	id_5311	0	53	FALSE	G	C	G	0.0550393047031691	2.32781218764059	0.499463160234456	2.38285149234376
chr10	29799357	29799491	+	id_5325	0	15	FALSE	A	G	G	0.151062566246723	2.69420766996606	0.317311611547648	2.84527023621278
chr10	30255686	30255820	+	id_5335	2	-52	FALSE	A	G	G	0.0649575436697857	1.87896408690117	NA	1.94392163057095
chr10	30255686	30255820	+	id_5335	2	-19	FALSE	C	T	C	0.0304484520175672	1.8261466393085	NA	1.85659509132607
chr10	30255686	30255820	+	id_5335	0	70	FALSE	C	T	C	0.273103464974825	1.44322474287192	0.262526392411183	1.71632820784674
chr10	30327383	30327517	+	id_5336	0	-40	FALSE	T	C	C	0.0694733014562106	4.58732730186917	0.370530311233411	4.65680060332538
chr10	30356170	30356304	-	id_5338	0	30	FALSE	A	G	A	0.27266411063231	2.39484875050253	0.174624606934574	2.66751286113484
chr10	30839606	30839740	+	id_5347	0	-22	TRUE	A	C	C	0.275609433257126	1.92805298992533	0.081433715779677	2.20366242318245
chr10	30839606	30839740	+	id_5347	8	55	TRUE	G	C	C	0.0132728609178760	2.19060670105999	NA	2.20387956197787
chr10	31000084	31000218	+	id_5353	0	67	FALSE	G	A	G	0.00227584407447245	3.69357211244624	0.573414464140839	3.69584795652071
chr10	31080918	31081052	+	id_5359	0	7	FALSE	G	A	G	0.430722920625049	3.49267901133964	1.99392468165443e-11	3.92340193196468
chr10	31651754	31651888	+	id_5365	0	70	FALSE	A	C	A	0.281922039100703	2.74510626028709	0.17188169733291	3.02702829938779
chr10	32137718	32137852	-	id_5371	0	-20	FALSE	T	A	T	0.146703244672225	1.80321023551204	0.414296551264063	1.94991348018427
chr10	32165743	32165877	-	id_5372	0	8	TRUE	C	T	C	0.0560305876899163	3.24684976931264	0.514417715708231	3.30288035700255
chr10	32256862	32256996	+	id_5375	0	-30	FALSE	T	G	G	0.242390272402767	2.18935777375951	0.176094150486093	2.43174804616228
chr10	32334037	32334171	-	id_5377	2	4	FALSE	T	C	C	0.200919216955414	3.44011091874779	NA	3.6410301357032
chr10	32519944	32520078	+	id_5378	0	54	FALSE	C	T	T	0.204801120760140	2.87154235426613	0.261939821114177	3.07634347502627
chr10	32536548	32536682	-	id_5379	0	-6	FALSE	T	C	C	0.0114891837185208	3.54856335402856	0.56179055931748	3.56005253774708
chr10	33337772	33337906	-	id_5390	0	-7	FALSE	A	T	A	0.216606768742355	3.97800621125491	0.0111316586491344	4.19461297999726
chr10	33664085	33664219	+	id_5398	2	-45	FALSE	C	T	C	0.083880527761379	2.18511903036364	NA	2.26899955812502
chr10	34966532	34966666	-	id_5408	0	-53	FALSE	T	G	T	0.0185093828064794	4.21384386130723	0.525973763485972	4.23235324411371
chr10	34995336	34995470	+	id_5411	0	-4	FALSE	C	T	T	0.207767732113938	2.80385888306316	0.138079336424263	3.0116266151771
chr10	35153934	35154068	-	id_5416	2	31	FALSE	T	C	N	0.295583644831788	1.80265676088491	NA	2.0982404057167
chr10	35942865	35942999	+	id_5433	0	-8	TRUE	C	T	T	0.122028300543201	1.56496964828457	0.443995131856509	1.68699794882777
chr10	36245863	36245997	-	id_5439	5	17	FALSE	NA	NA	C	NA	NA	NA	1.68699794882777
chr10	36245863	36245997	-	id_5439	5	18	FALSE	NA	NA	C	NA	NA	NA	1.68699794882777
chr10	43017701	43017835	-	id_5539	0	-39	FALSE	T	C	C	0.0700203799372339	3.89370044073586	0.455551646615117	3.96372082067309
chr10	43252123	43252257	-	id_5554	0	-36	FALSE	T	C	C	0.306769694042534	2.09154319672639	0.197260524076786	2.39831289076893
chr10	43482798	43482932	+	id_5557	0	28	FALSE	G	T	G	0.120681427410833	1.86555718571865	0.454514899198001	1.98623861312948
chr10	44126572	44126706	-	id_5567	0	-30	FALSE	T	G	G	0.0737207018083563	3.65354333830941	0.483110471707053	3.72726404011776
chr10	44333203	44333337	-	id_5571	32	-55	TRUE	A	G	G	0.203571774013943	3.07549267401773	NA	3.27906444803167
chr10	44333203	44333337	-	id_5571	0	18	TRUE	C	T	C	0.203571774013943	3.07549267401773	0.211222602590797	3.27906444803167
chr10	44668710	44668844	-	id_5572	0	14	FALSE	T	C	C	0.650795498271257	1.92379652293523	0.000353655319094849	2.57459202120648
chr10	44778999	44779133	+	id_5577	0	48	FALSE	T	C	C	0.209029952172045	2.76084807527757	0.148212591099061	2.96987802744962
chr10	46403819	46403953	+	id_5597	5	-39	FALSE	NA	NA	G	NA	NA	NA	2.96987802744962
chr10	46403819	46403953	+	id_5597	2	46	FALSE	T	A	A	0.209846495811192	4.2371479178603	NA	4.4469944136715
chr10	46403819	46403953	+	id_5597	0	62	FALSE	G	A	G	0.0183615185217958	4.2436397863558	0.549691388794007	4.26200130487759
chr10	46424343	46424477	+	id_5598	5	-36	FALSE	NA	NA	C	NA	NA	NA	4.26200130487759
chr10	46424343	46424477	+	id_5598	0	65	FALSE	A	G	G	0.247412887570653	2.85063078743345	0.141465357606105	3.09804367500411
chr10	46501089	46501223	+	id_5599	0	-41	FALSE	A	G	G	0.053394042490139	3.79292020537708	0.5051899573108	3.84631424786721
chr10	47069905	47070039	+	id_5603	0	8	FALSE	T	C	C	0.45730252264282	3.27060853250074	8.99217722881541e-05	3.72791105514356
chr10	48206215	48206349	+	id_5616	0	10	TRUE	A	G	G	0.0482844414811826	2.40735520998542	0.513038562601125	2.45563965146660
chr10	49167820	49167954	-	id_5621	0	-46	FALSE	A	G	G	0.0547550693068068	4.06765585972425	0.28947458616761	4.12241092903105
chr10	49188085	49188219	+	id_5622	2	-10	FALSE	G	A	G	0.103472247882916	2.38611252899950	NA	2.48958477688241
chr10	49384719	49384853	-	id_5627	0	-55	FALSE	T	C	N	0.113079352023504	2.7674520028868	0.413370558018233	2.88053135491031
chr10	49536433	49536567	+	id_5636	0	-35	FALSE	A	G	G	0.0659889394849508	4.09266371112736	0.465014293047841	4.15865265061231
chr10	49537980	49538114	+	id_5637	0	0	FALSE	C	A	C	0.0333375330111071	1.81423291106176	0.535354108514489	1.84757044407287
chr10	49594564	49594698	-	id_5640	0	36	FALSE	C	T	T	0.0461838193423680	2.13998127727967	0.523201176505412	2.18616509662204
chr10	50055033	50055167	+	id_5648	0	-50	FALSE	T	C	C	0.00304596397207927	2.88097938147093	0.577562119136018	2.88402534544301
chr10	50257791	50257925	-	id_5651	2	37	FALSE	T	C	C	0.647650200256208	1.55358772219011	NA	2.20123792244632
chr10	50271950	50272084	+	id_5652	0	70	TRUE	T	A	T	0.239146345021845	1.79424944421961	0.245690250827817	2.03339578924145
chr10	50286648	50286782	+	id_5654	2	-21	FALSE	G	C	C	0.0417072148218732	3.10443965339519	NA	3.14614686821706
chr10	50286648	50286782	+	id_5654	2	-4	FALSE	C	T	T	0.0417072148218732	3.10443965339519	NA	3.14614686821706
chr10	50286648	50286782	+	id_5654	2	42	FALSE	A	G	G	0.0417072148218732	3.10443965339519	NA	3.14614686821706
chr10	50471218	50471352	+	id_5657	0	69	FALSE	C	T	T	0.140686272199592	4.28641468759241	0.189219922153672	4.427100959792
chr10	50494704	50494838	-	id_5659	2	19	FALSE	A	G	G	0.772562145603254	1.77912482371146	NA	2.55168696931472
chr10	52431500	52431634	+	id_5684	0	-19	FALSE	A	G	N	0.213148510746844	2.44247885675404	0.221575407201691	2.65562736750089
chr10	53496308	53496442	+	id_5693	8	-58	TRUE	A	G	A	0.00706206296241931	1.52236850222243	NA	1.52943056518485
chr10	53496308	53496442	+	id_5693	64	-26	TRUE	C	T	C	0.0939295531470147	1.395485030581	NA	1.48941458372802
chr10	53496308	53496442	+	id_5693	128	33	TRUE	G	A	G	0.152252516197368	1.30208767821610	NA	1.45434019441346
chr10	53496308	53496442	+	id_5693	128	66	TRUE	G	A	A	0.152252516197368	1.30208767821610	NA	1.45434019441346
chr10	54883082	54883216	+	id_5711	0	-40	TRUE	A	T	T	0.375043652283426	1.42667853719186	0.291703913557286	1.80172218947529
chr10	55563100	55563234	+	id_5715	0	-31	FALSE	A	G	G	0.126696831658954	1.49743001973065	0.45430074099717	1.62412685138960
chr10	59087042	59087176	-	id_5734	0	32	FALSE	G	A	G	0.0550914883478899	3.76532875819229	0.427179719291885	3.82042024654018
chr10	59607242	59607376	+	id_5737	0	11	FALSE	A	T	T	0.0392515841899488	2.57365976935126	0.525721197378875	2.61291135354121
chr10	59814959	59815093	-	id_5742	16	-52	TRUE	T	C	T	0.125688357070877	3.10251119147016	NA	3.22819954854104
chr10	59814959	59815093	-	id_5742	0	29	TRUE	G	T	G	0.201899532026006	3.00799037661463	0.267219530822165	3.20988990864064
chr10	59815341	59815475	-	id_5743	0	67	FALSE	G	C	C	0.0693808815940774	2.56183768464439	0.49563224163867	2.63121856623847
chr10	60018766	60018900	-	id_5745	0	-52	FALSE	T	C	C	0.129552287246209	1.55995303194853	0.431912026777721	1.68950531919474
chr10	60382555	60382689	+	id_5747	64	-18	TRUE	T	C	C	0.0395749631495756	3.56041130619860	NA	3.59998626934817
chr10	60382555	60382689	+	id_5747	128	-7	TRUE	C	T	C	0.0950176487011389	3.47505215839789	NA	3.57006980709903
chr10	60382555	60382689	+	id_5747	128	66	TRUE	G	C	C	0.0950176487011389	3.47505215839789	NA	3.57006980709903
chr10	60670478	60670612	+	id_5751	0	-17	TRUE	G	A	A	0.0794555386051871	2.48516299614458	0.473376760719337	2.56461853474976
chr10	60670478	60670612	+	id_5751	32	69	TRUE	G	A	G	0.0621528790261555	2.42016324287644	NA	2.48231612190259
chr10	61010139	61010273	-	id_5753	2	4	FALSE	T	C	T	0.594609399987169	0.907236494082474	NA	1.50184589406964
chr10	61260510	61260644	-	id_5762	2	49	FALSE	C	T	C	0.185078279606748	3.15844904555357	NA	3.34352732516032
chr10	61310218	61310352	+	id_5765	0	-30	TRUE	G	A	G	0.101942977683054	2.73822529981084	0.447000162109838	2.84016827749389
chr10	61310218	61310352	+	id_5765	8	47	TRUE	A	G	G	-0.0954050357914827	2.82749712014691	NA	2.73209208435542
chr10	61400923	61401057	-	id_5768	0	-26	TRUE	A	C	A	0.0839356231632196	1.81705812311801	0.490102250993293	1.90099374628123
chr10	61400923	61401057	-	id_5768	128	42	TRUE	T	A	T	0.0839356231632196	1.81705812311801	NA	1.90099374628123
chr10	63037210	63037344	+	id_5797	0	43	TRUE	G	A	G	0.150767884422460	2.80400561826746	0.396181584511433	2.95477350268992
chr10	63180824	63180958	+	id_5800	2	-2	FALSE	T	C	C	0.0501743732050148	3.99693073221594	NA	4.04710510542095
chr10	63249115	63249249	-	id_5802	32	-31	TRUE	C	A	C	0.0459037536178922	1.48402853857789	NA	1.52993229219578
chr10	63249115	63249249	-	id_5802	0	-6	TRUE	T	G	G	0.126720209328345	1.43618807227662	0.473985214020646	1.56290828160496
chr10	63921899	63922033	+	id_5816	0	23	FALSE	C	T	C	0.00502099832160272	3.27784011345110	0.573414464140839	3.28286111177271
chr10	63940785	63940919	+	id_5817	2	6	FALSE	G	A	G	0.446950269009044	1.14032498807460	NA	1.58727525708365
chr10	64066706	64066840	+	id_5822	0	29	FALSE	A	G	A	0.00420728973036955	1.96347669505901	0.573414464140839	1.96768398478938
chr10	64112547	64112681	+	id_5824	2	-53	TRUE	G	C	C	0.149670409610744	2.26390554455870	NA	2.41357595416945
chr10	64281335	64281469	+	id_5829	0	-2	TRUE	T	C	C	0.116864328189157	2.73755656562907	0.309629361888577	2.85442089381823
chr10	64513785	64513919	-	id_5831	0	61	FALSE	C	T	C	0.0499900356644414	3.22452838093637	0.488616034623116	3.27451841660081
chr10	64588016	64588150	-	id_5833	2	53	FALSE	C	T	C	0.109375202816420	3.28667933079468	NA	3.39605453361110
chr10	65063581	65063715	-	id_5839	2	36	FALSE	C	T	C	0.117269948788404	1.88680489215436	NA	2.00407484094276
chr10	65149870	65150004	-	id_5840	0	48	FALSE	T	C	T	0.121500956997366	3.80712215725306	0.360348156720525	3.92862311425042
chr10	65296306	65296440	+	id_5844	2	-32	FALSE	G	C	G	0.088680583755481	3.82833386057804	NA	3.91701444433352
chr10	65302210	65302344	+	id_5846	0	9	FALSE	G	A	G	2.90201322298020	0.904700320449365	2.44189265452995e-12	3.80671354342956
chr10	65331126	65331260	+	id_5847	0	-21	FALSE	C	T	T	0.0547307365220736	3.2311018317882	0.40326127377965	3.28583256831027
chr10	65521790	65521924	+	id_5853	0	-31	FALSE	C	G	C	0.165277670983191	1.66895851598841	0.398727119195914	1.8342361869716
chr10	65560045	65560179	+	id_5855	0	-6	TRUE	C	T	T	0.398582740543453	1.57239039595502	0.120640107858147	1.97097313649848
chr10	67644901	67645035	+	id_5864	64	39	TRUE	A	C	A	0.0573069679056924	2.46414758542353	NA	2.52145455332922
chr10	67644901	67645035	+	id_5864	0	71	TRUE	T	C	T	0.0746001313175576	2.44259320466684	0.430254273320687	2.51719333598440
chr10	69096328	69096462	+	id_5874	2	-35	FALSE	A	C	A	0.0070731388209937	2.41418495703085	NA	2.42125809585184
chr10	69209799	69209933	-	id_5877	2	17	FALSE	A	T	T	0.134537226456902	3.40031816727748	NA	3.53485539373438
chr10	69638324	69638458	-	id_5881	0	46	FALSE	G	A	A	0.144123996091230	3.06997252492856	0.209058499633260	3.21409652101979
chr10	69642619	69642753	+	id_5882	0	26	FALSE	A	G	A	0.184709627780256	2.66957661499644	0.215653251685201	2.8542862427767
chr10	70494808	70494942	+	id_5896	0	-5	TRUE	C	T	C	1.07546098232437	1.09695431275154	3.95761121246297e-05	2.17241529507591
chr10	70667442	70667576	+	id_5901	0	9	TRUE	A	G	G	0.0712264010672716	4.05837910558474	0.379463674486113	4.12960550665201
chr10	70879673	70879807	+	id_5909	0	40	TRUE	C	T	C	0.0910464306767563	3.30469887899584	0.403741823984769	3.3957453096726
chr10	70937735	70937869	-	id_5910	0	-46	TRUE	T	G	G	0.0836144445147503	4.42012341803375	0.197260524076786	4.5037378625485
chr10	70937735	70937869	-	id_5910	8	-31	TRUE	A	G	G	0.150713409586946	4.43896524418039	NA	4.58967865376734
chr10	71069109	71069243	-	id_5915	0	45	FALSE	A	G	G	0.0147500812493107	3.70901249283305	0.536570418546058	3.72376257408236
chr10	71229991	71230125	-	id_5922	0	26	FALSE	G	A	G	0.103579562473964	3.22935992406249	0.329679000998337	3.33293948653645
chr10	71230962	71231096	-	id_5923	0	31	FALSE	T	C	T	0.0745442478015734	3.24962415821237	0.430254273320687	3.32416840601395
chr10	71390915	71391049	-	id_5931	0	-50	FALSE	C	A	C	0.127931176553933	2.55242403559321	0.349713783198409	2.68035521214714
chr10	71576858	71576992	+	id_5938	0	-13	FALSE	C	A	A	0.331536930326374	2.37925918823953	0.142428358476439	2.7107961185659
chr10	71702672	71702806	+	id_5944	0	-31	TRUE	A	G	A	0.066929851355795	2.79864571333677	0.457722174310821	2.86557556469256
chr10	71794382	71794516	-	id_5947	0	1	FALSE	C	T	C	0.69058424505064	2.63864857098724	6.11353524936302e-11	3.32923281603788
chr10	71988921	71989055	+	id_5957	0	-50	TRUE	A	G	A	0.257079788538389	2.24099599206369	0.180794380355665	2.49807578060208
chr10	71988921	71989055	+	id_5957	8	26	TRUE	C	T	C	0.160788351710315	2.27491209252357	NA	2.43570044423389
chr10	71988921	71989055	+	id_5957	8	46	TRUE	C	T	C	0.160788351710315	2.27491209252357	NA	2.43570044423389
chr10	71989206	71989340	+	id_5958	8	11	TRUE	C	T	C	0.37692119660907	2.86451103718856	NA	3.24143223379763
chr10	71989206	71989340	+	id_5958	0	69	TRUE	C	T	C	0.00454923849430202	3.40337973702459	0.57199667372053	3.40792897551890
chr10	71994792	71994926	-	id_5959	0	0	FALSE	C	T	C	0.289121772664569	1.66885927932978	0.187248371142436	1.95798105199435
chr10	72188937	72189071	-	id_5963	0	64	FALSE	C	T	G	0.350640246224049	3.45338122060251	0.00458118476934151	3.80402146682656
chr10	72463270	72463404	+	id_5970	0	-33	TRUE	T	G	T	0.0282717525432684	1.83159089771506	0.546707449419931	1.85986265025833
chr10	72714943	72715077	-	id_5978	0	57	FALSE	C	T	T	0.104976800570811	3.79227063841033	0.401564402988716	3.89724743898114
chr10	72744170	72744304	+	id_5980	0	53	FALSE	G	C	C	0.0183476624249336	4.05596907280269	0.531703340605352	4.07431673522762
chr10	72749393	72749527	+	id_5982	0	-5	FALSE	T	C	C	0.148669073277980	3.56717183550649	0.402087606055376	3.71584090878448
chr10	72798553	72798687	+	id_5983	2	1	TRUE	T	G	T	0.05676877521092	2.23445907540404	NA	2.29122785061496
chr10	72807283	72807417	+	id_5984	2	-43	FALSE	T	C	C	0.238942107889152	2.55151625092756	NA	2.79045835881672
chr10	72807283	72807417	+	id_5984	2	-32	FALSE	A	C	C	0.119488285417911	2.76353805572853	NA	2.88302634114644
chr10	72859879	72860013	+	id_5988	0	56	TRUE	G	A	N	0.0898641685236197	2.76485851421894	0.438646475271237	2.85472268274256
chr10	72859879	72860013	+	id_5988	128	72	TRUE	G	C	N	0.0898641685236197	2.76485851421894	NA	2.85472268274256
chr10	72916374	72916508	+	id_5990	0	36	FALSE	C	G	C	0.0902451374448082	3.51660379753465	0.360974274934554	3.60684893497946
chr10	73077424	73077558	-	id_5996	0	-45	TRUE	G	T	T	0.347422988526336	2.72793178986903	0.0182375272424580	3.07535477839537
chr10	73077424	73077558	-	id_5996	128	27	TRUE	A	G	G	0.347422988526336	2.72793178986903	NA	3.07535477839537
chr10	73114227	73114361	-	id_5998	2	53	FALSE	G	C	C	0.205534585754807	2.00711644496504	NA	2.21265103071985
chr10	73191376	73191510	+	id_6004	0	-60	FALSE	C	T	C	0.231520014562105	2.18952782656821	0.331870989454632	2.42104784113032
chr10	73478391	73478525	-	id_6017	0	-8	FALSE	G	T	G	0.0104244285967195	4.51144838886533	0.543901614983961	4.52187281746205
chr10	73499624	73499758	-	id_6019	0	30	FALSE	G	A	G	0.107258224393222	2.15638576090237	0.442428926914427	2.26364398529559
chr10	75309529	75309663	-	id_6065	2	19	FALSE	A	G	G	0.0648498519742649	4.12965144216316	NA	4.19450129413742
chr10	75556955	75557089	+	id_6073	0	-54	TRUE	G	A	A	0.117013866569377	2.03769961062026	0.439829787251251	2.15471347718963
chr10	75556955	75557089	+	id_6073	128	28	TRUE	T	C	T	0.117013866569377	2.03769961062026	NA	2.15471347718963
chr10	76412149	76412283	+	id_6089	2	-50	TRUE	A	G	G	0.0680883973466121	2.32142316766197	NA	2.38951156500858
chr10	76421362	76421496	-	id_6090	2	-5	FALSE	T	C	C	0.23154669311131	2.63005617317419	NA	2.8616028662855
chr10	76617770	76617904	+	id_6097	0	-39	FALSE	A	C	C	0.0288324625966	3.6859326524007	0.534101639816039	3.7147651149973
chr10	78332822	78332956	-	id_6118	0	-16	TRUE	A	G	G	0.144860948232853	2.69172826028423	0.425544196963616	2.83658920851709
chr10	78332822	78332956	-	id_6118	32	29	TRUE	T	C	C	0.144860948232853	2.69172826028423	NA	2.83658920851709
chr10	78414699	78414833	-	id_6119	0	-27	FALSE	T	C	C	0.0786573063923858	3.93198997555461	0.395189931633467	4.010647281947
chr10	78467192	78467326	+	id_6121	0	-42	TRUE	C	T	T	0.123637936268756	3.30928539127185	0.277714552310384	3.43292332754060
chr10	78467192	78467326	+	id_6121	64	67	TRUE	G	A	A	0.0596595402172541	3.4116880162769	NA	3.47134755649415
chr10	78541765	78541899	-	id_6123	2	37	FALSE	G	A	A	0.0565953208607526	3.57599263574635	NA	3.6325879566071
chr10	78595621	78595755	+	id_6124	0	43	FALSE	T	C	C	0.163791121204502	3.44189446136378	0.209636670349898	3.60568558256828
chr10	78858642	78858776	-	id_6128	32	-60	TRUE	C	T	C	0.221364008875964	2.66472082916507	NA	2.88608483804104
chr10	78858642	78858776	-	id_6128	0	-8	TRUE	C	T	T	0.221364008875964	2.66472082916507	0.0834027061636622	2.88608483804104
chr10	79073887	79074021	-	id_6131	0	21	FALSE	A	G	G	0.110322832729977	3.22836298563827	0.397074103002565	3.33868581836824
chr10	79307621	79307755	+	id_6138	0	33	TRUE	C	T	C	0.144790318234165	1.49836010381459	0.387034523089337	1.64315042204876
chr10	80087451	80087585	-	id_6151	0	56	FALSE	C	G	C	0.0593453387543475	3.86935622407849	0.488621401002612	3.92870156283284
chr10	80629970	80630104	+	id_6166	2	-52	FALSE	T	C	C	0.181506179224837	1.59298876487366	NA	1.77449494409849
chr10	80632396	80632530	-	id_6167	0	53	FALSE	A	G	A	0.0458658023449254	3.61118110030501	0.49563224163867	3.65704690264993
chr10	80747108	80747242	+	id_6171	32	-46	TRUE	A	G	N	0.208764880706267	1.72485314424542	NA	1.93361802495169
chr10	80747108	80747242	+	id_6171	0	4	TRUE	T	C	N	0.085045964871568	1.89042176218758	0.478380235935512	1.97546772705914
chr10	80917473	80917607	-	id_6178	0	-7	FALSE	A	G	A	0.0812625662258642	3.94475816000686	0.332341851292061	4.02602072623272
chr10	81911474	81911608	+	id_6186	2	-2	FALSE	C	T	C	0.403326248597657	1.02694877046124	NA	1.43027501905890
chr10	82010498	82010632	-	id_6191	0	23	FALSE	G	A	G	0.0999039984521441	4.00421927846436	0.341666903810645	4.1041232769165
chr10	82128039	82128173	+	id_6192	2	-36	FALSE	A	G	N	0.185359450252372	3.64180210892896	NA	3.82716155918134
chr10	82193472	82193606	-	id_6194	0	32	TRUE	T	C	C	0.00381752768795972	2.94867106101029	0.573893876288370	2.95248858869825
chr10	82193472	82193606	-	id_6194	128	60	TRUE	T	C	C	0.00381752768795972	2.94867106101029	NA	2.95248858869825
chr10	82207783	82207917	+	id_6196	0	10	FALSE	T	C	C	0.0573934119853903	1.7957554743676	0.53059321955006	1.85314888635299
chr10	82208813	82208947	+	id_6197	0	70	TRUE	T	C	T	0.108505625387443	2.27029250007888	0.446016963863124	2.37879812546632
chr10	82261263	82261397	+	id_6200	2	-3	FALSE	A	G	A	0.197275947982796	2.08433411937783	NA	2.28161006736063
chr10	82605233	82605367	+	id_6209	0	71	FALSE	C	A	C	0.248059207310862	3.16471403517850	0.206668485355138	3.41277324248936
chr10	84684277	84684411	+	id_6223	0	-50	FALSE	T	C	C	0.029767269665721	2.18498699925806	0.551936126168761	2.21475426892378
chr10	84703777	84703911	+	id_6224	0	-38	TRUE	A	G	A	0.132180962900578	1.60368107975405	0.485581933954571	1.73586204265463
chr10	84916212	84916346	+	id_6226	0	-55	TRUE	G	A	G	0.511437331744264	1.61408916688697	0.0204731693691741	2.12552649863124
chr10	84916212	84916346	+	id_6226	2	-14	TRUE	A	G	G	0.700812225957115	1.77762909498645	NA	2.47844132094356
chr10	85776655	85776789	-	id_6237	0	-60	FALSE	A	T	T	0.0285605093971613	3.94913169320851	0.504526747490177	3.97769220260567
chr10	85809393	85809527	+	id_6239	0	-60	FALSE	T	C	T	0.345334739948500	2.0274258987041	0.173817739277631	2.3727606386526
chr10	85889209	85889343	+	id_6244	0	-39	TRUE	A	T	A	0.127540626486060	2.7365692813926	0.354931224273988	2.86410990787866
chr10	85889209	85889343	+	id_6244	128	57	TRUE	G	T	G	0.127540626486060	2.7365692813926	NA	2.86410990787866
chr10	86017392	86017526	+	id_6255	2	-4	FALSE	G	A	G	0.054200207020662	3.6250294017335	NA	3.67922960875416
chr10	86017392	86017526	+	id_6255	0	50	FALSE	A	G	A	0.123396898485832	3.63629455127037	0.378799949409902	3.75969144975620
chr10	86124776	86124910	+	id_6258	0	-60	FALSE	T	C	C	0.0529666865491663	3.18531449611371	0.496918008109531	3.23828118266288
chr10	86595519	86595653	+	id_6273	0	-5	FALSE	G	A	A	0.0485619071953756	2.44978176991538	0.526161038747796	2.49834367711076
chr10	87542057	87542191	+	id_6281	2	48	FALSE	C	T	T	0.140575243190985	2.07730466498645	NA	2.21787990817743
chr10	87726135	87726269	+	id_6282	0	8	TRUE	T	C	T	0.481126452590571	0.893703268826882	0.0855963370791579	1.37482972141745
chr10	87726135	87726269	+	id_6282	32	22	TRUE	G	A	G	0.371181619953892	1.17694392494778	NA	1.54812554490167
chr10	87853202	87853336	+	id_6285	2	0	TRUE	A	G	N	0.168399386933790	2.05380170925226	NA	2.22220109618605
chr10	87888909	87889043	-	id_6287	0	5	FALSE	A	G	N	0.257277533637363	3.51933554742913	0.0419236412820545	3.77661308106649
chr10	88150979	88151113	-	id_6303	2	17	FALSE	A	G	G	0.0107232294254730	2.01400501049026	NA	2.02472823991574
chr10	88333861	88333995	-	id_6306	2	-24	FALSE	G	A	G	0.176714257018479	2.47934438291984	NA	2.65605863993832
chr10	88335302	88335436	-	id_6307	0	63	FALSE	A	G	G	0.0170444478076359	4.28410233859582	0.529094170344026	4.30114678640345
chr10	88394268	88394402	-	id_6309	0	-1	FALSE	T	C	C	0.321267425237841	2.34250883565961	0.0298128746213814	2.66377626089745
chr10	88434098	88434232	-	id_6310	0	-28	FALSE	A	G	A	0.0736206743137594	2.14820979997516	0.493609440705332	2.22183047428892
chr10	88438517	88438651	+	id_6312	0	4	TRUE	A	T	T	0.140105240223745	2.78806314021474	0.292123944886789	2.92816838043849
chr10	88710268	88710402	-	id_6318	0	-18	FALSE	A	C	A	0.0247745911340230	4.48104390753011	0.501069977502769	4.50581849866413
chr10	89406324	89406458	+	id_6330	0	59	FALSE	A	C	A	0.0355711451207387	3.51199039677261	0.516563884384314	3.54756154189335
chr10	89409778	89409912	+	id_6331	0	14	TRUE	C	G	C	0.075913100146344	1.90139877222242	0.473771881137091	1.97731187236877
chr10	89409778	89409912	+	id_6331	8	51	TRUE	G	A	G	0.151533345619351	1.77356228700932	NA	1.92509563262868
chr10	90135467	90135601	+	id_6347	0	-26	FALSE	A	G	G	0.235676408517405	1.85272244941452	0.296214831386508	2.08839885793193
chr10	90541801	90541935	-	id_6354	0	59	FALSE	C	G	C	0.179208726479206	3.00750682188361	0.30794674730225	3.18671554836281
chr10	90682513	90682647	-	id_6361	0	29	FALSE	C	T	T	0.0444270442211855	3.87300616492685	0.501466684986002	3.91743320914804
chr10	90685215	90685349	+	id_6363	2	-31	FALSE	T	G	G	0.0326642843744247	3.6193127205557	NA	3.65197700493012
chr10	90995661	90995795	-	id_6374	0	42	FALSE	G	C	C	0.16962438115103	2.82218680941553	0.287424106714142	2.99181119056656
chr10	91169410	91169544	-	id_6379	0	-41	FALSE	A	T	A	0.0298512685794783	2.84797407712995	0.52817613419067	2.87782534570943
chr10	91313721	91313855	-	id_6382	2	38	FALSE	G	A	G	0.174519189667345	2.62744343223442	NA	2.80196262190177
chr10	91359832	91359966	+	id_6383	0	-15	FALSE	G	T	T	0.16476985753508	2.14359418283435	0.361714125508597	2.30836404036943
chr10	91451220	91451354	-	id_6384	0	46	FALSE	A	C	A	0.0457043754698967	2.38143342372171	0.50007873905132	2.4271377991916
chr10	91543517	91543651	+	id_6385	2	-49	FALSE	T	C	C	0.142857710913663	3.36316355418978	NA	3.50602126510344
chr10	91543517	91543651	+	id_6385	0	-39	FALSE	A	G	A	0.0648213603590722	3.29961223778155	0.407702076007049	3.36443359814062
chr10	91543517	91543651	+	id_6385	2	44	FALSE	C	A	A	0.0415160326679565	3.37235328235264	NA	3.4138693150206
chr10	92402389	92402523	-	id_6393	0	-1	FALSE	A	G	A	0.040506528245307	2.43000060606991	0.522546106714426	2.47050713431522
chr10	92501265	92501399	+	id_6395	2	21	FALSE	C	T	C	0.177270673713952	3.38253817858391	NA	3.55980885229786
chr10	93048099	93048233	+	id_6414	2	62	FALSE	C	A	C	0.141995824609837	3.97264503458705	NA	4.11464085919688
chr10	93837599	93837733	+	id_6429	0	42	FALSE	G	A	G	0.0902724222371593	3.55636893584446	0.434997395703527	3.64664135808162
chr10	94340551	94340685	+	id_6442	2	49	FALSE	A	G	G	0.395238798576849	2.61460272861064	NA	3.00984152718749
chr10	94506931	94507065	-	id_6445	0	-39	FALSE	A	G	G	0.0985272396612592	2.41468420431491	0.461677936215597	2.51321144397617
chr10	94572831	94572965	+	id_6446	0	-57	FALSE	G	A	A	0.186467152052394	1.86803924975819	0.371469606316283	2.05450640181058
chr10	95038911	95039045	-	id_6465	0	30	TRUE	C	T	T	0.00240880562894127	3.71865772714235	0.573986458054841	3.72106653277129
chr10	95038911	95039045	-	id_6465	128	70	TRUE	C	T	C	0.00240880562894127	3.71865772714235	NA	3.72106653277129
chr10	95452119	95452253	+	id_6477	2	45	FALSE	C	G	G	0.133158366108106	3.05351099279391	NA	3.18666935890201
chr10	95495328	95495462	+	id_6478	2	25	FALSE	C	G	G	0.314912256791025	2.11944495667956	NA	2.43435721347058
chr10	96112708	96112842	-	id_6489	0	-34	FALSE	A	G	G	0.418494482341796	3.62394952825956	0.119433493545096	4.04244401060136
chr10	96992897	96993031	-	id_6500	0	-20	FALSE	C	T	C	0.362941998679292	3.03169696539492	0.0112476390844752	3.39463896407421
chr10	97767077	97767211	+	id_6518	0	27	FALSE	C	A	A	0.279224610961975	3.38705644214475	0.0499001412249207	3.66628105310672
chr10	98305882	98306016	-	id_6535	0	43	FALSE	G	C	C	0.167945717332778	2.3544686037311	0.403453935927693	2.52241432106388
chr10	98393807	98393941	-	id_6539	0	-2	FALSE	C	T	C	0.0784354924814847	1.68599018273185	0.484109998540543	1.76442567521334
chr10	98441048	98441182	-	id_6540	2	26	FALSE	A	G	A	0.361718587257632	1.12503485779878	NA	1.48675344505641
chr10	99105526	99105660	-	id_6567	0	26	FALSE	T	A	T	0.0401782677133618	1.99718444614523	0.521484542143525	2.03736271385860
chr10	99195655	99195789	+	id_6574	0	-40	FALSE	A	G	A	0.100414935573332	1.76247146287103	0.47336673212989	1.86288639844436
chr10	99195655	99195789	+	id_6574	2	5	FALSE	A	G	G	0.613372159125613	0.684162838027713	NA	1.29753499715333
chr10	99303369	99303503	-	id_6578	0	15	FALSE	C	G	C	0.139507621645683	3.74034823075512	0.127487063882143	3.8798558524008
chr10	99322104	99322238	+	id_6579	0	48	FALSE	G	C	C	0.0254817962737190	4.32336351399599	0.489803092042443	4.34884531026971
chr10	99435488	99435622	+	id_6583	2	-39	FALSE	C	T	C	0.267091721949111	1.78812806627021	NA	2.05521978821932
chr10	99435488	99435622	+	id_6583	0	-34	FALSE	G	C	G	0.143074017658009	2.24046506900193	0.386128650989772	2.38353908665994
chr10	99481626	99481760	-	id_6588	0	-5	FALSE	C	T	C	0.0121362601735784	3.79024898996731	0.53872224518952	3.80238525014089
chr10	99509286	99509420	+	id_6589	0	-52	TRUE	T	C	C	0.123365284760430	4.04327921738496	0.305563962933009	4.16664450214539
chr10	99509286	99509420	+	id_6589	128	67	TRUE	G	A	A	0.123365284760430	4.04327921738496	NA	4.16664450214539
chr10	99762985	99763119	+	id_6593	0	-9	TRUE	T	C	C	0.0777870040390875	2.19637348569301	0.484109998540543	2.2741604897321
chr10	100217297	100217431	+	id_6607	0	53	FALSE	C	G	C	0.123397567389945	3.90298969037227	0.305355507082721	4.02638725776221
chr10	100237579	100237713	-	id_6609	0	73	FALSE	T	C	T	0.0915770400759606	1.65473879467356	0.489452993149061	1.74631583474952
chr10	100996604	100996738	-	id_6619	0	-50	FALSE	G	T	G	0.0505946925342037	2.99522871113201	0.520086301862187	3.04582340366621
chr10	101770477	101770611	+	id_6643	0	66	TRUE	T	C	T	0.0593749343270445	2.25200967339326	0.497562867881443	2.31138460772031
chr10	102092225	102092359	+	id_6651	0	56	FALSE	A	G	G	0.0383125549515649	3.71409230701613	0.521666780725639	3.75240486196769
chr10	102183602	102183736	-	id_6652	0	40	FALSE	A	G	G	0.180841273015080	4.13549297857247	0.0661113094726197	4.31633425158755
chr10	102311853	102311987	+	id_6659	0	-24	TRUE	C	G	N	0.171714804473499	4.09792030679556	0.251179509938099	4.26963511126905
chr10	102387655	102387789	+	id_6662	0	-23	FALSE	T	C	C	0.254147433531534	3.24254489207071	0.0839553755632169	3.49669232560225
chr10	102744117	102744251	+	id_6675	0	50	FALSE	G	A	A	0.0643391857830723	2.23189357389271	0.520107806046021	2.29623275967578
chr10	102763000	102763134	+	id_6680	0	-60	TRUE	T	C	C	0.340741685208368	2.94991426907967	3.17404422152874e-05	3.29065595428804
chr10	102892004	102892138	+	id_6694	64	45	TRUE	C	T	T	0.0933538646282635	4.09533637236144	NA	4.1886902369897
chr10	102892102	102892236	-	id_6694	0	66	TRUE	G	A	A	0.135445183543353	4.13938763152810	0.114884297700719	4.27483281507145
chr10	103217167	103217301	-	id_6709	0	-60	FALSE	T	C	C	-0.0168163328998703	3.9053912842429	0.542375969887198	3.88857495134303
chr10	103286683	103286817	+	id_6711	0	53	FALSE	C	T	C	0.208749459466425	2.75933278133816	0.125152570374882	2.96808224080459
chr10	103316531	103316665	+	id_6712	0	45	FALSE	A	G	A	0.180662222065122	1.74798094419507	0.403741823984769	1.92864316626019
chr10	103352644	103352778	+	id_6714	0	11	FALSE	C	T	C	0.465229702512591	3.43750788677575	2.89422781420549e-05	3.90273758928834
chr10	103530951	103531085	-	id_6718	0	19	FALSE	C	A	C	0.124671542805853	4.06286688205581	0.177354019549425	4.18753842486167
chr10	103919280	103919414	+	id_6731	0	15	FALSE	C	G	C	0.066011326953348	4.29277978817553	0.327476591238400	4.35879111512887
chr10	104289929	104290063	+	id_6745	0	-24	TRUE	C	T	C	0.155648428343935	3.07985831357933	0.225918744934683	3.23550674192327
chr10	104346320	104346454	+	id_6748	0	-32	FALSE	C	T	C	-0.100182976245718	4.21840471444409	0.368480249938254	4.11822173819838
chr10	104358288	104358422	+	id_6749	0	-23	TRUE	T	G	G	0.288327324666197	2.35875577963635	0.0823201078346975	2.64708310430255
chr10	104365139	104365273	+	id_6750	0	48	FALSE	A	G	G	0.0878741828461868	3.06173990593682	0.447359625971024	3.14961408878301
chr10	104419663	104419797	-	id_6752	0	1	FALSE	C	G	C	0.68595620121041	2.32797446093863	8.96300542226675e-09	3.01393066214904
chr10	104503022	104503156	+	id_6757	0	-44	FALSE	T	G	G	0.280189724516758	3.21070341450581	0.109119308482233	3.49089313902257
chr10	104584803	104584937	+	id_6758	0	32	FALSE	G	T	N	0.115492376179074	4.0142657902331	0.217772445440866	4.12975816641217
chr10	104812760	104812894	-	id_6762	0	35	FALSE	G	C	C	0.527671875221533	1.10125705032791	0.223404494963361	1.62892892554945
chr10	105314668	105314802	-	id_6777	0	-22	FALSE	G	A	G	0.0369979236990742	3.8600467280644	0.469751023437473	3.89704465176347
chr10	105462762	105462896	+	id_6787	0	2	TRUE	C	T	C	0.0167893958425728	3.85503282451037	0.54021871618761	3.87182222035295
chr10	105604947	105605081	+	id_6792	0	56	TRUE	T	C	N	0.202731414197931	1.71266390800723	0.266209212701253	1.91539532220516
chr10	105609068	105609202	-	id_6793	5	41	FALSE	NA	NA	A	NA	NA	NA	1.91539532220516
chr10	105634543	105634677	-	id_6794	0	-9	FALSE	G	T	T	0.111604233931929	3.53634508840983	0.174624606934574	3.64794932234175
chr10	105873288	105873422	-	id_6803	64	-52	TRUE	C	T	T	0.0242528748227647	1.87390183177281	NA	1.89815470659557
chr10	105873288	105873422	-	id_6803	0	-23	TRUE	G	T	G	0.254221842089177	1.77304033642388	0.310610311654069	2.02726217851306
chr10	106100041	106100175	-	id_6813	0	31	FALSE	C	T	C	0.0083947916389603	2.97052893664481	0.55904691565865	2.97892372828377
chr10	106372486	106372620	-	id_6819	0	-19	FALSE	A	G	G	0.135663427282975	2.74049243422388	0.324844024307032	2.87615586150685
chr10	107700216	107700350	+	id_6830	0	27	FALSE	C	T	T	0.035787621952048	3.59341270217906	0.511122338442369	3.62920032413111
chr10	107925653	107925787	-	id_6832	2	19	FALSE	C	A	A	0.165957495115088	2.25375263174176	NA	2.41971012685684
chr10	108461193	108461327	+	id_6839	2	47	FALSE	T	C	T	0.081114429545068	3.93086199497058	NA	4.01197642451565
chr10	111971483	111971617	-	id_6872	2	-25	FALSE	G	A	A	0.0398341306963583	2.10683987849176	NA	2.14667400918812
chr10	111971483	111971617	-	id_6872	0	32	FALSE	G	A	G	0.142677926395277	1.88185407033719	0.398701523188635	2.02453199673247
chr10	112230254	112230388	+	id_6881	0	58	TRUE	T	C	C	0.0870077843295543	1.97772542579919	0.48475062559762	2.06473321012874
chr10	112297036	112297170	-	id_6884	2	-52	FALSE	C	A	A	0.0118840700999605	3.4803104568448	NA	3.49219452694476
chr10	112306883	112307017	+	id_6885	2	-17	FALSE	C	T	C	0.460407557012067	2.97079515823795	NA	3.43120271525001
chr10	112306883	112307017	+	id_6885	2	2	FALSE	A	G	G	0.460407557012067	2.97079515823795	NA	3.43120271525001
chr10	112360153	112360287	+	id_6887	0	-53	TRUE	A	G	A	0.321794970705246	3.23836332500755	0.0240468582027266	3.56015829571279
chr10	112360153	112360287	+	id_6887	128	-26	TRUE	G	A	G	0.321794970705246	3.23836332500755	NA	3.56015829571279
chr10	112421933	112422067	-	id_6889	0	31	FALSE	C	A	C	0.129581280043519	4.38127127565933	0.0552953149619176	4.51085255570285
chr10	112476118	112476252	+	id_6891	0	33	FALSE	A	G	A	0.154864536871160	1.41989923308392	0.429694508858078	1.57476376995508
chr10	112787731	112787865	+	id_6899	0	1	TRUE	G	A	G	0.0664817487608256	2.22623197093622	0.495276396002875	2.29271371969705
chr10	112825974	112826108	+	id_6900	0	-53	FALSE	T	G	G	0.0560575334344685	3.8630898148316	0.490288925027114	3.91914734826607
chr10	113506325	113506459	+	id_6909	2	58	FALSE	T	C	C	0.271519996942498	3.12518032238307	NA	3.39670031932557
chr10	113776314	113776448	-	id_6912	0	-20	FALSE	T	C	T	0.0743390550722213	1.74052673600100	0.496697103949531	1.81486579107322
chr10	114057732	114057866	-	id_6916	0	-46	FALSE	A	G	A	0.00308196994015934	4.05751132113892	0.573414464140839	4.06059329107908
chr10	114196583	114196717	-	id_6919	2	-16	FALSE	A	G	G	0.186841222386034	2.72386574336952	NA	2.91070696575556
chr10	114315327	114315461	+	id_6923	2	27	TRUE	G	A	A	0.0636911959639893	2.89462819375258	NA	2.95831938971657
chr10	114470957	114471091	+	id_6925	0	-6	TRUE	A	G	A	0.206954813305463	2.8458293452495	0.226489884116151	3.05278415855496
chr10	114470957	114471091	+	id_6925	32	42	TRUE	A	G	A	0.139291659591186	3.09133131007213	NA	3.23062296966332
chr10	115429427	115429561	-	id_6936	8	-58	TRUE	G	A	A	0.239990890957464	2.78370774493305	NA	3.02369863589051
chr10	115429427	115429561	-	id_6936	0	-19	TRUE	G	C	C	0.0363779739132821	2.89155130624069	0.534446100618096	2.92792928015397
chr10	115454932	115455066	+	id_6937	2	-18	FALSE	T	C	T	0.223836051355571	2.67773967158057	NA	2.90157572293614
chr10	115530523	115530657	-	id_6938	0	-45	FALSE	A	G	G	0.0151335037836974	2.30331989639785	0.557576588659054	2.31845340018155
chr10	115549464	115549598	+	id_6939	0	-57	TRUE	A	G	A	0.0991164913901903	3.56366198979918	0.284419452595983	3.66277848118937
chr10	115549464	115549598	+	id_6939	64	36	TRUE	C	T	C	0.0996942874004178	3.52260135019157	NA	3.62229563759198
chr10	115549464	115549598	+	id_6939	2	63	TRUE	C	A	A	0.159309368896655	3.62556528113993	NA	3.78487465003658
chr10	115672859	115672993	+	id_6942	0	26	FALSE	A	G	G	0.112523646448480	1.91905430327590	0.467517187531491	2.03157794972438
chr10	115752283	115752417	+	id_6945	0	-11	TRUE	A	G	A	0.252226497360565	1.88725354367590	0.226489884116151	2.13948004103646
chr10	115853201	115853335	-	id_6949	0	66	FALSE	G	C	C	0.0387121462894890	2.62549314426512	0.510151261357755	2.66420529055461
chr10	116624853	116624987	+	id_6968	8	-46	TRUE	G	C	G	0.136060937199497	1.84615352469757	NA	1.98221446189707
chr10	116624853	116624987	+	id_6968	0	-33	TRUE	A	G	G	0.00622802723202023	1.99645775118839	0.57117030338941	2.00268577842041
chr10	117870333	117870467	-	id_6980	0	-18	FALSE	C	T	C	0.0186251668360256	2.39726615684625	0.559327619200496	2.41589132368228
chr10	118037528	118037662	-	id_6981	0	-59	TRUE	T	C	C	0.364157986803468	2.38892605435494	0.0483729970038182	2.75308404115841
chr10	118037528	118037662	-	id_6981	64	30	TRUE	G	A	A	0.325491353592967	2.52408774382047	NA	2.84957909741344
chr10	118431945	118432079	+	id_6988	0	-44	FALSE	T	G	G	0.238544809317665	3.94576556821923	0.0406820276634147	4.18431037753690
chr10	118515197	118515331	-	id_6990	0	65	FALSE	G	T	T	0.0269849791518673	3.04386274180518	0.53321474063147	3.07084772095704
chr10	119227942	119228076	+	id_7007	0	-25	TRUE	C	T	C	0.498136139043372	1.60254436288693	0.0866145571223375	2.10068050193031
chr10	119491163	119491297	+	id_7012	0	43	TRUE	C	G	C	0.102878269086105	2.67064490249868	0.364895459108381	2.77352317158479
chr10	119610469	119610603	+	id_7014	0	19	FALSE	T	C	C	0.179927510647942	2.78238097758094	0.244657667645427	2.96230848822888
chr10	120173474	120173608	-	id_7019	2	29	FALSE	T	C	C	0.104364899406274	3.74554524160111	NA	3.84991014100738
chr10	120376573	120376707	-	id_7025	2	-27	FALSE	T	G	G	0.0598516859845851	3.18384917233962	NA	3.2437008583242
chr10	120470644	120470778	-	id_7027	8	40	TRUE	C	T	T	0.100325194395315	3.11271984561261	NA	3.21304504000793
chr10	120470644	120470778	-	id_7027	0	45	TRUE	T	A	A	0.178837385735782	3.15518119331711	0.138524266821952	3.33401857905290
chr10	120834915	120835049	+	id_7037	0	8	FALSE	G	A	G	0.390349805306539	1.75387946611828	0.0470217705979877	2.14422927142482
chr10	120959094	120959228	-	id_7044	0	-39	FALSE	T	C	T	0.0573945593065903	4.08981192998864	0.496575332860952	4.14720648929523
chr10	121105551	121105685	+	id_7048	2	52	TRUE	G	C	G	0.547065237963637	2.66617348194544	NA	3.21323871990908
chr10	121166503	121166637	-	id_7049	0	-14	TRUE	A	G	A	0.0761957097678921	4.03986875353727	0.438883514135290	4.11606446330516
chr10	121166503	121166637	-	id_7049	32	44	TRUE	G	A	G	0.0761957097678921	4.03986875353727	NA	4.11606446330516
chr10	121402069	121402203	+	id_7058	0	-8	TRUE	G	A	A	0.2243118243499	1.84488972839200	0.438883514135290	2.06920155274190
chr10	121682767	121682901	+	id_7064	2	70	FALSE	A	C	A	0.168327989805212	1.53523704083531	NA	1.70356503064053
chr10	122172972	122173106	+	id_7067	0	-23	FALSE	C	G	C	0.146453309184652	3.94232201230791	0.177487278067603	4.08877532149256
chr10	122229671	122229805	-	id_7068	0	-38	FALSE	C	G	N	0.0957384438005987	1.90635208832955	0.495228204396495	2.00209053213015
chr10	122554650	122554784	+	id_7073	0	46	FALSE	A	G	A	0.273174985437452	2.42823898479843	0.135660620676062	2.70141397023588
chr10	122692444	122692578	+	id_7075	2	-9	FALSE	C	A	C	0.137818506240415	3.80166220426297	NA	3.93948071050338
chr10	122819915	122820049	+	id_7078	0	-45	TRUE	G	C	C	0.166875101674428	2.82155645625188	0.284876121750628	2.98843155792630
chr10	122819915	122820049	+	id_7078	64	57	TRUE	C	T	T	0.0494685990377297	2.91474779869491	NA	2.96421639773264
chr10	123650179	123650313	-	id_7087	0	33	FALSE	C	G	C	0.0844606028801018	3.16951118860195	0.424211039683483	3.25397179148205
chr10	123803658	123803792	+	id_7089	0	30	FALSE	G	A	A	-0.157045275699511	3.04100562141574	0.3483261242081	2.88396034571623
chr10	124017690	124017824	+	id_7092	0	-16	FALSE	C	T	C	0.0457276737785308	4.25883587323078	0.485581933954571	4.30456354700931
chr10	124092262	124092396	+	id_7095	0	-29	FALSE	A	G	G	0.120917203490558	3.29314131740924	0.401599440152921	3.4140585208998
chr10	124315308	124315442	-	id_7098	0	-17	FALSE	C	A	C	0.0669779342170001	3.65353718815985	0.445326999255971	3.72051512237685
chr10	124792965	124793099	+	id_7106	0	46	FALSE	G	A	A	0.103013728069055	3.80270773850415	0.341267770034400	3.9057214665732
chr10	125130344	125130478	-	id_7117	2	45	FALSE	A	C	A	0.258927851944922	1.63155135571608	NA	1.89047920766101
chr10	125252628	125252762	-	id_7120	0	-52	FALSE	C	T	C	0.0321327366613707	2.3818273398124	0.53899621864622	2.41396007647377
chr10	125308967	125309101	-	id_7122	32	-56	TRUE	G	T	T	0.0283819753966105	4.25328608552089	NA	4.2816680609175
chr10	125308967	125309101	-	id_7122	0	9	TRUE	A	G	G	0.0283819753966105	4.25328608552089	0.524088152292358	4.2816680609175
chr10	125322845	125322979	+	id_7123	0	-5	TRUE	T	C	T	0.0527026810731438	4.02571656098183	0.444105952303187	4.07841924205497
chr10	125322845	125322979	+	id_7123	32	63	TRUE	A	G	G	0.0138121832169080	4.10365631040923	NA	4.11746849362614
chr10	125322845	125322979	+	id_7123	32	71	TRUE	T	A	A	0.0678335518084741	4.0584480293943	NA	4.12628158120278
chr10	125937868	125938002	+	id_7136	0	-50	FALSE	T	C	T	0.240839042122346	2.27601110045017	0.199157705000501	2.51685014257251
chr10	126218816	126218950	+	id_7149	0	-43	FALSE	G	A	A	0.165625411091828	3.82137775740612	0.295316115830573	3.98700316849795
chr10	126310661	126310795	+	id_7152	0	-11	FALSE	C	T	C	0.174860822395968	2.22054970705592	0.236097881672301	2.39541052945188
chr10	126398135	126398269	-	id_7158	0	73	FALSE	G	T	T	0.0232474808406718	3.81319787567143	0.530698214740505	3.83644535651211
chr10	126679182	126679316	+	id_7167	0	-4	FALSE	A	G	G	0.570486447473785	1.2541276071229	0.000196750882674135	1.82461405459669
chr10	126726745	126726879	+	id_7170	2	60	FALSE	C	T	T	0.140462125306376	4.06246605739572	NA	4.2029281827021
chr10	127612952	127613086	+	id_7181	0	39	FALSE	A	G	G	0.241771963698766	3.05434889158259	0.0548882460626458	3.29612085528135
chr10	127660998	127661132	+	id_7183	32	-31	TRUE	G	A	N	0.259706314296843	2.73572873344350	NA	2.99543504774035
chr10	127660998	127661132	+	id_7183	0	2	TRUE	G	A	G	0.259706314296843	2.73572873344350	0.244250187632695	2.99543504774035
chr10	129252315	129252449	+	id_7191	0	-34	FALSE	T	C	T	0.173582765330021	3.38780639142254	0.247374350213430	3.56138915675256
chr10	129338049	129338183	+	id_7192	0	64	FALSE	G	A	G	0.0747497359604908	2.24967289140877	0.492030585782052	2.32442262736926
chr10	129542360	129542494	-	id_7198	0	-10	FALSE	C	T	C	0.225224882988492	3.61193684512667	0.0151935497118933	3.83716172811516
chr10	129723875	129724009	+	id_7203	2	30	FALSE	A	G	G	0.176396999842969	4.13840045038278	NA	4.31479745022575
chr10	129952283	129952417	+	id_7213	8	-2	TRUE	G	C	C	0.00662910477241967	3.49315464795081	NA	3.49978375272323
chr10	129952283	129952417	+	id_7213	0	40	TRUE	C	G	C	0.0410225266627429	3.45127463723034	0.484109998540543	3.49229716389309
chr10	129983380	129983514	+	id_7216	2	73	FALSE	T	C	C	0.502487012367268	1.46945261417751	NA	1.97193962654478
chr10	131347063	131347197	-	id_7226	0	-32	FALSE	T	C	T	0.616509302889105	2.21717531561017	0.0214821220264151	2.83368461849928
chr10	132029697	132029831	+	id_7238	0	-9	FALSE	G	T	C	0.233354349960445	1.72308579546110	0.339767620919028	1.95644014542154
chr10	133142367	133142501	-	id_7243	0	5	TRUE	T	A	T	0.00483662328927314	3.14735632613875	0.572467718017301	3.15219294942802
chr10	133258228	133258362	-	id_7244	0	63	FALSE	G	A	G	0.035944069726202	1.83113350676936	0.550021049206578	1.86707757649556
chr10	133765097	133765231	+	id_7249	0	30	FALSE	G	A	G	0.500255286382617	1.03449718577498	0.0827025445572997	1.53475247215759
chr10	133806044	133806178	-	id_7250	0	-27	TRUE	A	G	G	0.133563386928749	4.12375512160647	0.168909217139377	4.25731850853522
chr10	133806044	133806178	-	id_7250	64	49	TRUE	C	T	C	0.127554411963457	3.94567785955824	NA	4.0732322715217
chr10	133827092	133827226	-	id_7251	0	-43	FALSE	T	C	T	0.283777807936341	1.76016167955754	0.216175874957414	2.04393948749388
chr10	134127121	134127255	+	id_7266	0	-38	FALSE	A	G	G	0.199967297124343	1.86446679737143	0.309629361888577	2.06443409449577
chr10	134457644	134457778	-	id_7275	0	18	FALSE	T	C	C	0.592769571265676	1.13719356445136	0.197841169989969	1.72996313571704
chr10	134567857	134567991	+	id_7278	2	-46	FALSE	C	T	C	0.0640199649172924	3.69894757647901	NA	3.7629675413963
chr10	134567857	134567991	+	id_7278	2	-2	FALSE	T	G	T	0.0299651953072978	3.81871235440936	NA	3.84867754971665
chr11	240852	240986	+	id_7313	2	-27	FALSE	T	C	C	0.0466443100247501	3.69313527675045	NA	3.7397795867752
chr11	372410	372544	-	id_7321	0	4	FALSE	C	T	C	0.0868839171460903	1.61726717859540	0.484692114521176	1.70415109574149
chr11	430298	430432	+	id_7325	0	-16	FALSE	A	C	C	0.154024120949852	2.17744288720476	0.449445279208761	2.33146700815461
chr11	549048	549182	+	id_7331	0	-20	FALSE	T	C	C	0.388905265496362	1.91595909732754	0.135660620676062	2.3048643628239
chr11	556254	556388	+	id_7332	0	-15	FALSE	A	G	G	0.142093812559031	1.75048092523288	0.454424674756492	1.89257473779191
chr11	556254	556388	+	id_7332	2	51	FALSE	C	T	C	0.135534710426503	1.59844816637675	NA	1.73398287680326
chr11	585833	585967	-	id_7333	0	17	FALSE	T	C	C	0.068274183514056	1.54560133053657	0.504526747490177	1.61387551405063
chr11	713373	713507	+	id_7340	0	-5	FALSE	T	C	C	0.205608261153928	2.98031533706215	0.170409505279361	3.18592359821608
chr11	829999	830133	-	id_7355	0	39	FALSE	G	T	G	0.104370801653580	2.61294548552157	0.411167345440168	2.71731628717515
chr11	841539	841673	+	id_7358	0	23	FALSE	A	T	T	0.408270213556224	1.95870010555332	0.0163798172234066	2.36697031910954
chr11	888145	888279	-	id_7360	0	64	FALSE	A	G	A	0.185980271458043	2.20925794813676	0.213871928930291	2.39523821959480
chr11	911529	911663	-	id_7362	0	63	FALSE	C	T	C	0.0125137363575636	1.77088361257933	0.565910915110865	1.78339734893689
chr11	1041201	1041335	-	id_7364	0	-16	FALSE	G	A	G	0.266609871716521	3.81476899544407	0.0823201078346975	4.08137886716059
chr11	1281271	1281405	+	id_7371	0	16	FALSE	T	C	T	0.875007691350052	0.951153117663346	0.0145901395092328	1.82616080901340
chr11	1436272	1436406	+	id_7377	0	10	FALSE	G	T	G	0.34800093595275	1.55255714168411	0.176232890160312	1.90055807763686
chr11	1544739	1544873	+	id_7383	0	15	FALSE	C	T	C	0.387861571429517	1.31385316741622	0.118330666579320	1.70171473884574
chr11	1618027	1618161	+	id_7387	2	65	FALSE	T	C	C	0.0332102265447993	4.00741510727161	NA	4.04062533381641
chr11	1671793	1671927	-	id_7391	0	-41	TRUE	A	G	A	-0.160357225997917	4.23977688504625	0.35385332088212	4.07941965904833
chr11	1671901	1672035	+	id_7391	64	-54	TRUE	T	C	T	-0.134010118795036	4.3166256600664	NA	4.18261554127136
chr11	1815635	1815769	+	id_7398	0	62	FALSE	G	A	G	0.0595590275230365	4.25965640551074	0.438883514135290	4.31921543303378
chr11	1831626	1831760	+	id_7399	32	-44	TRUE	G	A	G	0.289067573967802	2.00010300831793	NA	2.28917058228573
chr11	1831626	1831760	+	id_7399	0	13	TRUE	C	G	G	0.289067573967802	2.00010300831793	0.155509992498911	2.28917058228573
chr11	1931451	1931585	+	id_7406	2	-44	FALSE	G	C	C	0.0151271876976689	3.94039094244551	NA	3.95551813014318
chr11	1931451	1931585	+	id_7406	0	-17	FALSE	T	C	C	0.0343700541504825	3.93375140602124	0.507674665133912	3.96812146017172
chr11	2052198	2052332	-	id_7416	0	-25	FALSE	G	C	G	0.145170396238941	2.48578284989707	0.35912170618953	2.63095324613601
chr11	2129348	2129482	-	id_7419	0	16	FALSE	T	G	T	0.135033941943785	3.79590426079179	0.271557375960169	3.93093820273557
chr11	2283251	2283385	+	id_7429	0	-22	FALSE	A	G	N	0.0672116416060435	4.19050614056053	0.419284530262558	4.25771778216657
chr11	2393920	2394054	+	id_7436	0	20	FALSE	G	T	T	0.295994248055255	1.84888724321216	0.0944283844463346	2.14488149126742
chr11	2509301	2509435	-	id_7441	0	30	FALSE	T	C	C	-0.0961933622267626	4.38891090200327	0.354264090686708	4.29271753977651
chr11	2510698	2510832	+	id_7442	0	-34	FALSE	G	A	A	0.00120305625504647	4.60990802632079	0.575639149303077	4.61111108257583
chr11	2869982	2870116	-	id_7447	0	19	FALSE	A	G	G	0.0370541236562114	4.25193687597295	0.461268466435259	4.28899099962916
chr11	3027775	3027909	+	id_7456	0	62	TRUE	A	G	A	0.139401247496354	2.57169277031005	0.397074103002565	2.71109401780640
chr11	3587594	3587728	-	id_7467	0	-29	TRUE	G	A	N	0.00562708764661675	4.04282572608453	0.562533515675251	4.04845281373114
chr11	3587594	3587728	-	id_7467	128	34	TRUE	T	C	N	0.00562708764661675	4.04282572608453	NA	4.04845281373114
chr11	4517553	4517687	-	id_7484	0	12	FALSE	G	A	G	0.143994804468898	3.48916920472454	0.182165504006338	3.63316400919344
chr11	4982371	4982505	-	id_7493	0	-11	FALSE	G	A	G	0.179349213657574	2.72738993899678	0.305355507082721	2.90673915265435
chr11	5358675	5358809	-	id_7498	2	-34	FALSE	G	A	A	0.194200238055596	3.94106133936039	NA	4.13526157741599
chr11	5578192	5578326	+	id_7501	0	58	FALSE	G	T	G	0.164833379894695	3.84947597540437	0.219948702434556	4.01430935529906
chr11	5970560	5970694	+	id_7508	2	31	FALSE	T	C	C	0.240670422837724	3.3576600082827	NA	3.59833043112043
chr11	6040613	6040747	+	id_7510	0	55	FALSE	C	T	T	0.359345448919263	2.04717546379870	0.113437977548277	2.40652091271797
chr11	6275778	6275912	+	id_7514	0	-6	FALSE	T	C	C	0.278202065303125	2.25050642974572	0.233225547604759	2.52870849504885
chr11	6590679	6590813	+	id_7526	0	-15	TRUE	C	T	T	-0.127252037214305	3.57514150566649	0.352933968680852	3.44788946845218
chr11	6590679	6590813	+	id_7526	128	25	TRUE	G	A	G	-0.127252037214305	3.57514150566649	NA	3.44788946845218
chr11	7400532	7400666	+	id_7541	0	10	TRUE	C	T	C	0.213465547176933	1.45489813946663	0.384803695897881	1.66836368664356
chr11	7400532	7400666	+	id_7541	128	36	TRUE	C	T	T	0.213465547176933	1.45489813946663	NA	1.66836368664356
chr11	7420525	7420659	-	id_7542	0	42	FALSE	C	A	C	0.00241301317511905	4.10978058391010	0.569855393419749	4.11219359708522
chr11	7514051	7514185	+	id_7545	0	55	TRUE	G	A	G	0.00531520614364629	3.08860458915089	0.571662807960748	3.09391979529454
chr11	7549591	7549725	+	id_7547	0	-40	FALSE	T	C	C	0.245457557532749	3.18220013803487	0.285669927757479	3.42765769556762
chr11	7643664	7643798	-	id_7549	8	2	TRUE	G	A	G	0.0340130650926299	4.26031552943673	NA	4.29432859452936
chr11	7643664	7643798	-	id_7549	0	16	TRUE	C	T	C	0.0829638547043945	4.21647581057603	0.29160105970871	4.29943966528042
chr11	7965128	7965262	-	id_7554	2	-60	FALSE	A	G	G	0.163626575133230	3.64049085155661	NA	3.80411742668984
chr11	7965128	7965262	-	id_7554	0	-40	FALSE	C	A	N	0.00933642102522861	3.65260303298084	0.559268582597548	3.66193945400607
chr11	8011404	8011538	+	id_7556	0	44	FALSE	A	C	C	0.076964144250852	3.99006672206005	0.383707672693195	4.0670308663109
chr11	8033402	8033536	+	id_7557	0	-24	FALSE	T	G	G	0.262317025365012	2.48438703149749	0.185366057070658	2.74670405686251
chr11	8070890	8071024	-	id_7561	0	-56	FALSE	G	A	A	0.0591223148063325	3.44791872951341	0.480766483700615	3.50704104431974
chr11	8077550	8077684	-	id_7562	0	13	FALSE	C	T	C	0.215096785640080	3.31312476941056	0.120074661387420	3.52822155505064
chr11	8170488	8170622	+	id_7564	0	49	FALSE	T	C	C	0.0399852485721668	2.06990605181446	0.514488918826223	2.10989130038663
chr11	8225545	8225679	+	id_7570	0	21	FALSE	A	G	G	0.0167993453864383	3.28094555501360	0.548640134813085	3.29774490040004
chr11	8316297	8316431	+	id_7577	2	-26	FALSE	A	T	C	0.146648758362884	3.63362227199536	NA	3.78027103035824
chr11	8660664	8660798	+	id_7583	2	-58	TRUE	T	C	C	0.194793473082073	1.65621349790412	NA	1.85100697098620
chr11	8773051	8773185	-	id_7586	0	54	FALSE	G	A	A	0.127561932720648	2.52387579637055	0.407702076007049	2.6514377290912
chr11	9115978	9116112	-	id_7597	0	-32	FALSE	A	G	A	0.0269260014204785	4.37440778946739	0.474533379773687	4.40133379088787
chr11	9513338	9513472	+	id_7603	0	-5	FALSE	C	G	G	0.00652787825802458	4.20563507334517	0.560988397866617	4.21216295160319
chr11	9840372	9840506	+	id_7610	2	59	FALSE	C	T	T	0.00538951068501731	3.8584864789312	NA	3.86387598961621
chr11	10301264	10301398	-	id_7619	2	-48	FALSE	T	C	C	0.162642903227403	2.30450355101485	NA	2.46714645424226
chr11	11053761	11053895	+	id_7641	0	-46	FALSE	A	G	G	0.207249802495481	1.65460416280302	0.348544333783592	1.86185396529850
chr11	11209338	11209472	+	id_7646	0	68	FALSE	A	G	G	0.057898791298559	3.38438962086402	0.469814418282734	3.44228841216258
chr11	11244256	11244390	-	id_7647	64	-52	TRUE	A	G	A	0.0393187027967135	4.03351693010859	NA	4.0728356329053
chr11	11244256	11244390	-	id_7647	0	71	TRUE	G	A	A	0.101538260923362	3.99576488387734	0.318161977461626	4.0973031448007
chr11	11379095	11379229	+	id_7649	0	27	FALSE	C	T	C	0.080116629100665	2.58064948624909	0.463227614143479	2.66076611534975
chr11	11599168	11599302	-	id_7651	0	-26	FALSE	C	T	C	0.208747480722631	2.01027055143339	0.235453674555127	2.21901803215602
chr11	11765030	11765164	-	id_7655	2	-19	FALSE	G	A	G	0.0801600425668341	2.20554590773736	NA	2.28570595030420
chr11	11766002	11766136	-	id_7656	2	-45	FALSE	G	C	G	0.00288951960517435	3.68544291426381	NA	3.68833243386898
chr11	11766002	11766136	-	id_7656	0	62	FALSE	G	T	T	0.350477079466611	3.39723162792716	0.114619218749697	3.74770870739377
chr11	11965972	11966106	+	id_7664	0	-42	TRUE	C	T	T	0.199523470763954	2.32125799724881	0.170409505279361	2.52078146801276
chr11	12022479	12022613	-	id_7665	0	-43	FALSE	A	T	T	0.115290270140479	3.73248174754479	0.356015796028432	3.84777201768527
chr11	12025607	12025741	+	id_7666	2	-59	FALSE	G	A	G	0.00597430083180181	3.81536918368962	NA	3.82134348452142
chr11	12025607	12025741	+	id_7666	0	-22	FALSE	G	A	G	0.0124056700091262	3.80044358658556	0.542318674423094	3.81284925659468
chr11	12065668	12065802	+	id_7669	2	33	TRUE	G	C	C	0.505475205956471	1.96241410200021	NA	2.46788930795668
chr11	12065668	12065802	+	id_7669	0	34	TRUE	T	A	A	0.237354426577451	1.97181178907237	0.357608845603142	2.20916621564982
chr11	12260085	12260219	-	id_7674	0	62	FALSE	A	G	G	0.00103104245807281	4.07985014611793	0.577562119136018	4.080881188576
chr11	12309531	12309665	+	id_7677	0	-27	FALSE	T	C	C	0.0866143015488575	3.3753364544617	0.439829787251251	3.46195075601055
chr11	12577743	12577877	+	id_7680	0	-8	FALSE	T	C	C	0.0177196428087328	4.08839843156452	0.530698214740505	4.10611807437325
chr11	12739327	12739461	-	id_7681	0	44	FALSE	C	T	C	0.0931842980430297	1.56998589720813	0.489803092042443	1.66317019525116
chr11	12872312	12872446	-	id_7683	0	-17	FALSE	T	C	T	0.126819247712255	3.55651124150506	0.403453935927693	3.68333048921731
chr11	12942301	12942435	+	id_7686	0	-42	FALSE	T	C	C	0.125113101891692	3.75739924783111	0.394527477657096	3.88251234972281
chr11	13363049	13363183	-	id_7697	0	-4	FALSE	C	T	C	0.152646887781718	3.31989878586953	0.322829674753898	3.47254567365125
chr11	13750697	13750831	+	id_7702	0	-37	FALSE	G	T	G	0.0171016491127852	2.71513484236702	0.55275292249123	2.73223649147980
chr11	13812694	13812828	-	id_7704	2	-24	FALSE	C	T	C	0.109006328709664	2.89445739637864	NA	3.00346372508830
chr11	14227587	14227721	-	id_7711	0	50	FALSE	C	T	T	0.129726464141502	3.66231590534178	0.404791350766719	3.79204236948328
chr11	14392744	14392878	+	id_7719	0	30	TRUE	C	G	G	0.446360223632702	1.70213209312878	0.133566284593474	2.14849231676148
chr11	14768132	14768266	+	id_7726	0	69	FALSE	A	G	A	0.0372255552664943	1.96994136727722	0.536393531835296	2.00716692254371
chr11	15194953	15195087	-	id_7740	0	35	FALSE	C	A	C	0.0922660179528937	3.19397678472899	0.376674271156681	3.28624280268189
chr11	15305945	15306079	+	id_7742	0	-40	FALSE	G	C	C	0.0172208576061136	3.65643099304437	0.538045303348141	3.67365185065048
chr11	15607947	15608081	+	id_7743	0	40	FALSE	G	T	T	0.117555350763490	2.49466838019315	0.429647352169467	2.61222373095664
chr11	15749062	15749196	+	id_7745	0	47	FALSE	C	A	A	0.043738539877924	3.72400034673966	0.44367505464751	3.76773888661759
chr11	15830445	15830579	+	id_7748	0	-26	FALSE	C	T	T	0.104503250275266	2.33667435065091	0.437650814482309	2.44117760092617
chr11	16591882	16592016	-	id_7753	2	-44	FALSE	C	G	G	0.136028132275377	4.1836616919452	NA	4.31968982422057
chr11	16924154	16924288	+	id_7760	0	73	FALSE	T	C	C	0.0106149785217604	3.85796391629689	0.555997539008889	3.86857889481865
chr11	17041652	17041786	-	id_7763	0	-42	FALSE	T	G	T	0.0110301276247359	3.92275182501083	0.547216553874943	3.93378195263556
chr11	17362153	17362287	+	id_7769	0	-21	FALSE	C	T	T	-0.0298556223733609	4.13123647814005	0.511122338442369	4.10138085576668
chr11	17364866	17365000	+	id_7770	0	53	FALSE	T	C	T	0.0603054995194988	3.79711800267259	0.383682413659497	3.85742350219209
chr11	17476717	17476851	+	id_7772	0	47	TRUE	T	C	C	0.226954677602219	2.65872534786025	0.267219530822165	2.88568002546247
chr11	17482814	17482948	-	id_7773	2	56	FALSE	C	T	T	0.0662003096223976	3.93592473355208	NA	4.00212504317448
chr11	17506370	17506504	-	id_7775	0	39	FALSE	C	A	C	0.0101837983896470	3.71440538494907	0.557576588659054	3.72458918333872
chr11	17542903	17543037	+	id_7779	0	-7	FALSE	C	T	T	0.0933124032091138	2.83152671313332	0.467257207405665	2.92483911634244
chr11	17744853	17744987	+	id_7789	0	-13	FALSE	C	A	A	1.01061919425078	1.11248452361211	0.00528122011197656	2.12310371786289
chr11	18084210	18084344	-	id_7802	2	-54	FALSE	G	C	G	0.0785970975723325	4.08141228346988	NA	4.16000938104222
chr11	18084210	18084344	-	id_7802	0	29	FALSE	A	G	G	0.0644532232388452	3.99361093690799	0.471237814074533	4.05806416014684
chr11	18093740	18093874	+	id_7803	0	41	FALSE	T	C	T	0.0946182029867137	3.92917522621256	0.357036476667775	4.02379342919927
chr11	18182020	18182154	-	id_7807	32	-60	TRUE	A	C	N	0.125393354029344	3.15538122486992	NA	3.28077457889926
chr11	18182020	18182154	-	id_7807	0	15	TRUE	C	G	N	0.125393354029344	3.15538122486992	0.348372256921368	3.28077457889926
chr11	18388617	18388751	+	id_7809	2	62	FALSE	C	A	C	0.134190934644229	3.68273100160695	NA	3.81692193625118
chr11	18500647	18500781	-	id_7810	0	33	FALSE	T	G	G	0.274670900607677	2.42969045539573	0.197739136263475	2.70436135600341
chr11	18699789	18699923	-	id_7813	2	1	FALSE	A	C	C	0.142378375950106	2.18455441768918	NA	2.32693279363929
chr11	18780888	18781022	-	id_7822	0	71	FALSE	G	A	A	0.103798033835601	3.09799856343334	0.376948666916715	3.20179659726894
chr11	18823026	18823160	+	id_7823	0	25	FALSE	G	A	G	0.082890080491375	3.68079845134841	0.385834288005231	3.76368853183979
chr11	19049447	19049581	+	id_7826	5	62	FALSE	NA	NA	G	NA	NA	NA	3.76368853183979
chr11	19929724	19929858	+	id_7843	0	31	TRUE	G	C	C	0.0056636174483116	3.05172910340390	0.570379751333443	3.05739272085221
chr11	19929724	19929858	+	id_7843	16	45	TRUE	C	T	T	0.0450900031010845	3.00401079786089	NA	3.04910080096198
chr11	20333482	20333616	-	id_7851	0	-4	FALSE	A	G	A	0.120849876037198	3.38873521028707	0.296819151718723	3.50958508632427
chr11	20375482	20375616	+	id_7853	2	-11	FALSE	C	T	T	0.0584139115022703	2.94817538992999	NA	3.00658930143226
chr11	20375482	20375616	+	id_7853	2	61	FALSE	C	T	T	0.0584139115022703	2.94817538992999	NA	3.00658930143226
chr11	20733228	20733362	+	id_7860	2	-16	TRUE	A	G	A	0.1969596626664	2.01133640278783	NA	2.20829606545423
chr11	21490094	21490228	-	id_7864	0	-2	FALSE	C	T	C	0.134602514516674	3.62858114084381	0.251179509938099	3.76318365536049
chr11	21492555	21492689	-	id_7865	0	-17	FALSE	G	A	G	0.250810868531432	2.29689112863306	0.151540627715230	2.54770199716449
chr11	21911332	21911466	+	id_7866	2	33	FALSE	C	G	G	0.094726108802386	2.62438464023284	NA	2.71911074903523
chr11	22130991	22131125	-	id_7869	0	-11	FALSE	T	C	T	0.0446256189995009	1.83876080375668	0.53414166677051	1.88338642275618
chr11	22708578	22708712	-	id_7880	0	-16	FALSE	T	C	T	0.441975072439673	1.75723952895836	0.158025984231894	2.19921460139804
chr11	25960251	25960385	+	id_7892	2	-3	FALSE	T	C	C	0.100992128831844	2.57518080710244	NA	2.67617293593428
chr11	25960251	25960385	+	id_7892	0	46	FALSE	T	C	C	0.0963590248277801	2.51087202622623	0.458876532282690	2.60723105105401
chr11	26205484	26205618	-	id_7895	0	21	TRUE	C	T	T	0.142469264354307	2.10754528421339	0.384803695897881	2.25001454856770
chr11	26205484	26205618	-	id_7895	8	34	TRUE	C	T	C	0.158449713696148	1.99571217372281	NA	2.15416188741896
chr11	26255075	26255209	-	id_7896	0	-3	FALSE	A	C	C	0.0968401797564895	3.97651602207334	0.299811868680958	4.07335620182983
chr11	26263115	26263249	+	id_7897	0	55	FALSE	A	T	T	0.161176911482221	2.85179629499232	0.268113137314636	3.01297320647454
chr11	26310144	26310278	-	id_7900	0	-1	FALSE	A	T	A	0.118488783346766	2.804395635786	0.271676273054289	2.92288441913277
chr11	26529443	26529577	-	id_7902	2	-53	FALSE	G	T	T	0.0581319718335243	2.33099094301441	NA	2.38912291484794
chr11	26529443	26529577	-	id_7902	0	66	FALSE	C	T	T	0.449387409652397	2.01157247319306	0.0839553755632169	2.46095988284546
chr11	26732121	26732255	+	id_7904	0	-1	FALSE	G	A	G	0.055582800009058	2.90025188535157	0.511081344001513	2.95583468536063
chr11	27182804	27182938	+	id_7907	0	10	FALSE	G	C	G	1.19770817625244	1.19348003197605	7.4439591117668e-09	2.39118820822849
chr11	27274650	27274784	-	id_7909	0	49	FALSE	C	T	T	0.0812020797847635	3.20311728606144	0.412846952205625	3.28431936584620
chr11	29137814	29137948	+	id_7928	0	-4	TRUE	T	C	C	-0.0516374890355014	3.29897445533436	0.487126080934028	3.24733696629886
chr11	29312462	29312596	-	id_7930	2	4	FALSE	A	G	A	0.761139122453431	0.905772369776904	NA	1.66691149223033
chr11	29312462	29312596	-	id_7930	0	28	FALSE	C	A	A	0.0594548860609148	2.34214450657958	0.51011259068836	2.40159939264049
chr11	31085225	31085359	+	id_7950	0	11	FALSE	G	T	T	0.0237950120460901	3.53938019062868	0.543642905580876	3.56317520267477
chr11	31319201	31319335	+	id_7955	0	-35	FALSE	C	G	G	0.09068236765312	3.5671442222654	0.309622274742149	3.65782658991852
chr11	32266513	32266647	+	id_7973	0	-22	TRUE	C	T	C	0.0457809645306154	1.60393281944298	0.543386784167494	1.6497137839736
chr11	32291107	32291241	+	id_7975	0	-51	FALSE	C	T	T	0.0684807985188884	3.20504335072901	0.465427315360234	3.27352414924790
chr11	32593671	32593805	-	id_7986	0	-13	FALSE	T	C	C	0.0557257223742625	1.49390945837781	0.511694163785545	1.54963518075207
chr11	33139575	33139709	+	id_7998	2	-43	TRUE	G	A	G	0.0363845990467414	2.25556624209943	NA	2.29195084114617
chr11	33139575	33139709	+	id_7998	2	-17	TRUE	T	A	T	0.277834755355282	1.78723359290493	NA	2.06506834826022
chr11	33139575	33139709	+	id_7998	0	13	TRUE	G	A	G	0.315980171672973	2.10552970187561	0.225775196859107	2.42150987354859
chr11	33340606	33340740	+	id_8003	0	-45	FALSE	G	A	G	0.131648823157787	2.46512322295788	0.316447969925471	2.59677204611567
chr11	33836088	33836222	+	id_8012	0	-26	FALSE	T	G	T	0.0290750893042548	3.89768991592018	0.511969523105876	3.92676500522443
chr11	33836088	33836222	+	id_8012	2	45	FALSE	C	G	G	0.0189238526004493	3.91126261752841	NA	3.93018647012886
chr11	33966231	33966365	-	id_8015	0	0	FALSE	C	G	C	0.0771476434302297	3.73496456301948	0.461784277053603	3.81211220644971
chr11	33966231	33966365	-	id_8015	2	58	FALSE	T	G	G	0.213259697121392	3.85784116960261	NA	4.07110086672401
chr11	34819026	34819160	+	id_8032	2	-45	FALSE	C	G	G	0.155241867501521	3.95467362908047	NA	4.10991549658199
chr11	34868346	34868480	-	id_8034	0	-26	FALSE	G	A	A	0.0441851839456561	2.07022304484239	0.515576884850052	2.11440822878805
chr11	34904333	34904467	+	id_8036	0	46	FALSE	T	C	T	0.0526510675580779	2.71669359156591	0.516448390739697	2.76934465912399
chr11	35120616	35120750	-	id_8041	0	6	FALSE	G	A	A	1.44976006282508	1.21874758747571	0.000100033118941013	2.66850765030079
chr11	35141952	35142086	-	id_8044	0	-38	FALSE	C	T	C	0.0282893549163386	3.52460850961817	0.519187237275274	3.55289786453451
chr11	35216369	35216503	-	id_8045	32	-57	TRUE	G	T	T	0.0907678382209058	3.7675567883633	NA	3.85832462658421
chr11	35216369	35216503	-	id_8045	32	-27	TRUE	A	G	G	0.0215019657823719	3.80506699815817	NA	3.82656896394054
chr11	35216369	35216503	-	id_8045	0	-15	TRUE	C	G	G	0.0907678382209058	3.7675567883633	0.421775780341331	3.85832462658421
chr11	35216369	35216503	-	id_8045	32	26	TRUE	G	C	C	0.0907678382209058	3.7675567883633	NA	3.85832462658421
chr11	35365826	35365960	+	id_8048	0	30	TRUE	C	T	C	1.30243371997917	0.891358616951303	0.000194902017070251	2.19379233693047
chr11	35370465	35370599	-	id_8049	0	-1	TRUE	G	C	G	-0.119487850397842	4.035179221344	0.379055317757860	3.91569137094616
chr11	35370465	35370599	-	id_8049	32	41	TRUE	A	C	A	6.67920473739868e-05	3.93669237729425	NA	3.93675916934162
chr11	35382733	35382867	-	id_8050	0	33	FALSE	A	G	G	0.237772841565721	2.95360356885029	0.206238614470613	3.19137641041601
chr11	35465793	35465927	+	id_8053	0	-40	FALSE	T	G	G	0.0886917609330805	2.50105808165652	0.452785536453957	2.58974984258960
chr11	35533039	35533173	+	id_8054	0	-12	TRUE	G	C	C	0.284555252192207	1.87100590460516	0.258264076743903	2.15556115679736
chr11	35533039	35533173	+	id_8054	8	-5	TRUE	C	T	C	0.591451988161738	1.16299461176414	NA	1.75444659992587
chr11	36034596	36034730	-	id_8065	2	21	FALSE	C	G	N	0.517025399319503	3.43401877056653	NA	3.95104416988604
chr11	36285134	36285268	+	id_8072	0	11	FALSE	C	T	C	1.07976837800725	1.12016283324612	4.28086079399833e-15	2.19993121125337
chr11	36689365	36689499	-	id_8084	2	-32	FALSE	A	G	G	0.0498733614517977	2.11601101739859	NA	2.16588437885039
chr11	41409990	41410124	-	id_8107	0	-20	FALSE	T	C	T	0.0771286187867241	2.61748714400314	0.48475062559762	2.69461576278987
chr11	42502880	42503014	-	id_8112	0	-15	FALSE	C	A	C	0.265645914025815	3.5473086895618	0.221575407201691	3.81295460358761
chr11	43097875	43098009	-	id_8116	2	-51	FALSE	A	G	A	0.0245835556076414	1.65760667881385	NA	1.68219023442149
chr11	43097875	43098009	-	id_8116	2	49	FALSE	G	T	G	0.0245835556076414	1.65760667881385	NA	1.68219023442149
chr11	43289944	43290078	+	id_8120	0	47	FALSE	T	G	G	0.0388752240233340	3.94276582208617	0.51302201087557	3.9816410461095
chr11	43902844	43902978	-	id_8137	0	71	FALSE	G	A	A	0.163131656766591	1.71842836620445	0.317297859206476	1.88156002297104
chr11	44044268	44044402	+	id_8142	0	-38	FALSE	G	T	G	0.0754982475148457	4.03967668637731	0.452969672926056	4.11517493389215
chr11	44072512	44072646	+	id_8143	0	-42	FALSE	C	G	C	0.0196348871138384	3.70989196999711	0.557224469858958	3.72952685711095
chr11	44073691	44073825	+	id_8144	0	-54	FALSE	G	A	G	0.0619123061079156	4.18301681117545	0.402448485938279	4.24492911728336
chr11	44330152	44330286	+	id_8149	0	-57	TRUE	C	A	A	0.223144599514122	1.79175922344325	0.344190882972961	2.01490382295737
chr11	44330152	44330286	+	id_8149	64	-2	TRUE	T	C	T	0.237081569286854	1.67053333801634	NA	1.9076149073032
chr11	44330152	44330286	+	id_8149	2	41	TRUE	A	T	T	0.0251816839675339	1.86967934393999	NA	1.89486102790752
chr11	44405667	44405801	+	id_8150	0	42	FALSE	A	C	C	0.0971634465010733	3.0394668766082	0.378353822917148	3.13663032310927
chr11	44435166	44435300	+	id_8151	8	-4	TRUE	G	T	G	0.557050715045515	1.44464972110607	NA	2.00170043615159
chr11	44435166	44435300	+	id_8151	0	7	TRUE	T	C	C	0.081887021021214	2.44938274191599	0.409964007754887	2.53126976293721
chr11	44462467	44462601	-	id_8152	2	-44	FALSE	C	T	C	0.0492372711344108	2.52817622868837	NA	2.57741349982278
chr11	44516711	44516845	-	id_8154	0	8	FALSE	T	C	T	0.00698217545101541	4.18429298331756	0.557576588659054	4.19127515876858
chr11	44706073	44706207	+	id_8163	0	-37	FALSE	C	G	C	0.0854767482890274	4.21318142987739	0.419640075298161	4.29865817816642
chr11	44753648	44753782	-	id_8165	0	-6	FALSE	C	A	C	0.114780109494773	3.75659512072928	0.42242630776039	3.87137523022405
chr11	45088855	45088989	+	id_8179	0	47	FALSE	C	A	A	0.0927815455882118	3.41274974441845	0.429647352169467	3.50553129000666
chr11	45191219	45191353	+	id_8183	2	-33	TRUE	G	T	T	0.416271687895944	2.06808845134335	NA	2.4843601392393
chr11	45349447	45349581	+	id_8190	0	73	FALSE	C	G	C	0.102307440987969	4.05600385434185	0.308306275204599	4.15831129532982
chr11	45633492	45633626	-	id_8192	0	-39	FALSE	A	G	A	0.00927638423918779	4.31560621264738	0.553180561986014	4.32488259688657
chr11	45783054	45783188	+	id_8196	0	22	FALSE	G	A	A	0.322083518365628	1.73281693073638	0.269033648197215	2.05490044910201
chr11	46293373	46293507	-	id_8216	0	-32	FALSE	G	C	C	0.0617863362479958	4.30295486668747	0.421311211711599	4.36474120293546
chr11	47327104	47327238	-	id_8253	0	-5	FALSE	A	G	A	0.0759315353690682	2.44290486919555	0.452969672926056	2.51883640456462
chr11	47421262	47421396	-	id_8259	2	47	FALSE	A	G	G	0.12063494906058	1.97042657799926	NA	2.09106152705984
chr11	48286028	48286162	+	id_8275	2	46	FALSE	A	G	G	0.0124919809057716	4.16564777938625	NA	4.17813976029202
chr11	56773205	56773339	-	id_8298	2	-31	FALSE	G	A	G	0.0546331953343056	3.25089421404355	NA	3.30552740937786
chr11	57004481	57004615	-	id_8309	0	-24	FALSE	A	G	G	0.0656320819981368	3.93171990986043	0.429647352169467	3.99735199185857
chr11	57592843	57592977	+	id_8327	2	-43	FALSE	A	G	A	0.307412241042045	1.46586498255922	NA	1.77327722360127
chr11	58178162	58178296	+	id_8339	0	-58	FALSE	A	G	G	0.00345580626909757	4.22346625431727	0.567472648793574	4.22692206058637
chr11	58669006	58669140	+	id_8356	0	-11	TRUE	G	A	G	0.295665978089073	2.22272119811831	0.122644023777518	2.51838717620739
chr11	58725605	58725739	+	id_8362	2	-1	FALSE	C	T	C	0.0563841725958769	2.84932183136359	NA	2.90570600395947
chr11	59278117	59278251	+	id_8374	2	25	FALSE	C	T	C	0.0696246480614684	4.08272396085378	NA	4.15234860891525
chr11	59326735	59326869	-	id_8375	2	-35	FALSE	A	G	A	0.142729583851984	2.73264993567961	NA	2.87537951953160
chr11	59326735	59326869	-	id_8375	2	-2	FALSE	T	C	C	0.142729583851984	2.73264993567961	NA	2.87537951953160
chr11	59326735	59326869	-	id_8375	2	52	FALSE	T	C	C	0.142729583851984	2.73264993567961	NA	2.87537951953160
chr11	60131640	60131774	+	id_8393	0	3	TRUE	C	T	T	0.369185811512556	1.59833285356008	0.112086230918654	1.96751866507263
chr11	60149421	60149555	+	id_8395	0	29	TRUE	T	G	G	0.100633314428089	2.20105142116018	0.467933015691289	2.30168473558827
chr11	60149421	60149555	+	id_8395	2	66	TRUE	C	T	T	0.208210045012252	2.23240706011667	NA	2.44061710512893
chr11	60362300	60362434	+	id_8406	0	-19	TRUE	A	T	T	-0.204441026958144	2.59029569825913	0.406916151608154	2.38585467130099
chr11	61262197	61262331	-	id_8449	0	-1	FALSE	A	C	C	0.860335948538223	1.22923077015373	0.000344450466704918	2.08956671869195
chr11	61632168	61632302	-	id_8470	0	55	FALSE	C	A	A	0.00795021804386644	3.55626663124110	0.563344217747797	3.56421684928496
chr11	61720138	61720272	+	id_8474	0	-8	TRUE	G	A	G	0.56507504320872	0.912541796893016	0.00472939421500275	1.47761684010174
chr11	61849091	61849225	-	id_8481	0	13	FALSE	C	A	C	0.465529318158976	3.24322909561358	2.05123870165876e-12	3.70875841377256
chr11	61864360	61864494	+	id_8483	0	69	FALSE	T	C	C	0.224781587057743	3.55888862384319	0.107229840924588	3.78367021090093
chr11	62311755	62311889	+	id_8506	0	2	FALSE	G	A	A	0.324133021254338	1.96492506026290	0.137779426879958	2.28905808151723
chr11	62316047	62316181	+	id_8507	2	-31	FALSE	T	C	C	0.160268873705330	1.88487427369762	NA	2.04514314740295
chr11	62430125	62430259	+	id_8513	0	-53	FALSE	T	A	A	0.00218332070997061	4.5071975720878	0.573414464140839	4.50938089279777
chr11	62447185	62447319	-	id_8515	2	-59	FALSE	T	G	G	0.386156915442631	3.31061018174120	NA	3.69676709718384
chr11	62560067	62560201	-	id_8521	0	40	FALSE	C	G	C	0.0707369444616454	2.80586099254144	0.431912026777721	2.87659793700308
chr11	63396179	63396313	+	id_8541	0	6	TRUE	A	G	G	0.0718429220014479	3.01079678291923	0.497421779947267	3.08263970492068
chr11	63445267	63445401	-	id_8545	0	72	FALSE	T	G	G	0.00712635026012726	3.65006914438259	0.563034465399552	3.65719549464272
chr11	63499019	63499153	-	id_8548	0	-36	FALSE	C	A	A	0.168355633576782	1.57255771371492	0.398604594112738	1.74091334729170
chr11	63865089	63865223	+	id_8579	0	-35	FALSE	T	C	C	0.302775642877942	1.33731121149898	0.174585223015236	1.64008685437692
chr11	63884216	63884350	+	id_8584	2	43	TRUE	A	G	G	0.384545965667286	2.04557144455549	NA	2.43011741022278
chr11	64013970	64014104	+	id_8588	0	-15	FALSE	C	T	C	0.00242585100817435	3.97314104316093	0.573414464140839	3.9755668941691
chr11	64212552	64212686	+	id_8595	0	62	FALSE	T	C	C	0.0393242417197997	4.23689215743444	0.469554335070574	4.27621639915424
chr11	64641930	64642064	-	id_8626	0	-17	FALSE	G	T	G	0.0233975042853854	4.04841862547957	0.53059321955006	4.07181612976495
chr11	64705002	64705136	-	id_8628	0	-55	FALSE	T	C	C	0.0183244046101008	3.839933624473	0.557334866052792	3.8582580290831
chr11	64749763	64749897	-	id_8633	5	63	FALSE	NA	NA	G	NA	NA	NA	3.8582580290831
chr11	65161855	65161989	+	id_8664	0	-40	TRUE	G	A	G	0.0451871200679342	2.37128870468330	0.514849033630378	2.41647582475123
chr11	65413029	65413163	+	id_8682	2	50	TRUE	T	C	C	0.441194754007709	2.93374825203193	NA	3.37494300603964
chr11	65592389	65592523	-	id_8691	0	-44	FALSE	C	A	C	0.0228808313907652	4.07787325743455	0.487126080934028	4.10075408882532
chr11	66163340	66163474	+	id_8723	0	-9	TRUE	C	T	C	0.0141286550239303	1.99368506978621	0.561164030247735	2.00781372481014
chr11	67170712	67170846	+	id_8783	2	49	FALSE	C	T	T	0.136579246853507	2.17580054238014	NA	2.31237978923364
chr11	67544763	67544897	+	id_8797	0	-49	FALSE	A	G	G	0.098705453678175	2.05011167882608	0.48475062559762	2.14881713250425
chr11	67733314	67733448	+	id_8802	0	13	FALSE	C	T	C	0.130924160328097	3.7832442119546	0.283768632762479	3.9141683722827
chr11	67926857	67926991	+	id_8809	0	34	FALSE	T	C	C	0.125118750624521	1.85736372552157	0.430667104376265	1.98248247614609
chr11	67971372	67971506	-	id_8810	0	-20	FALSE	C	T	C	0.0242547959950622	4.18470369094366	0.527100784482235	4.20895848693872
chr11	68108174	68108308	+	id_8813	2	63	FALSE	C	T	C	0.00317537397468034	3.83339057392063	NA	3.83656594789531
chr11	68322393	68322527	-	id_8818	0	-13	FALSE	G	A	G	0.0255166282886059	3.95563627085917	0.530698214740505	3.98115289914778
chr11	68349766	68349900	+	id_8821	0	7	FALSE	G	A	A	0.158832196346608	2.21476418327114	0.270839795204343	2.37359637961775
chr11	68414280	68414414	-	id_8824	0	44	FALSE	G	A	G	0.074860248968378	2.13588034776649	0.514488918826223	2.21074059673486
chr11	68625551	68625685	+	id_8831	0	-2	FALSE	G	A	G	0.0111278437833248	4.51503205720647	0.545447266543603	4.52615990098979
chr11	69719974	69720108	-	id_8862	2	-23	FALSE	C	G	N	0.0119738901324389	4.34122234739669	NA	4.35319623752913
chr11	69750845	69750979	+	id_8863	0	6	TRUE	C	T	C	0.279040713944609	2.5314042801376	0.265448931657539	2.81044499408221
chr11	70338747	70338881	+	id_8878	0	-48	FALSE	T	C	T	0.0880351488878568	4.22277638977068	0.33577452722105	4.31081153865854
chr11	70732386	70732520	-	id_8884	0	-18	FALSE	C	T	C	0.00257524139880428	3.69269341027267	0.576840478300995	3.69526865167148
chr11	70814261	70814395	+	id_8888	0	56	FALSE	C	T	C	0.197637873079661	1.58702343376162	0.352670208010711	1.78466130684128
chr11	70843559	70843693	-	id_8890	0	40	FALSE	T	C	C	0.297419918282347	1.83462592162804	0.18586550342008	2.13204583991039
chr11	70952299	70952433	-	id_8891	2	-33	FALSE	T	C	C	0.217246176710073	3.24785313817966	NA	3.46509931488973
chr11	70952299	70952433	-	id_8891	2	-3	FALSE	A	G	G	0.217246176710073	3.24785313817966	NA	3.46509931488973
chr11	70952299	70952433	-	id_8891	0	54	FALSE	G	A	G	0.0274523096880144	3.4308476043743	0.540788129433142	3.45829991406231
chr11	71722537	71722671	+	id_8914	0	-56	TRUE	C	G	C	0.140463522904368	1.56255123837168	0.45430074099717	1.70301476127605
chr11	71860099	71860233	+	id_8921	0	-42	TRUE	T	A	A	0.0918652200600796	3.93642385239896	0.296819151718723	4.02828907245904
chr11	71860099	71860233	+	id_8921	64	40	TRUE	A	G	A	0.0675179761186996	4.01647279292533	NA	4.08399076904403
chr11	72092852	72092986	+	id_8935	0	64	FALSE	G	A	G	0.187299225479601	1.43440712192717	0.360585799833593	1.62170634740677
chr11	72176055	72176189	+	id_8938	0	11	FALSE	A	G	G	0.211197791201686	2.93592032921219	0.184001174511822	3.14711812041388
chr11	72203647	72203781	+	id_8942	0	27	TRUE	C	T	T	0.873679602804228	1.05902555231755	0.0572180745936732	1.93270515512178
chr11	72203647	72203781	+	id_8942	128	63	TRUE	T	C	C	0.873679602804228	1.05902555231755	NA	1.93270515512178
chr11	72220264	72220398	+	id_8944	0	10	FALSE	T	C	T	0.287898712605990	3.54369572193359	0.0472681086895009	3.83159443453958
chr11	72631419	72631553	-	id_8953	0	5	FALSE	A	G	A	0.109789205324897	4.14123949636913	0.286758126626233	4.25102870169402
chr11	72684253	72684387	+	id_8956	0	-57	FALSE	G	A	A	0.0082530892336169	4.381320996482	0.560309506872873	4.38957408571562
chr11	72696072	72696206	+	id_8958	0	62	FALSE	A	G	G	0.0420873877500718	3.9063671973396	0.499631054190279	3.94845458508967
chr11	72724266	72724400	+	id_8962	0	-16	FALSE	A	G	A	0.00978165926427854	4.33986349247868	0.544333913235657	4.34964515174296
chr11	72772103	72772237	-	id_8968	0	-10	FALSE	C	A	C	0.207539055995709	1.55511907332941	0.332341851292061	1.76265812932512
chr11	73049741	73049875	-	id_8977	0	60	FALSE	T	G	G	0.0426624947372095	4.30185511199211	0.47146955256625	4.34451760672932
chr11	73710299	73710433	-	id_8990	0	27	FALSE	T	C	T	0.375699220244556	3.39852838145602	8.76185657936081e-05	3.77422760170058
chr11	73786218	73786352	+	id_8992	32	-60	TRUE	C	G	G	0.372666728777197	1.81386084376025	NA	2.18652757253745
chr11	73786218	73786352	+	id_8992	0	-18	TRUE	G	A	A	0.372666728777197	1.81386084376025	0.123294595878123	2.18652757253745
chr11	74231684	74231818	-	id_9003	2	-37	FALSE	C	T	C	0.63047803007277	0.404762907751666	NA	1.03524093782444
chr11	74603125	74603259	+	id_9013	0	-10	FALSE	C	T	T	0.20993932248263	2.20734910911453	0.267889629480627	2.41728843159716
chr11	74777519	74777653	+	id_9023	2	-13	FALSE	C	T	T	0.221754500530274	3.71915860194883	NA	3.9409131024791
chr11	74788271	74788405	-	id_9024	0	17	TRUE	G	A	N	0.0444988806739869	1.83383862965705	0.528278802683386	1.87833751033104
chr11	74840280	74840414	-	id_9028	2	-48	FALSE	C	T	C	0.0904647555545678	3.48603476684372	NA	3.57649952239829
chr11	74926175	74926309	-	id_9031	2	9	FALSE	G	A	G	0.101655761231565	2.17972302170855	NA	2.28137878294011
chr11	74936361	74936495	+	id_9032	2	-34	FALSE	G	C	G	0.26504305003254	3.63668314495788	NA	3.90172619499042
chr11	74936361	74936495	+	id_9032	2	-17	FALSE	G	A	G	0.217312019568456	3.24388641070191	NA	3.46119843027036
chr11	74971830	74971964	+	id_9034	0	-5	TRUE	C	A	C	0.0402177517980674	2.79760793371896	0.494530926776968	2.83782568551703
chr11	75192046	75192180	+	id_9041	0	69	FALSE	T	C	T	-0.0748695758659977	4.1024720650494	0.451275348384453	4.0276024891834
chr11	75623235	75623369	+	id_9048	0	-23	TRUE	C	T	C	0.346246618953147	1.42239092700925	0.104048815724404	1.76863754596240
chr11	75808712	75808846	-	id_9052	0	69	FALSE	A	G	A	0.000357771893408501	3.43111313599349	0.58011396095	3.43147090788690
chr11	75987329	75987463	+	id_9056	2	28	FALSE	T	C	C	0.0265307682322291	3.66543363485402	NA	3.69196440308625
chr11	76249953	76250087	+	id_9067	0	70	FALSE	G	A	G	0.00603693576237656	2.24122622083051	0.572532395281353	2.24726315659288
chr11	76307903	76308037	-	id_9068	0	44	FALSE	A	G	A	-0.0717511373251631	3.44633927948368	0.484713155138971	3.37458814215852
chr11	76308945	76309079	+	id_9070	0	-60	TRUE	T	A	T	0.420420457471546	2.67487815645001	0.00593354103718917	3.09529861392156
chr11	76308945	76309079	+	id_9070	8	-29	TRUE	T	C	C	0.457082095121956	2.70002156234016	NA	3.15710365746211
chr11	76479959	76480093	-	id_9078	0	-52	FALSE	G	C	C	0.00287468424682018	4.27452831961607	0.573414464140839	4.27740300386289
chr11	77388942	77389076	-	id_9101	0	-7	FALSE	T	C	T	0.167481837354087	3.59479686093087	0.222039740363609	3.76227869828496
chr11	78452002	78452136	+	id_9121	0	-38	FALSE	A	G	G	0.195653446306945	2.48180955536089	0.215653251685201	2.67746300166783
chr11	78488914	78489048	-	id_9123	2	-20	FALSE	T	C	C	0.0202056757870779	3.78452818884555	NA	3.80473386463263
chr11	78549624	78549758	-	id_9125	0	13	FALSE	C	G	G	0.686570301684415	1.89209394586910	6.94155891846387e-06	2.57866424755352
chr11	78849859	78849993	+	id_9128	2	67	FALSE	T	C	C	0.0528471177151214	2.99342780632496	NA	3.04627492404008
chr11	78999515	78999649	+	id_9130	2	28	FALSE	A	G	A	0.213639007547290	1.3944347655914	NA	1.60807377313869
chr11	81033047	81033181	+	id_9138	8	-25	TRUE	A	C	A	0.147854132529928	3.08370104075142	NA	3.23155517328134
chr11	81033047	81033181	+	id_9138	0	57	TRUE	T	C	C	0.0862999221081464	3.22278408718025	0.371469606316283	3.30908400928840
chr11	81703913	81704047	+	id_9147	0	-31	FALSE	C	T	T	0.202604219471883	2.80521841489192	0.290701630329166	3.0078226343638
chr11	82084456	82084590	-	id_9151	2	16	TRUE	G	T	G	0.0134045376871511	3.21937448559003	NA	3.23277902327718
chr11	82584030	82584164	+	id_9160	0	-32	FALSE	G	A	G	0.227439375358882	1.20558136353751	0.422847021827057	1.43302073889639
chr11	83953412	83953546	-	id_9182	0	37	FALSE	G	C	G	0.0920767947370564	3.55335840081095	0.281793301293157	3.645435195548
chr11	84169516	84169650	+	id_9184	2	23	FALSE	A	T	T	0.360321051858277	2.45631637506661	NA	2.81663742692489
chr11	85844906	85845040	+	id_9206	0	41	FALSE	G	A	G	0.128274531654598	3.84203639499824	0.270839795204343	3.97031092665284
chr11	86170339	86170473	+	id_9210	2	-31	FALSE	G	A	G	0.214438385418281	1.68739864418724	NA	1.90183702960552
chr11	86308398	86308532	-	id_9214	2	-37	FALSE	G	T	T	0.0981894392361408	3.19029384397245	NA	3.28848328320859
chr11	86327925	86328059	+	id_9215	64	-56	TRUE	T	C	C	0.00852626833833072	3.2133579412054	NA	3.22188420954373
chr11	86327925	86328059	+	id_9215	0	62	TRUE	G	A	A	0.129125297426696	3.17112491192796	0.388994532518249	3.30025020935466
chr11	86367606	86367740	+	id_9218	2	-48	FALSE	G	C	C	0.287395708175419	3.06367479598114	NA	3.35107050415656
chr11	86486312	86486446	-	id_9220	0	-25	FALSE	C	A	A	0.136261064201187	3.55826623721625	0.291703913557286	3.69452730141744
chr11	86852320	86852454	+	id_9224	0	57	FALSE	C	T	T	0.0780293852239453	2.42859750120367	0.496495870896768	2.50662688642762
chr11	87552869	87553003	+	id_9230	0	43	TRUE	T	C	C	0.494222586028346	1.32235150478372	0.224491563200967	1.81657409081207
chr11	87604825	87604959	+	id_9231	0	-52	FALSE	C	G	G	-0.100294951679534	3.46699367607382	0.387994019064833	3.36669872439429
chr11	87604825	87604959	+	id_9231	2	-17	FALSE	T	C	T	0.104218200563482	3.19246177178723	NA	3.29667997235071
chr11	87917313	87917447	-	id_9234	2	-56	FALSE	A	C	C	0.00547465693175007	4.20423644673475	NA	4.2097111036665
chr11	89832356	89832490	-	id_9245	0	-37	FALSE	T	A	A	0.194599837439569	1.99215114137947	0.34788724355738	2.18675097881904
chr11	92607544	92607678	+	id_9259	0	-39	TRUE	A	G	G	0.0558901943457247	4.03743810765245	0.463121052028623	4.09332830199817
chr11	93156929	93157063	-	id_9269	0	56	FALSE	C	T	C	0.0341761699818167	2.21146702600032	0.534326583169704	2.24564319598214
chr11	93294631	93294765	+	id_9273	0	47	FALSE	A	G	G	0.00726980210697912	3.72789524409485	0.562454515574495	3.73516504620183
chr11	93556697	93556831	+	id_9275	2	-42	TRUE	A	G	G	0.0101640969307653	3.99276038869414	NA	4.00292448562491
chr11	93556697	93556831	+	id_9275	2	5	TRUE	A	G	A	0.0853517272739552	3.98630508362802	NA	4.07165681090197
chr11	93790327	93790461	-	id_9278	0	-37	FALSE	G	A	A	0.0768969300988168	2.06454545746121	0.488621401002612	2.14144238756002
chr11	93892426	93892560	+	id_9280	0	-18	FALSE	T	C	T	0.0597031481173065	2.53377167206940	0.48820576610194	2.59347482018671
chr11	93976015	93976149	-	id_9284	0	10	FALSE	G	A	G	0.933960102441364	1.58472115054106	1.99673218971260e-11	2.51868125298242
chr11	94442603	94442737	+	id_9295	0	27	FALSE	T	A	A	0.0221726433284308	3.78796384394112	0.527360578036288	3.81013648726956
chr11	94523918	94524052	-	id_9299	0	-29	FALSE	G	T	G	0.0549743434357241	3.23872229269914	0.494219827482859	3.29369663613486
chr11	94524351	94524485	+	id_9300	2	58	TRUE	G	C	C	0.0240897618557616	3.96355782670369	NA	3.98764758855945
chr11	95112035	95112169	+	id_9308	0	-57	TRUE	C	T	T	0.0549819958452825	2.55683360099525	0.492388215726612	2.61181559684053
chr11	95221999	95222133	+	id_9312	2	35	FALSE	C	G	G	0.106628312024867	2.52408468836028	NA	2.63071300038515
chr11	95799728	95799862	-	id_9324	0	51	FALSE	C	T	C	0.14717384542291	1.98298441614470	0.429861784996967	2.13015826156761
chr11	95837663	95837797	+	id_9326	0	44	FALSE	G	A	G	0.168554482365204	3.23274728572307	0.18586550342008	3.40130176808828
chr11	96645865	96645999	+	id_9329	2	62	FALSE	T	G	G	0.43546637569419	2.27336682905074	NA	2.70883320474493
chr11	96702025	96702159	-	id_9330	0	41	FALSE	C	T	T	0.0469841706627258	1.85150608419367	0.53059321955006	1.89849025485639
chr11	99115543	99115677	-	id_9338	0	67	FALSE	C	G	C	0.223412515090374	2.42357313637081	0.187935936316971	2.64698565146119
chr11	101236823	101236957	+	id_9356	0	15	FALSE	A	G	A	0.0686535398036927	3.40405797407081	0.371469606316283	3.4727115138745
chr11	101670063	101670197	+	id_9366	0	-27	FALSE	C	G	C	0.213873462869570	3.78080068138742	0.226667676348880	3.99467414425699
chr11	101766845	101766979	+	id_9373	0	-60	TRUE	G	T	T	0.114460495609933	3.79407637753647	0.368588010865878	3.9085368731464
chr11	101894761	101894895	+	id_9377	2	-24	TRUE	T	C	C	0.0198576884721573	2.32555634921583	NA	2.34541403768798
chr11	101969043	101969177	+	id_9379	0	56	FALSE	A	G	A	0.259781828247697	3.52478202648365	0.174585223015236	3.78456385473135
chr11	101989019	101989153	+	id_9381	0	-44	FALSE	T	C	C	0.139769444499746	3.35916556078026	0.334227049823055	3.49893500528000
chr11	102042413	102042547	-	id_9384	0	-24	FALSE	A	T	T	0.0983590488897559	3.80421997605169	0.359939674104057	3.90257902494145
chr11	102042413	102042547	-	id_9384	2	55	FALSE	G	A	A	0.115645709581398	3.61616517426615	NA	3.73181088384754
chr11	102156513	102156647	-	id_9387	2	64	FALSE	G	C	C	0.318579679660613	2.60632819212407	NA	2.92490787178468
chr11	102170373	102170507	+	id_9388	2	-58	TRUE	A	T	T	0.214756119842508	3.19577022001759	NA	3.41052633986010
chr11	102170373	102170507	+	id_9388	0	46	TRUE	T	C	C	0.020757131312019	3.20337631502475	0.534624073043417	3.22413344633677
chr11	102207426	102207560	+	id_9391	0	-14	TRUE	A	G	G	0.16047144381371	2.41320840767102	0.416435357104568	2.57367985148473
chr11	102311580	102311714	+	id_9394	0	27	TRUE	C	T	T	0.0554017754195909	2.16446410357442	0.512391313822373	2.21986587899401
chr11	102995544	102995678	+	id_9405	0	-54	FALSE	C	T	C	0.0189822964684318	2.24906737685495	0.560139401094932	2.26804967332338
chr11	103058352	103058486	+	id_9407	0	-20	TRUE	G	A	A	0.197953251687941	3.49552812335335	0.17525512950955	3.69348137504129
chr11	103058352	103058486	+	id_9407	8	-8	TRUE	C	A	C	0.364361692922346	3.16842263977321	NA	3.53278433269555
chr11	103238529	103238663	-	id_9408	0	-25	FALSE	G	A	G	0.116794806673445	1.91642680307472	0.451889853797218	2.03322160974817
chr11	103253299	103253433	+	id_9409	0	-51	FALSE	C	T	T	0.0202061319510202	1.86671214848299	0.557224469858958	1.88691828043401
chr11	103708180	103708314	-	id_9416	0	-28	FALSE	A	G	A	0.196518990518642	3.13958626316557	0.301707391683462	3.33610525368421
chr11	103719659	103719793	+	id_9418	0	-45	TRUE	G	T	T	0.100119333708373	2.65617284371475	0.361413874266535	2.75629217742312
chr11	106097457	106097591	+	id_9439	0	47	FALSE	A	T	A	0.147030298030094	2.08827217364357	0.439829787251251	2.23530247167366
chr11	106393517	106393651	-	id_9441	0	22	FALSE	C	T	C	0.000226949822390283	3.13180874600772	0.580625010579505	3.13203569583011
chr11	106925309	106925443	+	id_9444	0	32	FALSE	G	A	A	0.105940765201659	3.50809326482237	0.316601798892389	3.61403403002402
chr11	106952552	106952686	+	id_9446	0	69	FALSE	T	C	T	0.0729568809989034	3.29719153079998	0.45430074099717	3.37014841179888
chr11	107175318	107175452	+	id_9455	0	9	TRUE	C	T	C	0.00387627626215697	4.14383659194518	0.56809020743937	4.14771286820734
chr11	107175318	107175452	+	id_9455	128	59	TRUE	T	C	T	0.00387627626215697	4.14383659194518	NA	4.14771286820734
chr11	107234414	107234548	+	id_9456	0	-60	TRUE	C	G	G	0.132757908472302	2.36474902191309	0.439829787251251	2.49750693038539
chr11	108040783	108040917	-	id_9473	0	10	FALSE	G	A	G	0.394292526090173	1.00538768518406	0.0902660244064312	1.39968021127424
chr11	108416387	108416521	+	id_9479	0	-52	FALSE	G	A	A	0.081006269101248	2.28599396410238	0.467786374958955	2.36700023320363
chr11	109315254	109315388	-	id_9486	2	59	FALSE	G	A	G	0.363399227387083	2.37613467519116	NA	2.73953390257824
chr11	110659305	110659439	+	id_9504	0	-6	FALSE	C	A	A	0.218420297467916	3.3178928311594	0.119204409911125	3.53631312862731
chr11	110675089	110675223	+	id_9505	0	50	TRUE	C	T	C	0.168368614103425	3.2134167053675	0.319146223264567	3.38178531947092
chr11	110799071	110799205	-	id_9509	0	-6	TRUE	G	A	G	0.0808937801171465	4.25831051376014	0.308324884121035	4.33920429387729
chr11	110799071	110799205	-	id_9509	32	46	TRUE	G	A	G	0.0808937801171465	4.25831051376014	NA	4.33920429387729
chr11	110805092	110805226	-	id_9510	0	46	FALSE	T	C	C	0.22723173811438	3.67077357040630	0.0274840809126056	3.89800530852068
chr11	110980450	110980584	+	id_9518	0	39	FALSE	A	G	A	0.064168585450195	3.0048992560585	0.429861784996967	3.06906784150870
chr11	111351106	111351240	+	id_9525	0	-24	FALSE	C	A	C	0.176020540890843	1.70921467686752	0.302059550432577	1.88523521775836
chr11	111721752	111721886	+	id_9536	0	46	FALSE	A	G	G	0.0822647686022946	1.81136760151649	0.487126080934028	1.89363237011879
chr11	111960724	111960858	-	id_9543	0	-36	FALSE	A	C	C	0.0428905667837678	2.63980287565783	0.52778009977178	2.6826934424416
chr11	111964216	111964350	+	id_9545	0	44	FALSE	G	A	A	0.0307844362521342	3.36343470081909	0.507367282549305	3.39421913707123
chr11	112171234	112171368	-	id_9546	0	41	FALSE	T	C	C	0.214353707758016	3.70657184680972	0.110910721760798	3.92092555456774
chr11	112490509	112490643	-	id_9549	0	-59	FALSE	G	A	G	0.0894858335444846	2.91515508089523	0.421311211711599	3.00464091443971
chr11	112665636	112665770	-	id_9552	0	-3	FALSE	T	C	C	0.034425628608024	4.17268489018105	0.500582077142266	4.20711051878908
chr11	112681759	112681893	+	id_9553	0	-16	TRUE	A	G	A	0.114523111498554	3.97935254048628	0.326390103494843	4.09387565198483
chr11	112681759	112681893	+	id_9553	32	35	TRUE	C	G	G	0.114523111498554	3.97935254048628	NA	4.09387565198483
chr11	112908763	112908897	-	id_9556	0	-20	FALSE	A	G	G	0.0156079070567919	3.93066344963768	0.540976734113871	3.94627135669447
chr11	113106969	113107103	-	id_9559	0	-17	FALSE	C	A	C	0.128606442300118	1.95185154982395	0.456436946966224	2.08045799212407
chr11	113272353	113272487	+	id_9564	64	41	TRUE	A	G	G	0.00883830194579983	3.48065552689889	NA	3.48949382884469
chr11	113272353	113272487	+	id_9564	0	50	TRUE	C	T	C	0.0697579304993171	3.36569198379489	0.490288925027114	3.4354499142942
chr11	113628022	113628156	+	id_9570	0	-38	FALSE	C	T	C	0.0428961370083219	1.60227935447767	0.538045303348141	1.64517549148599
chr11	113638751	113638885	+	id_9572	0	32	FALSE	G	T	T	0.104838061158691	2.56874911922079	0.464700621996804	2.67358718037948
chr11	114710955	114711089	+	id_9595	2	16	FALSE	A	T	T	0.129716201032393	2.87425549416104	NA	3.00397169519343
chr11	115306297	115306431	-	id_9603	2	16	FALSE	G	C	C	0.226919962214006	1.42212165549470	NA	1.64904161770870
chr11	115593064	115593198	+	id_9611	0	8	TRUE	T	C	T	1.95384806080982	1.59280933485612	5.29053479983941e-13	3.54665739566594
chr11	115593064	115593198	+	id_9611	64	9	TRUE	G	A	G	0.445824431424199	2.52575326829338	NA	2.97157769971757
chr11	115625621	115625755	-	id_9613	0	-58	FALSE	C	T	T	0.0959509744726533	1.74057363274533	0.488933265652456	1.83652460721798
chr11	116067734	116067868	-	id_9624	0	18	FALSE	T	G	G	0.0487683028016067	4.17863699409963	0.484228797991331	4.22740529690124
chr11	116112764	116112898	-	id_9626	0	-13	FALSE	A	G	G	0.154424673952777	1.68602787853606	0.370530311233411	1.84045255248884
chr11	116474542	116474676	+	id_9635	0	-3	FALSE	C	T	C	1.05138443969910	2.05354723021023	0.00472939421500275	3.10493166990934
chr11	116997288	116997422	+	id_9651	2	42	TRUE	A	G	G	0.12391534619089	3.31829038126803	NA	3.44220572745892
chr11	117199234	117199368	+	id_9657	2	4	FALSE	A	G	G	0.224031507154823	2.45565995913923	NA	2.67969146629405
chr11	117429439	117429573	-	id_9665	0	25	FALSE	A	G	G	0.0331589377496500	3.84683121255488	0.484537258733009	3.87999015030453
chr11	117574325	117574459	+	id_9668	0	64	FALSE	A	G	G	0.0624127674685859	4.1753117455964	0.45430074099717	4.23772451306499
chr11	117983804	117983938	+	id_9683	0	26	FALSE	T	C	C	0.171621845357054	3.00617465842075	0.318914320094366	3.17779650377781
chr11	118259731	118259865	-	id_9695	0	-54	FALSE	C	G	G	0.0422101793328787	1.60463937996282	0.536683283753178	1.64684955929570
chr11	118372933	118373067	+	id_9703	0	19	FALSE	C	G	G	0.167072372675313	3.20214530930683	0.319663943866636	3.36921768198214
chr11	118431908	118432042	-	id_9706	0	52	FALSE	G	T	G	0.193762728265898	1.746430420353	0.323125002765467	1.94019314861890
chr11	118691525	118691659	+	id_9723	0	27	FALSE	C	T	C	0.0133958733190762	1.96088577283301	0.560988397866617	1.97428164615209
chr11	118857394	118857528	+	id_9736	0	-6	FALSE	A	G	G	0.00157662888812055	4.23814271095901	0.576406406836497	4.23971933984713
chr11	119455805	119455939	-	id_9758	2	-48	FALSE	G	A	G	0.179644977481236	2.89699346231072	NA	3.07663843979196
chr11	119484232	119484366	-	id_9759	0	-24	FALSE	G	A	G	0.0415360722506546	4.51389668367756	0.445087304407589	4.55543275592821
chr11	119941001	119941135	+	id_9781	0	2	FALSE	T	C	C	0.469858591484776	1.72981001603651	0.0139607872161477	2.19966860752129
chr11	120133145	120133279	+	id_9791	0	16	TRUE	C	T	C	0.247012462410192	1.18368337664474	0.327641740731892	1.43069583905493
chr11	120212025	120212159	+	id_9794	0	-37	FALSE	G	A	A	0.120258438299485	1.66744273215235	0.464440464428488	1.78770117045184
chr11	120288562	120288696	+	id_9795	0	-44	FALSE	A	G	A	0.0607391339013725	2.70632376986756	0.484109998540543	2.76706290376893
chr11	120305669	120305803	-	id_9796	2	-21	FALSE	G	A	G	0.196897034281184	3.65247001649185	NA	3.84936705077304
chr11	120307139	120307273	+	id_9797	0	16	TRUE	G	A	G	0.147816084786537	2.49980035391525	0.233225547604759	2.64761643870179
chr11	120328854	120328988	-	id_9800	0	-3	FALSE	T	C	T	0.106549719620233	3.96095056188742	0.270436116258568	4.06750028150765
chr11	120625230	120625364	+	id_9808	0	49	FALSE	C	T	T	0.219488315540648	3.18261217813128	0.0946285888671504	3.40210049367193
chr11	122004999	122005133	+	id_9835	2	45	FALSE	G	A	A	0.238813544152718	3.93940260804491	NA	4.17821615219763
chr11	122031689	122031823	+	id_9837	0	-39	TRUE	C	A	C	0.274435981485586	1.27803812922923	0.284920694693245	1.55247411071481
chr11	122031689	122031823	+	id_9837	16	61	TRUE	T	C	T	0.307527300184939	1.17543918238143	NA	1.48296648256637
chr11	122164848	122164982	-	id_9841	0	21	FALSE	G	A	A	0.0513648000710753	2.12413620215888	0.514488918826223	2.17550100222995
chr11	122230013	122230147	-	id_9844	0	-49	FALSE	C	G	C	0.15767747464337	2.64730803101667	0.33440082923507	2.80498550566004
chr11	122399155	122399289	-	id_9848	2	29	FALSE	G	C	G	0.158706267141988	3.74843894164494	NA	3.90714520878692
chr11	122430323	122430457	-	id_9850	0	-23	FALSE	C	T	C	0.17675056429126	2.96198374611026	0.259493462502461	3.13873431040152
chr11	122487429	122487563	+	id_9852	2	36	FALSE	C	G	C	0.104872955727988	3.18696291752963	NA	3.29183587325761
chr11	122855046	122855180	+	id_9866	0	-60	TRUE	A	G	A	0.00457515868936268	1.99534048611847	0.576037709096844	1.99991564480784
chr11	122866595	122866729	-	id_9867	0	62	FALSE	T	C	C	0.317179507489615	1.34680796375412	0.0961585930911235	1.66398747124374
chr11	122956595	122956729	+	id_9873	0	51	FALSE	G	C	G	0.0527259189920487	4.28436048395098	0.424598051405952	4.33708640294303
chr11	123926402	123926536	+	id_9887	2	-10	TRUE	A	T	T	0.527608232548159	1.99090862772392	NA	2.51851686027208
chr11	123961458	123961592	-	id_9888	2	30	FALSE	A	C	C	0.266260684519268	3.4581685984213	NA	3.72442928294057
chr11	124044353	124044487	+	id_9891	0	32	FALSE	C	T	C	0.171393874586577	3.54968073957595	0.143337852688519	3.72107461416252
chr11	124168816	124168950	-	id_9901	2	-37	TRUE	T	C	C	0.18633660583846	3.20360251470433	NA	3.38993912054279
chr11	124168917	124169051	-	id_9901	2	64	FALSE	T	C	C	0.133849113971435	3.37868680747714	NA	3.51253592144857
chr11	124241498	124241632	-	id_9904	0	-13	FALSE	G	T	G	0.152543433707891	3.27325560804284	0.401564402988716	3.42579904175074
chr11	124460561	124460695	-	id_9910	0	-39	FALSE	A	C	A	0.180737226141036	1.473496276553	0.398727119195914	1.65423350269404
chr11	124460561	124460695	-	id_9910	2	26	FALSE	T	C	C	0.103151352340871	1.75457444131564	NA	1.85772579365652
chr11	124804335	124804469	-	id_9924	2	52	FALSE	T	G	T	0.0642380808170197	4.03706878773096	NA	4.10130686854798
chr11	125099370	125099504	+	id_9929	2	37	FALSE	C	T	T	0.469974141887521	1.90895898198485	NA	2.37893312387237
chr11	125298255	125298389	+	id_9933	2	-50	FALSE	G	T	T	0.110023469535802	3.69274767453113	NA	3.80277114406693
chr11	125686719	125686853	+	id_9942	0	22	TRUE	G	A	G	0.270647105961786	1.58863227509663	0.225775196859107	1.85927938105842
chr11	125816049	125816183	+	id_9945	2	13	FALSE	T	C	N	0.273067123951216	3.9879715739831	NA	4.26103869793432
chr11	126378748	126378882	+	id_9955	0	-7	FALSE	C	T	T	0.0264929115474455	2.67230332834242	0.550411727796245	2.69879623988987
chr11	126845725	126845859	+	id_9960	0	44	FALSE	T	C	C	0.156168969931711	2.8504057450856	0.271648108139887	3.00657471501731
chr11	127532864	127532998	+	id_9968	32	-47	TRUE	A	G	A	0.105229490935010	3.33454839148294	NA	3.43977788241795
chr11	127532864	127532998	+	id_9968	0	-2	TRUE	T	G	G	0.105229490935010	3.33454839148294	0.327641740731892	3.43977788241795
chr11	128007351	128007485	-	id_9982	2	-7	FALSE	C	T	C	0.259582081629712	3.73316720553333	NA	3.99274928716304
chr11	129444529	129444663	+	id_10012	0	10	TRUE	C	A	C	0.322820104171629	1.37173763218994	0.24215603376133	1.69455773636157
chr11	129444529	129444663	+	id_10012	32	34	TRUE	C	A	T	0.322820104171629	1.37173763218994	NA	1.69455773636157
chr11	130203021	130203155	-	id_10023	2	53	FALSE	C	G	C	0.147786254800446	2.31205486023955	NA	2.45984111504000
chr11	130269640	130269774	-	id_10025	0	-36	TRUE	T	A	T	0.219310227663787	3.69721996882212	0.0369742949271250	3.91653019648591
chr11	130269640	130269774	-	id_10025	8	-22	TRUE	G	A	G	0.194211140968453	3.89303870112093	NA	4.08724984208939
chr11	130413806	130413940	+	id_10032	0	-60	FALSE	C	T	C	0.375907131926748	1.82561808829024	0.0549396665936467	2.20152522021699
chr11	130621808	130621942	+	id_10035	0	30	FALSE	G	A	G	0.0456574663717883	3.46735048231401	0.498442767680667	3.51300794868580
chr11	130887026	130887160	-	id_10040	0	-22	TRUE	G	C	G	0.0602313596420374	3.39684595945486	0.457643925851379	3.45707731909690
chr11	130887026	130887160	-	id_10040	32	44	TRUE	G	A	A	0.0602313596420374	3.39684595945486	NA	3.45707731909690
chr11	131474893	131475027	+	id_10055	0	-38	TRUE	G	A	A	0.255528270955752	3.57566455372181	0.00721567515871244	3.83119282467756
chr11	131489423	131489557	+	id_10056	0	-41	TRUE	C	T	C	0.112066408343077	2.56870326693245	0.476050833632915	2.68076967527552
chr11	131489423	131489557	+	id_10056	64	56	TRUE	C	T	T	0.0617392298288214	2.66362237810995	NA	2.72536160793877
chr11	131499436	131499570	+	id_10057	0	24	TRUE	A	G	G	0.0293743633480516	1.85043536133363	0.534499438943249	1.87980972468169
chr11	131515296	131515430	-	id_10059	0	43	FALSE	A	G	G	0.488790986199792	2.17763248908266	0.0785317524535405	2.66642347528246
chr11	131777289	131777423	-	id_10065	0	53	FALSE	C	G	C	0.0876909080307919	3.68865861750436	0.464882301875805	3.77634952553515
chr11	132951600	132951734	+	id_10074	0	14	TRUE	T	C	C	0.048496995931976	2.62044963013754	0.49927132122622	2.66894662606952
chr11	132951600	132951734	+	id_10074	32	63	TRUE	A	G	A	0.0624217415585161	2.5456859098162	NA	2.60810765137472
chr11	133210415	133210549	-	id_10078	0	13	FALSE	C	A	C	0.143428243431164	3.27402093377005	0.262526392411183	3.41744917720121
chr11	133302824	133302958	+	id_10082	0	-29	FALSE	C	A	C	0.0658465637209698	4.17485058959694	0.310967829024974	4.24069715331791
chr11	133473811	133473945	-	id_10090	2	54	FALSE	C	T	C	0.145740166037177	2.56242396826613	NA	2.70816413430331
chr11	133514992	133515126	-	id_10091	2	-4	FALSE	A	G	A	0.0601882806596125	3.59219159652732	NA	3.65237987718694
chr11	133637252	133637386	+	id_10095	0	54	FALSE	C	T	C	0.0402265478346673	3.26171496416672	0.522546106714426	3.30194151200139
chr11	133766349	133766483	+	id_10099	0	-50	FALSE	G	A	G	0.375934963517735	1.48509257575658	0.317311611547648	1.86102753927431
chr11	133932822	133932956	+	id_10100	0	-16	FALSE	G	C	C	0.740011735218036	0.583122591859373	0.0040739272413366	1.32313432707741
chr11	134243784	134243918	+	id_10105	0	-1	FALSE	A	C	A	0.057131130551667	3.98559551541452	0.428921067822069	4.04272664596619
chr12	149092	149226	+	id_10111	0	-44	FALSE	T	C	C	0.183444352719003	2.56580813410933	0.149993011241015	2.74925248682834
chr12	199384	199518	-	id_10113	0	66	FALSE	G	C	C	0.145198938799173	3.8772612243107	0.058446884782712	4.02246016310987
chr12	526478	526612	-	id_10119	0	-53	FALSE	T	C	N	0.0175944577518600	4.44986946239383	0.537645630725389	4.46746392014569
chr12	622541	622675	+	id_10126	2	19	FALSE	G	A	G	0.119720211370141	3.09455632463678	NA	3.21427653600692
chr12	929329	929463	-	id_10135	0	-1	FALSE	C	T	C	0.143664270087207	4.00357293468489	0.271089958869424	4.14723720477209
chr12	1770664	1770798	-	id_10151	0	47	FALSE	G	C	G	0.0169930018949787	3.5682749244221	0.536626249780029	3.58526792631708
chr12	1780153	1780287	+	id_10154	0	26	TRUE	G	A	A	0.455542544068067	3.29483646882482	0.0208168138843449	3.75037901289289
chr12	2825453	2825587	+	id_10180	0	59	FALSE	G	A	G	0.0740882811788349	2.74815520581017	0.502073127246546	2.82224348698901
chr12	2924154	2924288	-	id_10183	0	63	FALSE	C	T	C	0.160695892356142	3.84551320227658	0.284809500079803	4.00620909463272
chr12	2980092	2980226	+	id_10184	0	-19	TRUE	C	T	C	0.239887322533023	2.12890084797049	0.243875744457088	2.36878817050351
chr12	2984233	2984367	+	id_10185	0	-15	FALSE	A	G	G	0.170186498800041	3.10888162781005	0.285669927757479	3.27906812661009
chr12	3254986	3255120	-	id_10193	0	45	FALSE	A	G	G	0.103705821802971	4.03865863227665	0.267219530822165	4.14236445407962
chr12	3299175	3299309	+	id_10197	0	-58	TRUE	T	C	T	0.0221000838747233	1.89610277633565	0.556413257413348	1.91820286021037
chr12	4132997	4133131	+	id_10217	0	65	TRUE	G	A	G	0.165717573740217	1.47001064724496	0.4183232070184	1.63572822098518
chr12	4287348	4287482	+	id_10221	0	-21	FALSE	C	A	A	0.186417916271448	2.54744678826796	0.214557673636039	2.73386470453940
chr12	4559268	4559402	+	id_10227	0	-55	FALSE	C	T	T	0.100931661515540	2.40172933849089	0.484109998540543	2.50266100000643
chr12	4584173	4584307	+	id_10228	0	35	TRUE	G	T	G	0.0703765336828901	4.38672758448682	0.296819151718723	4.45710411816971
chr12	4584173	4584307	+	id_10228	2	62	TRUE	A	G	G	0.0161949031415167	4.47976418975299	NA	4.4959590928945
chr12	4737649	4737783	-	id_10230	2	-37	FALSE	C	T	C	0.209295954178563	3.23419376703197	NA	3.44348972121053
chr12	4837981	4838115	+	id_10234	0	65	TRUE	A	T	A	0.215013205763787	1.37123701239823	0.368436443871307	1.58625021816202
chr12	5001998	5002132	+	id_10238	0	-52	FALSE	C	A	A	0.0649044554249551	4.18750322905697	0.431912026777721	4.25240768448193
chr12	5053419	5053553	+	id_10240	0	43	FALSE	G	A	A	0.0330417795790150	2.43500074561497	0.539107801404339	2.46804252519399
chr12	5408278	5408412	+	id_10244	0	-18	TRUE	C	T	C	0.192993982799575	1.65068441290124	0.400288876240924	1.84367839570081
chr12	5408278	5408412	+	id_10244	64	34	TRUE	G	A	G	0.147269815928068	1.74670750857411	NA	1.89397732450218
chr12	5776063	5776197	+	id_10250	0	1	FALSE	T	C	C	0.0862272722213496	3.40823973989552	0.370530311233411	3.49446701211687
chr12	5878432	5878566	-	id_10253	2	52	FALSE	T	C	T	0.155659317988429	1.50631951408403	NA	1.66197883207245
chr12	6305832	6305966	+	id_10269	0	-57	FALSE	T	C	T	0.271599738161743	2.30871122760981	0.339523829806655	2.58031096577156
chr12	6315180	6315314	+	id_10270	0	-17	FALSE	C	G	G	0.151333150388176	3.77227378260192	0.413044535077031	3.9236069329901
chr12	6519710	6519844	+	id_10279	2	30	FALSE	A	G	G	0.516060135727318	1.10189171079392	NA	1.61795184652123
chr12	6533622	6533756	+	id_10280	0	-34	FALSE	C	T	T	0.028513707985015	3.84381631248440	0.494530926776968	3.87233002046942
chr12	6809022	6809156	+	id_10302	0	50	TRUE	C	T	T	0.0317632931853832	1.80059651878793	0.552891584437378	1.83235981197332
chr12	6924119	6924253	+	id_10313	2	-11	TRUE	T	C	C	0.161472099821224	3.97004952452945	NA	4.13152162435067
chr12	7188411	7188545	-	id_10327	2	-34	FALSE	G	A	G	0.312255140995862	2.88317148673518	NA	3.19542662773104
chr12	7850849	7850983	-	id_10341	2	65	FALSE	G	A	C	0.0530220904356992	4.16985979218248	NA	4.22288188261818
chr12	8004671	8004805	-	id_10347	0	34	FALSE	G	A	A	0.0495278299318484	2.31151785911307	0.522619511399237	2.36104568904492
chr12	8152795	8152929	+	id_10352	0	61	FALSE	G	C	G	0.142692907282583	4.05786348299952	0.136775492337137	4.2005563902821
chr12	8934541	8934675	-	id_10373	64	-8	TRUE	C	A	C	0.111270394094432	3.60611912782014	NA	3.71738952191458
chr12	8934541	8934675	-	id_10373	0	-4	TRUE	A	C	C	0.111270394094432	3.60611912782014	0.329365093111218	3.71738952191457
chr12	9795279	9795413	+	id_10394	0	1	FALSE	C	A	A	0.423526718478857	1.95916401839959	0.0124308967039631	2.38269073687844
chr12	9842011	9842145	-	id_10395	0	-16	FALSE	T	C	T	0.0689123939644667	3.62894754561712	0.47204923076017	3.69785993958159
chr12	9858167	9858301	+	id_10396	0	-17	FALSE	G	C	G	0.174368024980567	3.9162874785242	0.235470659133735	4.09065550350477
chr12	10184009	10184143	-	id_10402	0	-25	FALSE	T	C	C	0.114287746337653	2.65839661489892	0.467517187531491	2.77268436123657
chr12	10651848	10651982	+	id_10411	0	-18	FALSE	C	T	T	0.192446972150114	1.96473689683542	0.247747766397243	2.15718386898553
chr12	11783528	11783662	+	id_10432	0	-59	TRUE	A	G	G	0.0733422203887655	1.62715782138408	0.494219827482859	1.70050004177285
chr12	12077658	12077792	-	id_10438	0	12	FALSE	G	A	G	0.00280680155052605	3.79778824996776	0.574544496071968	3.80059505151829
chr12	12116365	12116499	-	id_10440	0	-35	FALSE	G	A	G	0.0266133389194288	2.10445957650537	0.552306946530858	2.1310729154248
chr12	12378711	12378845	-	id_10443	0	71	FALSE	T	C	N	0.097274297399851	3.77822941235654	0.413385083933095	3.87550370975639
chr12	12401306	12401440	-	id_10445	0	16	FALSE	A	G	G	0.130529633828604	2.01507770581741	0.436466503902269	2.14560733964602
chr12	12401306	12401440	-	id_10445	2	39	FALSE	C	G	G	0.423677487893552	2.11618903741419	NA	2.53986652530775
chr12	12833112	12833246	+	id_10458	0	-22	FALSE	C	T	T	0.099944875448836	3.59158294807463	0.369313139965640	3.69152782352347
chr12	12857408	12857542	+	id_10459	2	-51	FALSE	T	C	C	0.144521725819184	4.35711074861228	NA	4.50163247443147
chr12	12881310	12881444	+	id_10460	0	58	FALSE	G	T	G	0.0771509576168554	3.03642470903318	0.428885966851287	3.11357566665004
chr12	13027774	13027908	-	id_10463	0	-42	FALSE	G	A	A	0.00158871592891076	2.71673406596674	0.577514569308012	2.71832278189565
chr12	13711157	13711291	-	id_10478	2	41	FALSE	C	T	T	0.950170381893927	1.59564154012947	NA	2.54581192202339
chr12	13986079	13986213	-	id_10481	0	-28	FALSE	C	A	C	0.00378568650605988	2.78849122577027	0.575804304611259	2.79227691227633
chr12	14026318	14026452	-	id_10484	0	61	FALSE	A	C	C	0.0496208835400724	2.76175645842906	0.507367282549305	2.81137734196913
chr12	14211357	14211491	-	id_10487	0	-30	FALSE	G	A	A	0.0621244365587057	3.95385772361014	0.445297613372893	4.01598216016884
chr12	14761167	14761301	-	id_10502	0	35	FALSE	A	G	A	0.00447572281881074	3.25585617655053	0.570379751333443	3.26033189936935
chr12	14820886	14821020	+	id_10507	32	-38	TRUE	T	A	A	0.018019544065279	2.29353459691511	NA	2.31155414098039
chr12	14820886	14821020	+	id_10507	0	-13	TRUE	G	C	C	0.0180252662376445	2.29353179966317	0.555486283987446	2.31155706590081
chr12	14982016	14982150	+	id_10512	0	-48	TRUE	G	C	C	0.387763364458026	2.73922719873751	0.0723810443776081	3.12699056319553
chr12	14982016	14982150	+	id_10512	128	27	TRUE	A	G	G	0.387763364458026	2.73922719873751	NA	3.12699056319553
chr12	15570324	15570458	+	id_10522	0	2	TRUE	C	A	C	0.0871102063109704	2.49015176292553	0.412407180123616	2.57726196923650
chr12	16023441	16023575	-	id_10533	0	62	FALSE	G	A	G	0.126128331964737	3.47511103950644	0.325120383898552	3.60123937147118
chr12	16234166	16234300	+	id_10537	2	11	FALSE	C	T	C	0.562650691630573	1.58274881784106	NA	2.14539950947163
chr12	18020532	18020666	-	id_10550	0	-36	FALSE	A	G	A	0.368799463061899	1.28449910422272	0.163780106609394	1.65329856728462
chr12	19618862	19618996	-	id_10562	2	-41	FALSE	T	C	C	0.414171846144095	2.0058207497298	NA	2.41999259587390
chr12	19618862	19618996	-	id_10562	0	22	FALSE	A	C	A	0.504548437210116	1.61146319518175	0.158025984231894	2.11601163239187
chr12	19783525	19783659	+	id_10563	0	-12	TRUE	G	A	A	0.164286862122226	2.47818109894792	0.379666760038345	2.64246796107015
chr12	19783525	19783659	+	id_10563	32	67	TRUE	A	G	A	0.162681852319891	2.54652113806632	NA	2.70920299038621
chr12	20421323	20421457	-	id_10566	0	33	FALSE	C	T	T	0.190140637905473	1.46070916257026	0.341979190346763	1.65084980047573
chr12	20593445	20593579	-	id_10568	0	-44	FALSE	A	G	A	0.0614723930270104	2.11611536102890	0.474831787901624	2.17758775405591
chr12	23406313	23406447	-	id_10600	0	-19	FALSE	T	C	C	0.0381817636681665	1.82974005588861	0.538345974588984	1.86792181955677
chr12	24641121	24641255	-	id_10605	0	54	FALSE	G	A	A	0.030332562404129	3.01173115425898	0.525709146893727	3.04206371666311
chr12	24823236	24823370	-	id_10607	0	26	FALSE	T	C	C	0.0133168371172684	2.72334859077295	0.557224469858958	2.73666542789022
chr12	24825356	24825490	-	id_10608	0	-32	FALSE	A	C	C	0.113264311299817	2.06202918286097	0.447359625971024	2.17529349416079
chr12	25068181	25068315	+	id_10615	2	13	TRUE	T	C	T	0.20965104671519	1.31637051447374	NA	1.52602156118893
chr12	25480644	25480778	+	id_10624	0	50	FALSE	A	G	A	0.0172706900077722	3.68299383636053	0.540184535995745	3.7002645263683
chr12	25602149	25602283	+	id_10625	0	9	TRUE	C	T	C	0.0589931479570787	2.33967868844429	0.49927132122622	2.39867183640137
chr12	27278147	27278281	+	id_10662	0	45	FALSE	A	T	T	0.0904425058697687	1.61031389530194	0.513484346601200	1.70075640117171
chr12	27288663	27288797	-	id_10663	0	-52	FALSE	T	G	G	0.108577279619456	2.26846068711489	0.487126080934028	2.37703796673435
chr12	28917002	28917136	-	id_10680	0	-46	FALSE	G	A	G	0.0480338226284567	3.85097132819955	0.446016963863124	3.89900515082801
chr12	29635420	29635554	+	id_10690	0	-6	FALSE	C	T	T	0.0734790024028819	2.09550573352721	0.497007982574415	2.16898473593009
chr12	29934052	29934186	-	id_10691	0	71	FALSE	C	T	C	0.0233960866854050	2.81799042830147	0.542375969887198	2.84138651498688
chr12	29945948	29946082	-	id_10692	32	-30	TRUE	G	C	C	0.404687459804037	1.36083186093270	NA	1.76551932073673
chr12	29945948	29946082	-	id_10692	0	2	TRUE	A	C	C	0.404687459804037	1.36083186093270	0.195437456999351	1.76551932073673
chr12	30485147	30485281	+	id_10695	0	11	TRUE	T	C	C	0.114290317615681	2.54075554584798	0.406100251800739	2.65504586346366
chr12	30797588	30797722	+	id_10697	0	-24	FALSE	G	A	G	0.178397723755787	2.41322571540083	0.295901266112786	2.59162343915661
chr12	30867455	30867589	+	id_10700	2	-16	TRUE	C	G	G	0.195673217569455	2.38101430485537	NA	2.57668752242483
chr12	32178956	32179090	+	id_10728	0	26	TRUE	G	A	G	-0.198474080171065	2.93572867491609	0.329273593834940	2.73725459474502
chr12	32346553	32346687	-	id_10730	0	5	FALSE	A	G	A	0.62897481324606	3.06617374052478	1.29134507683691e-08	3.69514855377084
chr12	32349481	32349615	-	id_10731	2	7	FALSE	G	C	G	0.63482038424669	0.920134041538432	NA	1.55495442578512
chr12	32499847	32499981	+	id_10735	2	-12	FALSE	G	A	A	0.411497866470062	2.82940242926708	NA	3.24090029573714
chr12	32701897	32702031	-	id_10736	0	-17	FALSE	C	T	C	0.264236314353465	1.98191752156594	0.293103741069861	2.24615383591941
chr12	32716229	32716363	-	id_10737	0	36	FALSE	G	A	G	0.0339066807181728	2.95406116569782	0.522619511399237	2.98796784641600
chr12	32939959	32940093	+	id_10741	0	-10	FALSE	T	C	C	0.00342077772765085	1.94167609884052	0.577154360094433	1.94509687656818
chr12	32963453	32963587	-	id_10742	0	-2	FALSE	C	A	A	0.395395893147840	2.09250458923485	0.103352759803631	2.48790048238269
chr12	33559222	33559356	+	id_10744	0	73	FALSE	C	T	T	0.185650160004376	1.90255813482274	0.439829787251251	2.08820829482711
chr12	38832984	38833118	+	id_10788	32	-42	TRUE	A	G	G	0.0631618034346776	3.28214734844877	NA	3.34530915188345
chr12	38832984	38833118	+	id_10788	0	-12	TRUE	T	C	C	0.0631618034346776	3.28214734844877	0.45430074099717	3.34530915188345
chr12	38832984	38833118	+	id_10788	32	22	TRUE	T	A	T	0.0837699293538303	3.18781852230883	NA	3.27158845166266
chr12	39126597	39126731	+	id_10794	64	44	TRUE	T	C	T	0.210727664128096	2.77494713705980	NA	2.98567480118789
chr12	39126597	39126731	+	id_10794	0	51	TRUE	C	T	T	0.193990794212471	2.86797116493674	0.267219530822165	3.06196195914921
chr12	39626816	39626950	+	id_10797	0	57	FALSE	G	A	A	0.207964270250104	2.20169672342147	0.266209317113276	2.40966099367157
chr12	39870605	39870739	+	id_10798	0	-24	FALSE	T	G	T	0.276035008459218	1.63173951689381	0.158025984231894	1.90777452535303
chr12	40343699	40343833	+	id_10802	0	-34	TRUE	G	A	G	0.257143314383763	1.41920006535955	0.298048395542821	1.67634337974331
chr12	40616536	40616670	-	id_10804	0	-30	FALSE	C	T	C	0.107956615110806	1.58679322399436	0.462673742448684	1.69474983910517
chr12	42356403	42356537	-	id_10820	2	40	FALSE	A	T	N	0.093959882955805	3.74388590104642	NA	3.83784578400223
chr12	42356403	42356537	-	id_10820	5	42	FALSE	NA	NA	G	NA	NA	NA	3.83784578400223
chr12	42562764	42562898	-	id_10825	2	46	FALSE	T	C	C	0.0123394808466939	3.74843596904374	NA	3.76077544989043
chr12	43206793	43206927	+	id_10835	0	-22	TRUE	T	C	T	0.0327414265056984	2.12925163471121	0.526649440336713	2.16199306121691
chr12	43628922	43629056	-	id_10840	0	-6	FALSE	T	C	C	0.0342758701392339	4.81288162321771	0.433014542664034	4.84715749335694
chr12	43801394	43801528	+	id_10843	0	71	FALSE	C	G	C	0.242185655211642	1.87674609092464	0.276026904396212	2.11893174613628
chr12	43895480	43895614	+	id_10847	0	2	FALSE	G	A	G	0.104861663490968	2.45845017072501	0.448781957917018	2.56331183421598
chr12	43949287	43949421	+	id_10852	2	1	FALSE	C	G	C	0.0461301780279846	1.96989175755724	NA	2.01602193558522
chr12	44335369	44335503	+	id_10856	0	-60	FALSE	C	A	C	0.00427733968830761	1.73281661244017	0.575941386522101	1.73709395212848
chr12	44751508	44751642	+	id_10863	0	-19	FALSE	C	G	C	0.135361228721951	1.98471358450557	0.368436443871307	2.12007481322752
chr12	44752295	44752429	+	id_10864	0	-6	TRUE	G	C	C	0.0144323214481293	4.57381120545858	0.534101639816039	4.58824352690671
chr12	44752295	44752429	+	id_10864	128	21	TRUE	T	C	C	0.0144323214481293	4.57381120545858	NA	4.58824352690671
chr12	45712740	45712874	+	id_10880	0	-1	FALSE	G	A	G	0.108597860438057	2.1949103563179	0.434453010538548	2.30350821675596
chr12	45759582	45759716	-	id_10882	0	47	FALSE	G	A	A	0.0242862811863832	2.78247083625580	0.551130430260395	2.80675711744218
chr12	46439129	46439263	+	id_10897	2	72	TRUE	G	A	A	0.299111490826635	3.48286888234029	NA	3.78198037316693
chr12	46439558	46439692	-	id_10898	0	-45	FALSE	C	T	T	0.213611761978915	3.35344352284323	0.214557673636039	3.56705528482215
chr12	46489162	46489296	-	id_10906	0	28	FALSE	G	A	N	0.231964402582112	2.60717351548221	0.085895799624485	2.83913791806432
chr12	46497276	46497410	-	id_10908	0	25	TRUE	A	C	A	0.256603106298252	1.10827020791133	0.322492780580984	1.36487331420958
chr12	46517764	46517898	-	id_10910	0	-39	FALSE	C	T	T	0.0637001631480671	3.82489195241534	0.452785536453957	3.88859211556341
chr12	46550658	46550792	-	id_10914	0	-28	FALSE	T	C	C	0.0967290925810702	3.12324670530682	0.407702076007049	3.21997579788789
chr12	46622504	46622638	+	id_10918	0	13	FALSE	G	T	G	0.62222220810868	2.11955302736717	6.06333913898446e-06	2.74177523547586
chr12	46863145	46863279	+	id_10924	2	48	TRUE	C	A	A	0.391187143202536	2.2970530165791	NA	2.68824015978164
chr12	46869682	46869816	-	id_10927	0	-2	FALSE	C	T	C	0.241913613557425	3.53289525496224	0.0679339773201939	3.77480886851966
chr12	46877625	46877759	+	id_10928	2	-20	TRUE	T	A	N	0.0301725170881451	3.07955639599939	NA	3.10972891308754
chr12	47134859	47134993	-	id_10933	0	-55	TRUE	T	C	C	0.220879245838334	2.32237266853838	0.0695513749315912	2.54325191437671
chr12	47134859	47134993	-	id_10933	8	26	TRUE	T	C	C	0.0938117152004384	2.39711801481792	NA	2.49092973001836
chr12	47476000	47476134	-	id_10937	0	-8	FALSE	T	C	T	0.0555647108149411	4.19862874159758	0.384803695897881	4.25419345241252
chr12	47604712	47604846	+	id_10943	2	40	FALSE	A	G	A	0.00650526692482988	4.18275874110726	NA	4.18926400803209
chr12	47668238	47668372	-	id_10956	2	-40	FALSE	C	T	T	0.134703600028782	4.15739582898573	NA	4.29209942901451
chr12	47675579	47675713	-	id_10957	0	66	FALSE	T	G	G	0.0585581711057573	3.97022754647543	0.408452465651518	4.02878571758119
chr12	47676903	47677037	+	id_10958	0	-20	FALSE	T	C	C	0.101429964885038	3.78742096394861	0.282391237946476	3.88885092883365
chr12	47768418	47768552	+	id_10967	2	-15	FALSE	G	A	G	0.0424195564310738	4.19304778489286	NA	4.23546734132393
chr12	47801289	47801423	-	id_10972	2	-34	FALSE	A	G	A	0.302740065256743	1.86716371346459	NA	2.16990377872133
chr12	47915324	47915458	-	id_10976	0	-13	FALSE	T	C	C	0.0148304492970294	4.28758291774697	0.540473517592165	4.302413367044
chr12	48647265	48647399	-	id_11012	0	-28	TRUE	C	T	T	-0.121729240978459	4.22417129206253	0.383682413659497	4.10244205108407
chr12	48736146	48736280	-	id_11015	0	-23	FALSE	G	A	A	0.0194040251424904	4.3842217176041	0.487126080934028	4.40362574274659
chr12	48750661	48750795	-	id_11016	0	-2	FALSE	T	C	T	0.0631560978090471	4.34325217582748	0.438883514135290	4.40640827363653
chr12	48963635	48963769	+	id_11024	0	5	TRUE	C	G	G	1.06626329535987	1.69781381397787	7.01365911662182e-07	2.76407710933774
chr12	49184879	49185013	+	id_11026	0	55	FALSE	G	A	G	0.0442214709317711	4.01427264165933	0.440576071369563	4.0584941125911
chr12	49318060	49318194	-	id_11028	0	50	FALSE	G	C	G	0.000880317610439284	2.60131678866055	0.57895108406635	2.60219710627099
chr12	49727889	49728023	+	id_11036	0	-3	TRUE	G	T	G	0.146538550621997	3.9405550837468	0.285262022879157	4.0870936343688
chr12	49727889	49728023	+	id_11036	32	68	TRUE	C	T	C	0.146538550621997	3.9405550837468	NA	4.0870936343688
chr12	50003490	50003624	-	id_11046	0	-12	TRUE	C	G	C	0.172843791464658	2.21469713053855	0.33440082923507	2.38754092200320
chr12	50003490	50003624	-	id_11046	32	51	TRUE	C	G	G	0.149001646343930	2.21735534461549	NA	2.36635699095942
chr12	50032086	50032220	-	id_11048	0	59	FALSE	A	G	A	0.108563058237538	3.59825936764204	0.302059550432577	3.70682242587958
chr12	50504108	50504242	-	id_11058	0	39	FALSE	A	G	G	0.221028363120435	2.38618078152106	0.369313139965640	2.60720914464150
chr12	50606920	50607054	-	id_11066	0	51	FALSE	A	G	A	0.206413379384448	3.09808439492303	0.187974149138161	3.30449777430747
chr12	50705817	50705951	+	id_11074	0	-29	FALSE	C	G	C	-0.0576889118280529	4.3463422494307	0.467933015691289	4.28865333760265
chr12	50721848	50721982	-	id_11076	0	-36	TRUE	C	T	C	0.0250556954347883	2.36779022266964	0.545296981701743	2.39284591810443
chr12	50721951	50722085	-	id_11076	64	67	TRUE	C	T	C	0.0162502749573605	2.51455728076538	NA	2.53080755572274
chr12	50802319	50802453	+	id_11084	2	69	TRUE	T	G	G	0.112688464221395	2.33351592387927	NA	2.44620438810067
chr12	50819686	50819820	+	id_11085	2	56	FALSE	G	A	G	0.132713629547582	3.83482230495732	NA	3.9675359345049
chr12	50823674	50823808	+	id_11087	2	-40	FALSE	G	T	G	0.142375597564532	1.77908934340076	NA	1.92146494096529
chr12	50823674	50823808	+	id_11087	2	37	FALSE	A	T	T	0.142375597564532	1.77908934340076	NA	1.92146494096529
chr12	50836937	50837071	+	id_11089	0	35	FALSE	G	C	G	0.124437146770125	4.18543000512375	0.261855136063254	4.30986715189388
chr12	50893666	50893800	-	id_11092	0	63	FALSE	A	G	G	0.215669872713308	4.11795994138457	0.121554114232388	4.33362981409788
chr12	50902214	50902348	+	id_11093	2	-56	FALSE	C	A	N	0.380030168019595	3.57942138624077	NA	3.95945155426037
chr12	50902214	50902348	+	id_11093	0	-44	FALSE	C	T	T	0.0655523559754103	3.57657131970033	0.488621401002612	3.64212367567574
chr12	50902214	50902348	+	id_11093	2	39	FALSE	G	A	G	0.380030168019595	3.57942138624077	NA	3.95945155426037
chr12	50902214	50902348	+	id_11093	2	64	FALSE	C	G	G	0.380030168019595	3.57942138624077	NA	3.95945155426037
chr12	50988636	50988770	+	id_11099	2	33	FALSE	A	G	A	0.275705292146823	1.04159654449375	NA	1.31730183664057
chr12	50988636	50988770	+	id_11099	2	66	FALSE	T	C	C	0.25131435389456	1.01402733236042	NA	1.26534168625499
chr12	51071154	51071288	+	id_11106	0	-57	FALSE	C	T	C	0.148352595892962	3.06827323217183	0.275609675477976	3.21662582806479
chr12	51075935	51076069	+	id_11107	0	-38	FALSE	A	C	C	-0.134243492846776	2.93882879816191	0.426482563561359	2.80458530531514
chr12	51347669	51347803	+	id_11113	0	19	FALSE	A	G	A	0.155739995491608	1.85805003933528	0.401793681389038	2.01379003482689
chr12	51560094	51560228	-	id_11119	0	-3	FALSE	T	C	C	0.0267353459465167	4.05933773766083	0.52778009977178	4.08607308360735
chr12	51746100	51746234	+	id_11129	0	-13	FALSE	A	T	A	0.0737417551160438	3.97111876736585	0.45430074099717	4.04486052248189
chr12	51779602	51779736	-	id_11131	2	22	FALSE	A	G	A	0.0840622528246117	4.14777481496256	NA	4.23183706778717
chr12	51779602	51779736	-	id_11131	2	46	FALSE	A	G	G	0.103726238450632	4.14600929684998	NA	4.24973553530061
chr12	51948115	51948249	-	id_11142	0	-3	FALSE	A	G	A	0.0307638644346104	3.13884735824698	0.530698214740505	3.16961122268159
chr12	51967889	51968023	-	id_11143	0	13	FALSE	C	T	T	0.252899566038606	3.64488102149893	0.181347229307806	3.89778058753754
chr12	52223607	52223741	+	id_11160	0	51	FALSE	C	T	T	0.222180677610205	3.98638871048206	0.179557763859187	4.20856938809226
chr12	52225047	52225181	+	id_11161	0	-33	TRUE	T	C	T	0.282906637679865	2.21828866096992	0.341846182029494	2.50119529864978
chr12	52225047	52225181	+	id_11161	128	72	TRUE	G	A	A	0.282906637679865	2.21828866096992	NA	2.50119529864978
chr12	52664964	52665098	+	id_11172	0	-16	FALSE	T	C	C	0.04703172283186	3.80224262811551	0.495276396002875	3.84927435094737
chr12	52712732	52712866	+	id_11179	0	-5	FALSE	C	T	C	0.0301324953932865	4.15420867909671	0.473985214020646	4.18434117449
chr12	52894966	52895100	-	id_11188	0	23	TRUE	G	A	G	0.0655793664300021	4.54311458281597	0.489803092042443	4.60869394924597
chr12	52897198	52897332	-	id_11189	0	-51	FALSE	T	G	T	0.0380556278894698	3.33067772091636	0.503946362487314	3.36873334880583
chr12	53259877	53260011	+	id_11210	2	30	FALSE	A	G	G	0.0161845281423069	4.58190658923362	NA	4.59809111737593
chr12	53283361	53283495	+	id_11212	0	-54	FALSE	C	G	G	0.00767125412330751	4.04939019056299	0.555486283987446	4.0570614446863
chr12	53338829	53338963	+	id_11215	0	42	FALSE	T	C	C	0.0457785155036224	3.95339654136634	0.439752949908704	3.99917505686996
chr12	54982528	54982662	-	id_11279	2	-51	FALSE	T	C	C	0.32146983445562	3.67129158175098	NA	3.9927614162066
chr12	55014320	55014454	+	id_11282	0	23	FALSE	C	T	T	0.106180544366834	3.03959265204206	0.430667104376265	3.1457731964089
chr12	55316826	55316960	-	id_11294	0	-53	FALSE	A	G	A	0.152592583857600	3.78450155210177	0.344242545334418	3.93709413595937
chr12	55317184	55317318	+	id_11295	2	-4	FALSE	A	G	G	0.106000407956416	2.09078584628716	NA	2.19678625424358
chr12	56142823	56142957	-	id_11331	0	-37	FALSE	G	C	C	0.217856328851843	4.12981933024399	0.0133621534677866	4.34767565909583
chr12	56156357	56156491	+	id_11332	0	-30	TRUE	C	A	C	0.0677522963253205	3.82521468551044	0.387758261017633	3.89296698183576
chr12	56156357	56156491	+	id_11332	8	4	TRUE	C	A	A	0.170826492620565	3.83057970435506	NA	4.00140619697562
chr12	56527268	56527402	-	id_11354	0	47	FALSE	A	C	C	0.0562373459175817	1.67303000540546	0.496575332860952	1.72926735132304
chr12	56856462	56856596	+	id_11360	0	13	TRUE	C	G	G	0.347338908809797	2.99681874682005	0.00658370820342103	3.34415765562984
chr12	56856462	56856596	+	id_11360	8	60	TRUE	C	T	C	0.196445871891184	3.26533908558388	NA	3.46178495747506
chr12	57220652	57220786	+	id_11363	0	-8	FALSE	T	C	C	0.0272797379937134	3.46952878739841	0.532057983904508	3.49680852539212
chr12	57484934	57485068	+	id_11365	0	33	TRUE	A	G	G	0.134664043768141	3.17738025852339	0.368588010865878	3.31204430229153
chr12	58276976	58277110	+	id_11377	0	-22	TRUE	C	G	C	0.441523256012003	1.40254083857830	0.0584691458727557	1.8440640945903
chr12	58276976	58277110	+	id_11377	16	-3	TRUE	C	T	T	0.559811068582768	1.79919974346493	NA	2.3590108120477
chr12	58515142	58515276	-	id_11380	0	-47	FALSE	G	A	A	0.101476425130131	2.77623760549487	0.436323245846923	2.87771403062500
chr12	60673923	60674057	+	id_11384	2	58	TRUE	T	C	C	0.338684755483538	3.42221974804167	NA	3.76090450352521
chr12	61118298	61118432	+	id_11391	5	-50	FALSE	NA	NA	G	NA	NA	NA	3.76090450352521
chr12	61118298	61118432	+	id_11391	2	-44	FALSE	C	T	T	0.216114661830626	3.25711893876313	NA	3.47323360059376
chr12	61474141	61474275	-	id_11397	0	-8	FALSE	G	A	A	0.101397058069459	3.99776165600871	0.341927347695598	4.09915871407817
chr12	62953901	62954035	+	id_11415	0	31	FALSE	C	G	G	-0.212376943808151	3.19267709432991	0.337037524943014	2.98030015052176
chr12	63072415	63072549	-	id_11417	0	45	FALSE	C	A	A	0.248903044161307	2.36670623936908	0.193147193269627	2.61560928353039
chr12	63229749	63229883	+	id_11419	0	-25	FALSE	G	A	A	0.0317773340775372	3.64586966017821	0.522546106714426	3.67764699425574
chr12	65228944	65229078	-	id_11458	0	-42	FALSE	T	A	A	0.360316884064292	1.95511708701828	0.0880149630802532	2.31543397108257
chr12	65841504	65841638	+	id_11466	0	28	FALSE	T	C	C	0.0264126734162718	3.21636163064954	0.548201970803048	3.24277430406581
chr12	65900246	65900380	-	id_11467	0	-33	FALSE	G	A	A	0.0978330457766078	1.67837656966647	0.519965853286303	1.77620961544307
chr12	66121949	66122083	-	id_11473	2	-31	FALSE	C	T	T	0.116358907173782	3.79989176545442	NA	3.9162506726282
chr12	66618038	66618172	-	id_11480	0	-9	FALSE	T	C	C	0.131153530386579	1.87718223338705	0.430254273320687	2.00833576377363
chr12	67834787	67834921	+	id_11498	0	-59	FALSE	A	G	A	0.166018332941573	3.66937212718481	0.0862952016423046	3.83539046012638
chr12	67934131	67934265	-	id_11501	0	-24	FALSE	G	A	A	0.271676403991414	2.85524787197664	0.0584691458727557	3.12692427596805
chr12	68313221	68313355	+	id_11511	0	-37	FALSE	C	T	T	0.133953672321089	2.52712762280483	0.314389881109336	2.66108129512591
chr12	68460031	68460165	+	id_11515	0	42	FALSE	C	T	C	0.859261918305129	0.607107942448463	0.131617531101805	1.46636986075359
chr12	68559540	68559674	+	id_11516	0	-31	FALSE	G	C	G	0.0613151310837002	3.78244728766890	0.419301569287449	3.84376241875260
chr12	68580786	68580920	+	id_11517	0	-4	FALSE	A	G	A	0.147122646042749	3.15164131139466	0.206032880393529	3.29876395743740
chr12	70231711	70231845	-	id_11530	0	-54	FALSE	T	C	T	0.111328397342746	1.61399299235589	0.464619739296073	1.72532138969864
chr12	72194835	72194969	+	id_11552	0	71	TRUE	A	G	A	0.0066343066609589	2.00439335291466	0.572762650288648	2.01102765957562
chr12	74168720	74168854	-	id_11570	0	72	FALSE	C	T	T	0.082785044773052	2.61399994811217	0.444717749155175	2.69678499288522
chr12	74240339	74240473	+	id_11573	2	42	FALSE	C	A	C	0.045590712977547	2.16383102866608	NA	2.20942174164363
chr12	74717275	74717409	-	id_11575	0	-56	FALSE	G	A	A	0.0908885940541526	3.57523046252701	0.462673742448684	3.66611905658116
chr12	75076764	75076898	-	id_11578	2	36	FALSE	T	C	C	0.131319293820301	3.8900074836562	NA	4.0213267774765
chr12	75098433	75098567	+	id_11579	0	18	TRUE	T	C	C	0.776173602925767	0.851803101401479	8.23710382147135e-05	1.62797670432725
chr12	75098433	75098567	+	id_11579	64	19	TRUE	G	A	G	0.723313483409345	0.876961730072986	NA	1.60027521348233
chr12	75266040	75266174	+	id_11581	0	51	FALSE	T	A	T	0.119643109871722	2.43492894583838	0.438883514135290	2.55457205571011
chr12	75266375	75266509	+	id_11582	2	13	FALSE	G	A	A	0.138810994267381	2.04605549162982	NA	2.1848664858972
chr12	75539518	75539652	+	id_11586	0	47	FALSE	C	T	C	0.249939966579742	3.58742282757497	0.110910721760798	3.83736279415472
chr12	75967804	75967938	+	id_11594	0	-45	FALSE	C	T	T	0.0999644546718184	3.50658266052568	0.351679364707654	3.60654711519749
chr12	76638325	76638459	+	id_11602	0	9	TRUE	A	G	A	0.570948165059945	0.838329133244193	0.0193334213181351	1.40927729830414
chr12	76843555	76843689	-	id_11605	0	-34	FALSE	C	T	T	0.0319341742771258	4.39677737563099	0.489452993149061	4.42871154990812
chr12	77099589	77099723	+	id_11612	0	24	TRUE	G	A	A	0.0830904556014504	2.31999459408864	0.457213085767419	2.40308504969009
chr12	77099589	77099723	+	id_11612	128	69	TRUE	C	G	G	0.0830904556014504	2.31999459408864	NA	2.40308504969009
chr12	77388506	77388640	+	id_11614	2	-60	TRUE	G	A	A	0.147006392133173	2.35650287688879	NA	2.50350926902196
chr12	79628461	79628595	-	id_11641	0	54	FALSE	G	A	G	0.0980769962483648	3.45515766882726	0.341275445329079	3.55323466507562
chr12	79681837	79681971	-	id_11642	0	-18	TRUE	T	G	G	0.0999478013319486	2.634970658833	0.412902751090569	2.73491846016495
chr12	79681837	79681971	-	id_11642	128	19	TRUE	T	C	T	0.0999478013319486	2.634970658833	NA	2.73491846016495
chr12	80715122	80715256	-	id_11654	0	-24	FALSE	G	C	G	0.00388019908660659	2.57849749283206	0.572762650288648	2.58237769191867
chr12	81276642	81276776	-	id_11659	64	-48	TRUE	C	T	C	0.120152060116230	4.61442471261575	NA	4.73457677273198
chr12	81276642	81276776	-	id_11659	0	26	TRUE	C	A	A	0.120152060116230	4.61442471261575	0.337781660130998	4.73457677273198
chr12	81276642	81276776	-	id_11659	64	42	TRUE	C	A	A	0.0356468071446285	4.63762812762188	NA	4.67327493476651
chr12	81445216	81445350	+	id_11662	0	-3	FALSE	C	T	T	0.056211558729761	3.5867572412574	0.425544196963616	3.64296879998716
chr12	81606225	81606359	+	id_11666	2	-44	TRUE	T	C	C	0.135383348718760	2.16739454331795	NA	2.30277789203671
chr12	82744147	82744281	+	id_11672	0	-4	FALSE	A	C	A	0.0591135530896519	3.96881063346359	0.447000162109838	4.02792418655324
chr12	83792587	83792721	+	id_11678	2	26	FALSE	G	A	A	0.396528866452553	2.7276140092272	NA	3.12414287567975
chr12	86184337	86184471	+	id_11696	0	-58	FALSE	A	G	A	0.0357632918296201	1.68378028368144	0.542318674423094	1.71954357551106
chr12	86871292	86871426	-	id_11700	2	35	FALSE	G	C	G	0.136373144926591	2.18028136150230	NA	2.31665450642890
chr12	87029095	87029229	+	id_11703	0	53	FALSE	T	C	T	0.0380513004070136	1.92670351610569	0.539107801404339	1.9647548165127
chr12	88442700	88442834	-	id_11714	2	-34	FALSE	T	G	G	0.0426088828333921	3.63402664431271	NA	3.6766355271461
chr12	88619872	88620006	+	id_11717	2	-6	TRUE	A	G	G	0.0722372148989157	2.00867989983516	NA	2.08091711473407
chr12	89082014	89082148	-	id_11725	0	-25	FALSE	C	T	C	0.122274586515749	2.16947674778045	0.425544196963616	2.29175133429620
chr12	89772067	89772201	-	id_11727	0	-4	TRUE	A	G	A	0.114213188676472	3.49898393088286	0.289881435214421	3.61319711955933
chr12	89772067	89772201	-	id_11727	32	63	TRUE	T	C	C	0.101776208051390	3.51500049634403	NA	3.61677670439542
[truncated: 6,933 more rows]
