# Supplementary material for: Widespread Site-Dependent Buffering of Human Regulatory Polymorphism
Source: PLoS Genet. 2012 Mar 22;8(3):e1002599. doi: 10.1371/journal.pgen.1002599 (PMC3310774; doi:10.1371/journal.pgen.1002599)
Supplement: Table S8 — Sanger validation of SNPs from capture resequencing. 33 sites tested exhibit no discordance between capture resequencing and Sanger validation. chrom, chromStart, chromEnd, Strand, the strand-oriented hg18 coordinates of the SNP; SNP ID, from Table S6; nonref/ref, alleles of the SNP; amplicon_start, amplicon_end, coordinates of predicted amplicon; Left PCR Primer, Right PCR Primer, primer sequences for PCR; genotypes of 12 samples, 00 indicates that Sanger sequencing failed; num_concordant, num_discordant, number of concordant and discordant genotypes for this SNP. (TXT) [file pgen.1002599.s015.txt]

chrom	chromStart	chromEnd	SNP ID	nonref/ref	amplicon_start	amplicon_end	Left PCR Primer	Right PCR Primer	GM12872_Sanger	GM12873_Sanger	GM12864_Sanger	GM12874_Sanger	GM12875_Sanger	GM12865_Sanger	GM12866_Sanger	GM12867_Sanger	GM12868_Sanger	GM12869_Sanger	GM12870_Sanger	GM12871_Sanger	GM12872_Reseq	GM12873_Reseq	GM12864_Reseq	GM12874_Reseq	GM12875_Reseq	GM12865_Reseq	GM12866_Reseq	GM12867_Reseq	GM12868_Reseq	GM12869_Reseq	GM12870_Reseq	GM12871_Reseq	num_concordant	num_discordant
chr1	53567198	53567199	SNP-1364	A/G	53566751	53567329	GATAGGGGTGAGATCCCAAGATGT	TGCCCTGGAATCTCATTCTCTAAA	GG	GG	GG	00	GG	AG	GG	00	AG	GG	AG	AG	GG	GG	GG	AG	GG	AG	GG	AG	AG	GG	AG	AG	10	0
chr1	119337900	119337901	SNP-1893	A/G	119337643	119338222	GCAATGCTGGAAGGTAACATTCTG	TGGAAGCTGGATACTCCTCATGTT	AA	AG	AA	GG	GG	GG	AG	AG	AG	AG	AG	AG	AA	AG	AA	GG	GG	GG	AG	AG	AG	AG	AG	AG	12	0
chr1	151856877	151856878	SNP-2056	A/C	151856485	151857091	GGACCTTCCAACAATGTCTCATTC	GAGCTCTGATTAACCAGGATCCTCTC	CC	CC	CC	AA	AC	AA	AC	AC	AC	AC	AC	AC	CC	CC	CC	AA	AC	AA	AC	AC	AC	AC	AC	AC	12	0
chr10	65302173	65302174	SNP-3891	A/T	65301928	65302526	AGACGACTCAAGTCAGGGTCAGGT	CACTGAAACCAACATCCATTCAGA	AT	00	AT	00	00	AT	TT	AT	TT	AA	AT	AA	AT	AA	AT	AT	AT	AT	TT	AT	TT	AA	AT	AA	9	0
chr10	65302279	65302280	SNP-3892	A/G	65301928	65302526	AGACGACTCAAGTCAGGGTCAGGT	CACTGAAACCAACATCCATTCAGA	GG	00	AG	00	00	AG	GG	AG	GG	AA	AG	AA	GG	AG	AG	AG	GG	AG	GG	AG	GG	AA	AG	AA	9	0
chr12	1642875	1642876	SNP-7062	A/G	1642319	1642921	CTGCCTTTCTTATCGCGCATC	TCTTCCAGAGGCCATCTCTCTCTC	AA	GG	AG	GG	GG	GG	AG	AG	AG	GG	AG	AG	AA	GG	AG	GG	GG	GG	AG	AG	AG	GG	AG	AG	12	0
chr12	94254518	94254519	SNP-7947	T/C	94254238	94254847	GCAAGCTCTTTGCCCTCATTAAA	AGACATGCTTGGTTGGTTTACAGC	CC	CC	CC	CC	CT	CC	CC	CC	CC	CC	CC	CC	CC	CC	CC	CC	CT	CC	CC	CC	CC	CC	CC	CC	12	0
chr15	67115279	67115280	SNP-11581	T/C	67114891	67115497	TGTGAACTTTGGTGAGTGATCTGG	CTACAGTCCAGTGGCAGAACACAG	TT	CT	TT	CT	TT	TT	TT	TT	TT	TT	TT	TT	TT	CT	TT	CT	TT	TT	TT	TT	TT	TT	TT	TT	12	0
chr17	74549894	74549895	SNP-15153	A/G	74549775	74550371	GGCTGTGTGTTGAATGAGGTGTTC	CCACCCCTCTTAGGACAGTAAGAAA	AG	GG	AG	AA	GG	AG	AG	AG	AG	AG	AG	GG	AG	GG	AG	AA	GG	AG	AG	AG	AG	AG	AG	GG	12	0
chr17	74549925	74549926	SNP-15154	T/C	74549775	74550371	GGCTGTGTGTTGAATGAGGTGTTC	CCACCCCTCTTAGGACAGTAAGAAA	CT	CC	CT	TT	CC	CT	CT	CT	CT	CT	CT	CC	CT	CC	CT	TT	CC	CT	CT	CT	CT	CT	CT	CC	12	0
chr17	74550218	74550219	SNP-15155	T/C	74549775	74550371	GGCTGTGTGTTGAATGAGGTGTTC	CCACCCCTCTTAGGACAGTAAGAAA	CT	CC	CT	TT	CC	CT	CT	CT	CT	CT	CT	CC	CT	CC	CT	TT	CC	CT	CT	CT	CT	CT	CT	CC	12	0
chr19	17970313	17970314	SNP-17180	G/A	17969825	17970430	CTCACACGGGCCCCATTAGT	ACCAGGTGACCAGAGGAAGCTC	AA	AG	AG	AG	AA	AG	GG	AA	AG	AG	AG	AA	AA	AG	AG	AG	AA	AG	GG	AA	AG	AG	AG	AA	12	0
chr2	7437594	7437595	SNP-18265	G/A	7437258	7437862	aatgcaATGAGAGTTCCAGCAGAG	CAAAGTCTTTTGGCCTTATGAGCA	AG	AA	AA	GG	GG	GG	AG	AG	AG	AG	AG	AG	AG	AA	AA	GG	GG	GG	AG	AG	AG	AG	AG	AG	12	0
chr20	58233601	58233602	SNP-21914	T/C	58233186	58233784	gtgtggcatctgagtcttggactt	CTGCCTGAGCTTCtgtgttcattt	CC	CC	CC	TT	CC	CT	CT	CC	CT	CC	CT	CC	CC	CC	CC	TT	CC	CT	CT	CC	CT	CC	CT	CC	12	0
chr21	46905642	46905643	SNP-22972	G/A	46905339	46905930	TCAGTGACCACGAAACACTCAGAC	GCCCAATTTTCTACCCCAGATTC	AA	AA	AA	AG	AG	GG	AG	AG	AG	AG	AG	AG	AA	AA	AA	AG	AG	GG	AG	AG	AG	AG	AG	AG	12	0
chr4	3759734	3759735	SNP-26180	C/T	3759339	3759992	CAGGTGGAAAGGGAGAGAAGAGC	gaggaatgaacctgacctgtGCTT	CT	TT	TT	CT	TT	CT	TT	TT	CT	TT	CT	TT	CT	TT	TT	CT	TT	CT	TT	TT	CT	TT	CT	TT	12	0
chr4	3759758	3759759	SNP-26181	G/T	3759339	3759992	CAGGTGGAAAGGGAGAGAAGAGC	gaggaatgaacctgacctgtGCTT	GT	TT	GT	TT	GT	GT	GT	GT	GT	GG	TT	GG	GT	TT	GT	TT	GT	GT	GT	GT	GT	GG	TT	GG	12	0
chr4	157518899	157518900	SNP-27436	G/C	157518551	157519119	ACCTACTGGGATAAAGGCGAGGAT	TCTCAGCCACTCCTTGTAAAGCAC	CG	GG	CG	CG	CC	CC	CG	CC	CC	CC	CC	CC	CG	GG	CG	CG	CC	CC	CG	CC	CC	CC	CC	CC	12	0
chr4	170226377	170226378	SNP-27504	T/C	170226013	170226590	TACAGACAGAGGTGTGCTTGTTCC	ATTTTAATTCCATCAGGGCCACAC	CC	CC	CC	CC	CT	CC	CC	CC	CC	CC	CC	CC	CC	CC	CC	CC	CT	CC	CC	CC	CC	CC	CC	CC	12	0
chr4	170226399	170226400	SNP-27505	T/C	170226013	170226590	TACAGACAGAGGTGTGCTTGTTCC	ATTTTAATTCCATCAGGGCCACAC	CC	CT	CC	CC	CC	CC	CC	CC	CC	CC	CC	CC	CC	CT	CC	CC	CC	CC	CC	CC	CC	CC	CC	CC	12	0
chr4	170226467	170226468	SNP-27506	C/G	170226013	170226590	TACAGACAGAGGTGTGCTTGTTCC	ATTTTAATTCCATCAGGGCCACAC	GG	CC	CG	GG	GG	GG	CG	GG	GG	GG	GG	CG	GG	CC	CG	GG	GG	GG	CG	GG	GG	GG	GG	CG	12	0
chr5	153901625	153901626	SNP-29358	A/G	153901229	153901827	GACTTCAAACATGCCACCTGAGAT	aacagggtgctttacttccctgag	GG	AG	GG	AG	GG	AG	GG	GG	GG	AG	GG	AG	GG	AG	GG	AG	GG	AG	GG	GG	GG	AG	GG	AG	12	0
chr5	153901652	153901653	SNP-29359	A/G	153901229	153901827	GACTTCAAACATGCCACCTGAGAT	aacagggtgctttacttccctgag	GG	AG	GG	AG	GG	AG	GG	GG	GG	AG	GG	AG	GG	AG	GG	AG	GG	AG	GG	GG	GG	AG	GG	AG	12	0
chr6	90058100	90058101	SNP-30968	A/C	90057717	90058299	CATCCAACCTCAGCCCGTCTA	TTGCCTGGGAAGCTCATACTATTG	CC	CC	CC	AC	CC	AC	CC	CC	AC	AC	CC	AC	CC	CC	CC	AC	CC	AC	CC	CC	AC	AC	CC	AC	12	0
chr6	167426227	167426228	SNP-31771	G/A	167425922	167426532	taggctgaagacaGCGTGTAGGAG	TTCTTCCTTGTTGCTTTTCACTGG	AG	GG	GG	AG	GG	GG	GG	GG	GG	GG	GG	GG	AG	GG	GG	AG	GG	GG	GG	GG	GG	GG	GG	GG	12	0
chr6	167426263	167426264	SNP-31772	G/A	167425922	167426532	taggctgaagacaGCGTGTAGGAG	TTCTTCCTTGTTGCTTTTCACTGG	AG	AA	AG	AA	AA	AA	AG	AG	AA	AA	AA	AA	AG	AA	AG	AA	AA	AA	AG	AG	AA	AA	AA	AA	12	0
chr7	46136043	46136044	SNP-32879	T/C	46135745	46136326	ccttTCTCATTGCTGCATCTCACT	TCCAGGAAATGGGATAAATGCTTG	CT	CT	CC	CT	CC	CT	CC	CC	CC	CT	CC	CC	CT	CT	CC	CT	CC	CT	CC	CC	CC	CT	CC	CC	12	0
chr7	46136145	46136146	SNP-32880	A/G	46135745	46136326	ccttTCTCATTGCTGCATCTCACT	TCCAGGAAATGGGATAAATGCTTG	GG	AG	AG	AG	GG	GG	AG	AG	GG	AG	GG	GG	GG	AG	AG	AG	GG	GG	AG	AG	GG	AG	GG	GG	12	0
chr9	38662522	38662523	SNP-36382	T/C	38662186	38662780	AGCGGAACTCAAATACTGTTGCAG	GGAGCTCCTTTGGATAGAGGACAC	CC	CC	CC	CC	CT	CC	CC	CC	CC	CC	CC	CC	CC	CC	CC	CC	CT	CC	CC	CC	CC	CC	CC	CC	12	0
chr9	135292943	135292944	SNP-37337	G/C	135292583	135293189	AAGATAGAAACCCTTGCCCCAGAT	TGTCTATGCAAAGGGAAGGACAGA	CC	GG	CG	CG	CC	CG	GG	CG	CC	CC	GG	CC	CC	GG	CG	CG	CC	CG	GG	CG	CC	CC	GG	CC	12	0
chr9	135293073	135293074	SNP-37338	C/T	135292583	135293189	AAGATAGAAACCCTTGCCCCAGAT	TGTCTATGCAAAGGGAAGGACAGA	TT	CC	CT	CT	TT	CT	CC	CT	TT	TT	CC	TT	TT	CC	CT	CT	TT	CT	CC	CT	TT	TT	CC	TT	12	0
chr9	136470380	136470381	SNP-37416	T/C	136469932	136470506	GAGGGGAGCTGCCTACAGGTT	GGAAACGACAAAGTTCCCAAGAAG	CT	CT	CT	TT	TT	TT	CT	CT	TT	TT	CT	TT	CT	CT	CT	TT	TT	TT	CT	CT	TT	TT	CT	TT	12	0
chr9	136810592	136810593	SNP-37447	A/C	136810366	136810950	GTGTCCCAGGCCTCTCCACTA	CCACACCCTTGCTGTTAATGTCTT	AC	CC	CC	CC	AA	AC	CC	AC	AC	AC	CC	AC	AC	CC	CC	CC	AA	AC	CC	AC	AC	AC	CC	AC	12	0
