# Supplementary material for: Widespread Site-Dependent Buffering of Human Regulatory Polymorphism
Source: PLoS Genet. 2012 Mar 22;8(3):e1002599. doi: 10.1371/journal.pgen.1002599 (PMC3310774; doi:10.1371/journal.pgen.1002599)
Supplement: Table S9 — Validation of SNPs from capture resequencing using HapMap genotypes. 4,246 sites tested exhibit 244 discordant calls (out of 27,808, 0.88%) between capture resequencing and public HapMap genotypes. chrom, chromStart, chromEnd, Strand, the strand-oriented hg18 coordinates of the SNP; SNP ID, from Table S6; nonref/ref, alleles of the SNP; genotypes of 6 samples, 00 indicates no HapMap data available; num_concordant, num_discordant, number of concordant and discordant genotypes for this SNP. (TXT) [file pgen.1002599.s016.txt]

chrom	chromStart	chromEnd	SNP ID	nonref/ref	GM12864_Maurano	GM12865_Maurano	GM12872_Maurano	GM12873_Maurano	GM12874_Maurano	GM12875_Maurano	GM12864_HapMap	GM12865_HapMap	GM12872_HapMap	GM12873_HapMap	GM12874_HapMap	GM12875_HapMap	num_concordant	num_discordant
chr1	1827737	1827738	SNP-97	T/C	CT	CT	CT	CC	CC	CT	CT	CT	CT	CC	CC	CT	6	0
chr1	2061199	2061200	SNP-130	A/C	AA	AA	AC	AC	AA	CC	AA	AA	AC	AC	AA	CC	6	0
chr1	2095737	2095738	SNP-137	A/G	GG	GG	AG	GG	GG	AG	GG	GG	AG	GG	GG	AG	6	0
chr1	2335825	2335826	SNP-149	G/T	GT	TT	TT	TT	GT	TT	GT	TT	TT	TT	GT	TT	6	0
chr1	2351499	2351500	SNP-154	T/G	TT	GT	TT	GG	GT	GT	TT	GT	TT	GG	GT	GT	6	0
chr1	3424843	3424844	SNP-267	C/G	CC	CC	CC	CG	CC	CG	CC	CC	CC	CG	CC	CG	6	0
chr1	3471828	3471829	SNP-270	C/G	CG	CC	GG	CG	CC	GG	CG	CC	GG	CG	CC	GG	6	0
chr1	4020964	4020965	SNP-315	G/A	AG	GG	AG	GG	GG	GG	AG	GG	AG	GG	GG	GG	6	0
chr1	4738100	4738101	SNP-338	T/C	CC	CT	CC	CC	CT	CC	CC	CT	CC	CC	CT	CC	6	0
chr1	4756790	4756791	SNP-340	G/A	GG	AG	GG	GG	GG	GG	GG	AG	GG	GG	GG	GG	6	0
chr1	5246333	5246334	SNP-347	G/T	TT	GT	TT	TT	GT	TT	TT	GT	TT	TT	GT	TT	6	0
chr1	5246357	5246358	SNP-348	G/C	CG	CG	GG	CG	CC	CG	CG	CG	GG	CG	CC	CG	6	0
chr1	5958099	5958100	SNP-383	T/C	CT	CT	CT	CT	CT	CT	0	CT	CT	CT	CT	CT	5	0
chr1	6145469	6145470	SNP-398	T/C	CT	CC	CC	CC	CC	CC	CT	CC	CC	CC	CC	CC	6	0
chr1	7025530	7025531	SNP-416	G/A	AG	AA	GG	GG	AG	GG	AG	AA	GG	GG	AG	GG	6	0
chr1	7650440	7650441	SNP-438	C/T	TT	CT	CT	CT	CT	CT	TT	CT	CT	CT	CT	CT	6	0
chr1	8585644	8585645	SNP-450	A/G	AA	AA	AA	AG	AA	AA	AA	AA	AA	AG	AA	AA	6	0
chr1	8585682	8585683	SNP-451	C/T	CC	CC	CC	CT	CC	CC	CC	CC	CC	CT	CC	CC	6	0
chr1	8970830	8970831	SNP-454	C/T	TT	CC	CT	CT	CT	CT	TT	CC	CT	CT	CT	CT	6	0
chr1	9249973	9249974	SNP-462	G/T	GG	GT	GG	GG	GG	GG	GG	GT	GT	GG	GT	GG	4	2
chr1	10410900	10410901	SNP-490	G/A	AA	AG	GG	AA	AA	AG	AA	AG	GG	AA	AA	AG	6	0
chr1	10477843	10477844	SNP-491	T/C	TT	CT	CT	TT	TT	TT	TT	CT	CT	TT	TT	TT	6	0
chr1	10490244	10490245	SNP-492	T/C	TT	TT	CT	TT	TT	CT	TT	TT	CT	TT	TT	CT	6	0
chr1	10497263	10497264	SNP-494	T/C	CC	CC	CC	CT	CC	CT	CC	CC	CC	CT	CC	CT	6	0
chr1	10673320	10673321	SNP-495	T/A	TT	AA	TT	AT	AT	TT	0	AA	TT	AT	AT	TT	5	0
chr1	10892770	10892771	SNP-499	T/G	GT	0	GT	GT	GT	GG	0	GG	GT	GT	GT	GG	4	0
chr1	10924818	10924819	SNP-500	A/C	CC	CC	AC	CC	CC	CC	CC	CC	AC	CC	CC	CC	6	0
chr1	11633147	11633148	SNP-516	G/T	TT	GT	TT	GT	TT	TT	TT	GT	TT	GT	TT	TT	6	0
chr1	11731988	11731989	SNP-520	G/T	GT	TT	GT	GT	TT	GG	GT	TT	GT	GT	TT	GG	6	0
chr1	11821435	11821436	SNP-522	G/T	TT	GT	TT	TT	TT	TT	GT	GT	TT	TT	TT	TT	5	1
chr1	11890491	11890492	SNP-526	C/G	CG	GG	CG	GG	CG	CG	CG	GG	CG	GG	CG	CG	6	0
chr1	11949894	11949895	SNP-532	A/G	AG	GG	AG	AG	AG	AG	AG	GG	AG	AG	AG	AG	6	0
chr1	11964847	11964848	SNP-533	G/A	AG	AA	AG	AA	AG	AG	AG	AA	AG	AA	AG	AG	6	0
chr1	12035826	12035827	SNP-536	A/G	AG	GG	GG	AG	AG	GG	AG	GG	GG	AG	AG	GG	6	0
chr1	12171089	12171090	SNP-542	A/G	GG	AG	GG	GG	GG	GG	GG	AG	GG	GG	GG	GG	6	0
chr1	12584007	12584008	SNP-549	C/G	GG	CG	GG	CG	GG	GG	GG	CG	GG	CG	GG	GG	6	0
chr1	12641797	12641798	SNP-550	T/C	TT	CT	CT	TT	TT	CT	TT	CT	CT	TT	TT	CT	6	0
chr1	14614689	14614690	SNP-558	G/C	CC	CC	CG	CG	CC	GG	CC	CC	CG	CG	CC	GG	6	0
chr1	14968808	14968809	SNP-565	G/C	CG	CC	CG	CC	CG	CC	CG	CC	CG	CC	CG	CC	6	0
chr1	15327778	15327779	SNP-575	T/C	CT	CC	CT	CC	CT	CC	CT	CC	CT	CC	CT	CC	6	0
chr1	15524692	15524693	SNP-581	C/T	CC	TT	CT	TT	CT	CT	TT	TT	TT	TT	TT	TT	2	4
chr1	16208113	16208114	SNP-590	C/G	CG	CG	CC	CC	CG	CC	CG	CG	CC	CC	CG	CC	6	0
chr1	16386955	16386956	SNP-601	G/A	AG	AG	AA	AA	AG	AA	AG	AG	AA	AA	AG	AA	6	0
chr1	16551661	16551662	SNP-603	G/A	AG	AA	AA	AA	AA	AA	GG	GG	GG	GG	GG	GG	0	6
chr1	16909035	16909036	SNP-628	G/A	GG	GG	GG	AG	GG	GG	GG	GG	GG	AG	GG	GG	6	0
chr1	17274721	17274722	SNP-640	C/T	CT	TT	CC	CC	CT	CC	CT	TT	0	CC	CT	CC	5	0
chr1	17274745	17274746	SNP-641	A/G	AG	GG	AA	AA	AG	AA	AG	GG	AA	AA	AG	AA	6	0
chr1	17535337	17535338	SNP-652	G/C	GG	GG	CG	CG	GG	CG	GG	GG	CG	CG	GG	CG	6	0
chr1	17853019	17853020	SNP-662	C/T	TT	CT	TT	CT	TT	CT	TT	0	TT	CT	0	CT	4	0
chr1	18183726	18183727	SNP-669	G/A	AA	GG	AG	AG	AG	GG	AA	GG	AG	AG	AG	GG	6	0
chr1	18198155	18198156	SNP-670	T/A	AT	AA	AT	AT	AA	AA	AT	AA	AT	AT	AA	AA	6	0
chr1	18198187	18198188	SNP-671	C/T	CT	CC	CC	CT	CT	CT	CT	CC	CC	CT	CT	CT	6	0
chr1	18755633	18755634	SNP-691	A/C	AC	AC	CC	CC	AA	CC	AC	AC	CC	CC	AA	CC	6	0
chr1	20300127	20300128	SNP-718	T/C	CT	CC	CC	CT	CC	CC	CT	CC	CC	CT	CC	CC	6	0
chr1	20774521	20774522	SNP-734	G/C	CC	CC	CG	CG	CC	CC	CC	CC	CG	CG	0	CC	5	0
chr1	21521201	21521202	SNP-752	G/A	AG	AG	AA	GG	GG	AG	AG	AG	AA	GG	GG	AG	6	0
chr1	21739150	21739151	SNP-759	A/G	GG	AA	AG	AG	AG	AG	GG	AA	AG	AG	AG	AG	6	0
chr1	23730588	23730589	SNP-803	G/T	GT	GT	GT	GT	GG	GT	GT	GT	GT	GT	GG	GT	6	0
chr1	23864472	23864473	SNP-808	C/T	CC	CT	CC	CC	CT	CC	CC	CT	CC	CC	CT	CC	6	0
chr1	23890810	23890811	SNP-809	T/C	CC	CC	CC	CT	CC	CT	CC	CC	CC	CT	CC	CT	6	0
chr1	24354645	24354646	SNP-823	T/C	TT	CT	CT	CC	TT	CC	TT	CT	CT	CC	TT	CC	6	0
chr1	24398582	24398583	SNP-825	C/T	CT	CT	CC	CT	CT	CC	CT	CT	CC	CT	CT	CC	6	0
chr1	24507901	24507902	SNP-826	C/G	GG	GG	GG	CG	GG	GG	GG	GG	GG	CG	GG	GG	6	0
chr1	24614698	24614699	SNP-829	T/C	CT	CC	CT	CC	CT	CC	CT	CC	CT	CC	CT	CC	6	0
chr1	25034248	25034249	SNP-832	T/C	CC	CT	CC	CT	CT	CT	CC	CT	CC	CT	CT	CT	6	0
chr1	25151766	25151767	SNP-842	T/C	CC	TT	TT	CT	CT	TT	CC	TT	TT	CT	CT	TT	6	0
chr1	25226047	25226048	SNP-844	A/C	AC	CC	CC	CC	AC	CC	AC	CC	CC	CC	AC	CC	6	0
chr1	25348004	25348005	SNP-860	C/T	CC	CC	CC	TT	CC	CT	CC	CC	CC	TT	CC	CT	6	0
chr1	26318090	26318091	SNP-877	A/G	AG	GG	GG	GG	AG	GG	AG	GG	GG	GG	AG	GG	6	0
chr1	26344329	26344330	SNP-878	A/C	AC	AA	AA	AA	AC	AA	AC	AA	AA	AA	AC	AA	6	0
chr1	26368956	26368957	SNP-881	T/C	CC	0	CT	0	0	CC	CC	CC	CT	CC	CC	CC	3	0
chr1	26400449	26400450	SNP-886	T/C	CT	CC	CC	CT	CC	CC	CT	CC	CC	CT	CC	CC	6	0
chr1	26433067	26433068	SNP-890	A/C	AC	AA	AA	AA	AA	AA	AC	AA	AA	AA	AA	AA	6	0
chr1	26563067	26563068	SNP-901	C/T	TT	CC	CC	CT	CT	CT	TT	CC	CC	CT	CT	CT	6	0
chr1	26595583	26595584	SNP-907	C/T	TT	CT	TT	TT	TT	TT	TT	CT	TT	TT	TT	TT	6	0
chr1	26783340	26783341	SNP-910	A/T	AT	TT	AT	TT	TT	AT	AT	TT	AT	TT	TT	AT	6	0
chr1	27532086	27532087	SNP-917	G/A	AG	AG	AA	AA	AG	AA	AG	AG	AA	AA	AG	AA	6	0
chr1	28090686	28090687	SNP-923	C/T	CT	CT	CT	TT	CC	TT	CT	CT	CT	TT	CC	TT	6	0
chr1	28447707	28447708	SNP-929	G/T	GT	TT	GT	GT	TT	GT	GT	TT	GT	GT	TT	GT	6	0
chr1	28935822	28935823	SNP-937	A/G	AA	AG	GG	AG	AG	AG	AA	AG	GG	AG	AG	AG	6	0
chr1	29934954	29934955	SNP-955	T/G	GG	GG	GG	GT	GG	GT	GG	GG	GG	GT	GG	GT	6	0
chr1	30953778	30953779	SNP-982	T/C	CT	CC	CC	CC	CT	CC	CT	CC	CC	CC	CT	CC	6	0
chr1	31028491	31028492	SNP-991	C/T	CT	CT	CC	CT	CC	CC	CT	CT	CC	CT	CC	CC	6	0
chr1	31431264	31431265	SNP-1002	G/A	GG	AG	GG	AG	GG	AG	GG	AG	GG	AG	GG	AG	6	0
chr1	31460360	31460361	SNP-1005	C/T	TT	CT	TT	TT	CT	TT	TT	CT	TT	TT	0	TT	5	0
chr1	31460417	31460418	SNP-1006	T/C	CC	CT	CC	CC	CT	CC	CC	CT	CC	CC	CT	CC	6	0
chr1	32241991	32241992	SNP-1025	A/G	GG	AG	GG	GG	AG	GG	GG	AG	GG	GG	AG	GG	6	0
chr1	33245510	33245511	SNP-1035	C/T	CT	CT	TT	TT	CT	TT	CT	CT	TT	TT	CT	TT	6	0
chr1	33245528	33245529	SNP-1036	G/A	AG	AG	AA	AA	AG	AA	AG	AG	AA	AA	AG	AA	6	0
chr1	33863265	33863266	SNP-1044	C/T	TT	TT	CT	TT	TT	CT	TT	TT	CT	TT	TT	CT	6	0
chr1	34252341	34252342	SNP-1048	A/G	GG	GG	GG	AA	GG	AG	GG	GG	GG	0	GG	AG	5	0
chr1	34830585	34830586	SNP-1056	C/G	CG	GG	GG	CG	GG	CG	CG	GG	GG	CG	GG	CG	6	0
chr1	35024869	35024870	SNP-1064	G/A	AG	AA	AA	AA	AA	AA	AG	AA	AA	AA	AA	AA	6	0
chr1	35090954	35090955	SNP-1068	G/A	GG	AG	GG	GG	GG	GG	GG	0	GG	GG	GG	GG	5	0
chr1	35091025	35091026	SNP-1069	G/A	GG	AG	GG	GG	GG	GG	GG	0	GG	GG	GG	GG	5	0
chr1	36138280	36138281	SNP-1074	T/C	CC	CC	CT	CC	CC	CT	CC	CC	CT	CC	CC	CT	6	0
chr1	36337948	36337949	SNP-1075	C/T	CT	CC	CC	CC	CC	CC	CT	CC	CC	CC	CC	CC	6	0
chr1	36463185	36463186	SNP-1081	G/A	AA	AA	AA	AG	AA	AG	AA	AA	AA	AG	AA	AG	6	0
chr1	36970038	36970039	SNP-1094	C/T	CT	TT	CC	CC	TT	CC	CT	TT	CC	CC	TT	CC	6	0
chr1	38161294	38161295	SNP-1122	A/G	GG	GG	AG	AA	GG	AA	GG	GG	AG	AA	GG	AA	6	0
chr1	38846749	38846750	SNP-1132	C/G	GG	GG	CG	GG	GG	CG	GG	GG	CG	GG	GG	CG	6	0
chr1	41086944	41086945	SNP-1168	T/A	TT	AT	AT	AT	AT	AT	TT	AT	AT	AT	AT	AT	6	0
chr1	41088453	41088454	SNP-1171	C/A	CC	CC	AC	AA	CC	AC	CC	CC	AC	AA	CC	AC	6	0
chr1	41094008	41094009	SNP-1172	T/C	TT	CC	CC	TT	CT	CT	TT	CC	CC	TT	CT	CT	6	0
chr1	41100886	41100887	SNP-1174	C/A	AA	AC	AA	AC	AC	AA	AA	AC	AA	AC	AC	AA	6	0
chr1	42050367	42050368	SNP-1203	A/T	AT	AA	AT	AT	AA	TT	AT	AA	AT	AT	AA	TT	6	0
chr1	42552847	42552848	SNP-1206	G/C	GG	CG	CC	GG	CG	CG	GG	CG	CC	GG	CG	CG	6	0
chr1	42974681	42974682	SNP-1210	G/A	AG	AA	AA	AA	AA	AA	AG	AA	AA	AA	AA	AA	6	0
chr1	43382199	43382200	SNP-1219	C/A	AA	AA	AC	CC	AA	AC	AA	AA	AC	CC	AA	AC	6	0
chr1	44148772	44148773	SNP-1233	G/T	TT	TT	TT	GT	TT	GT	TT	TT	TT	GT	TT	GT	6	0
chr1	44286092	44286093	SNP-1245	T/C	CT	CC	CC	CC	CC	CC	CT	CC	CC	CC	CC	CC	6	0
chr1	45989161	45989162	SNP-1267	C/T	CT	TT	CT	CT	TT	CT	CT	TT	CT	CT	TT	CT	6	0
chr1	46082006	46082007	SNP-1268	C/G	CG	CC	CG	GG	CC	CG	CG	CC	CG	GG	CC	CG	6	0
chr1	46586553	46586554	SNP-1279	T/C	CC	CT	TT	TT	CC	TT	CC	CT	TT	TT	CC	TT	6	0
chr1	46974248	46974249	SNP-1290	T/C	TT	CT	CC	CT	TT	CT	TT	CT	CC	CT	TT	CT	6	0
chr1	47572585	47572586	SNP-1300	A/C	CC	CC	CC	AC	CC	AC	CC	CC	CC	AC	CC	AC	6	0
chr1	48347804	48347805	SNP-1314	C/A	AA	AA	AA	AC	AA	AA	AA	AA	AA	AC	AA	AA	6	0
chr1	48912117	48912118	SNP-1324	T/C	TT	TT	CT	TT	TT	CT	TT	TT	CT	TT	TT	CT	6	0
chr1	49109042	49109043	SNP-1327	T/C	CC	CC	CT	CT	CC	CC	CC	CC	CT	CT	CC	CC	6	0
chr1	50319396	50319397	SNP-1329	T/C	TT	TT	TT	CT	TT	TT	TT	TT	TT	CT	TT	TT	6	0
chr1	51427893	51427894	SNP-1338	A/C	CC	CC	AC	CC	CC	AC	CC	CC	AC	CC	CC	AC	6	0
chr1	51807645	51807646	SNP-1344	C/T	TT	TT	CT	TT	TT	TT	TT	TT	CT	TT	TT	TT	6	0
chr1	51807654	51807655	SNP-1345	C/T	TT	CT	TT	TT	CT	TT	TT	CT	TT	TT	CT	TT	6	0
chr1	53780199	53780200	SNP-1368	C/T	CT	CC	CC	CT	CC	CC	CT	CC	CC	CT	CT	CC	5	1
chr1	54184768	54184769	SNP-1376	C/T	CT	TT	TT	TT	0	TT	CT	TT	TT	TT	TT	TT	5	0
chr1	54595202	54595203	SNP-1382	G/C	CC	CC	CC	CG	CC	CG	CC	CC	CC	CG	CC	CG	6	0
chr1	54907172	54907173	SNP-1392	G/A	AA	AA	AA	AG	AA	AG	AA	AA	AA	AG	AA	AG	6	0
chr1	55030361	55030362	SNP-1394	G/C	CG	CG	CC	CC	GG	CC	CC	0	CC	CC	0	CC	3	1
chr1	55302415	55302416	SNP-1401	T/C	TT	TT	CT	CT	TT	CT	TT	TT	CT	CT	TT	CT	6	0
chr1	55523177	55523178	SNP-1408	G/C	CG	CC	CC	CC	CG	CC	CG	CC	CC	CC	CG	CC	6	0
chr1	55523187	55523188	SNP-1409	A/C	CC	AC	AA	AA	AC	AA	CC	AC	AA	AA	AC	AA	6	0
chr1	56099622	56099623	SNP-1414	C/T	CT	CC	TT	CT	CT	TT	CC	CC	CC	CC	CC	CC	1	5
chr1	56947745	56947746	SNP-1422	C/A	AC	CC	AC	AC	AC	CC	AC	CC	AC	AC	AC	CC	6	0
chr1	57059443	57059444	SNP-1425	T/C	CC	CC	CT	CC	CC	CC	CC	CC	CT	CC	CC	CC	6	0
chr1	57059534	57059535	SNP-1428	C/G	CG	CG	GG	CG	CG	CG	CG	CG	GG	CG	CG	CG	6	0
chr1	58251724	58251725	SNP-1434	C/A	AC	CC	CC	AC	AC	AC	AC	CC	CC	AC	AC	AC	6	0
chr1	59956500	59956501	SNP-1451	G/C	CG	CG	CC	CC	CC	CC	CG	CG	CC	CC	CC	CC	6	0
chr1	61003634	61003635	SNP-1456	G/T	TT	GT	GT	TT	GT	GT	TT	GT	GT	TT	GT	GT	6	0
chr1	61880145	61880146	SNP-1461	G/A	GG	GG	AG	GG	GG	GG	GG	GG	AG	GG	GG	GG	6	0
chr1	62277302	62277303	SNP-1467	C/G	CG	GG	CC	CG	GG	CC	CG	GG	CC	CG	GG	CC	6	0
chr1	62414071	62414072	SNP-1469	A/G	AG	AG	GG	GG	AG	GG	AG	AG	GG	GG	AG	GG	6	0
chr1	62574097	62574098	SNP-1474	G/A	AG	GG	AG	GG	AG	AG	AG	GG	AG	GG	AG	AG	6	0
chr1	62768960	62768961	SNP-1478	T/C	CT	TT	CC	CC	TT	CC	CT	TT	CC	CC	TT	CC	6	0
chr1	63079971	63079972	SNP-1481	C/T	TT	TT	CT	CT	TT	CT	TT	TT	CT	CT	TT	CT	6	0
chr1	63387534	63387535	SNP-1487	T/C	CT	CC	CC	CT	CT	CT	CT	CC	CC	CT	CT	CT	6	0
chr1	64156287	64156288	SNP-1492	C/G	CC	CG	CC	CC	CG	CC	CC	CG	CC	CC	CG	CC	6	0
chr1	65474374	65474375	SNP-1506	G/A	AG	AA	GG	AG	AG	GG	AG	AA	GG	AG	AG	GG	6	0
chr1	66845901	66845902	SNP-1513	C/T	CT	CT	CC	CT	CC	CT	CT	CT	CC	CT	CC	CT	6	0
chr1	66846000	66846001	SNP-1514	C/G	GG	CG	GG	CG	CG	GG	GG	CG	GG	CG	CG	GG	6	0
chr1	66949857	66949858	SNP-1516	A/G	AG	AG	AA	AA	AA	AA	AG	AG	AA	AA	AA	AA	6	0
chr1	67451580	67451581	SNP-1521	C/T	CC	CC	TT	CC	CC	CT	CC	CC	TT	CC	CC	CT	6	0
chr1	67500142	67500143	SNP-1523	T/C	CT	CT	CC	CT	TT	CT	CT	CT	CC	CT	TT	CT	6	0
chr1	67939335	67939336	SNP-1532	G/A	GG	GG	GG	AG	GG	AG	GG	GG	GG	AG	GG	AG	6	0
chr1	68092127	68092128	SNP-1536	C/G	CG	CC	CG	GG	CC	CG	CG	CC	CG	GG	CC	CG	6	0
chr1	68358600	68358601	SNP-1538	A/C	AC	CC	AC	AC	AC	AA	AC	CC	AC	AC	AC	AA	6	0
chr1	68838452	68838453	SNP-1544	T/A	AT	AA	AA	AT	AT	AA	AT	AA	AA	AT	AT	AA	6	0
chr1	70767239	70767240	SNP-1551	T/C	TT	CT	CT	CT	TT	TT	TT	CT	CT	CT	TT	TT	6	0
chr1	74928244	74928245	SNP-1560	C/T	CT	TT	CT	TT	TT	CT	CT	TT	CT	TT	TT	CT	6	0
chr1	78352808	78352809	SNP-1568	C/T	CT	CC	CT	CT	CT	CT	CT	CC	CT	CT	CT	CT	6	0
chr1	78383456	78383457	SNP-1570	A/T	AT	AA	TT	AT	AT	AT	AT	AA	TT	AT	AT	AT	6	0
chr1	79078148	79078149	SNP-1573	G/A	AG	AG	AG	AG	AG	AG	AG	AG	AG	GG	AG	GG	4	2
chr1	79435854	79435855	SNP-1576	G/T	GG	GT	TT	TT	GG	TT	GG	GT	TT	TT	GG	TT	6	0
chr1	84992012	84992013	SNP-1603	C/A	AC	CC	CC	CC	CC	CC	AC	CC	CC	CC	CC	CC	6	0
chr1	85010794	85010795	SNP-1604	T/C	CT	CT	CT	TT	CC	CT	CT	CT	CT	TT	CC	CT	6	0
chr1	85183131	85183132	SNP-1606	T/C	CC	CC	CT	CT	CC	CT	CC	CC	CT	CT	CC	CT	6	0
chr1	85469121	85469122	SNP-1616	A/T	TT	TT	TT	AT	TT	TT	TT	TT	TT	AT	TT	TT	6	0
chr1	85520824	85520825	SNP-1620	C/A	AA	AA	AA	AC	AA	AC	AA	AA	AA	AC	AA	AC	6	0
chr1	85946819	85946820	SNP-1624	T/G	GT	GT	TT	GG	GT	GT	GT	GT	TT	GG	GT	GT	6	0
chr1	86657726	86657727	SNP-1628	G/C	CC	CG	CC	CG	CG	CC	CC	CG	CC	CG	CG	CC	6	0
chr1	86980387	86980388	SNP-1632	T/G	GG	GT	GT	GT	GT	GT	GG	GT	GT	GT	GT	GT	6	0
chr1	88317441	88317442	SNP-1642	G/A	AG	GG	GG	GG	GG	GG	AG	GG	GG	GG	GG	GG	6	0
chr1	88833788	88833789	SNP-1643	A/G	AG	AA	AA	AA	AG	AA	AG	AA	AA	AA	AG	AA	6	0
chr1	89324256	89324257	SNP-1645	C/G	CC	GG	CG	GG	CG	CG	CC	GG	CG	GG	CG	CG	6	0
chr1	92822664	92822665	SNP-1677	C/T	CC	CC	CT	TT	CC	TT	CC	CC	CT	TT	CC	TT	6	0
chr1	93056635	93056636	SNP-1679	A/C	AA	AA	AC	CC	AA	CC	AA	AA	AC	CC	AA	CC	6	0
chr1	93097221	93097222	SNP-1683	T/G	GT	TT	GT	GG	TT	GG	GT	TT	GT	GG	TT	GG	6	0
chr1	93259936	93259937	SNP-1684	A/G	AA	AA	AG	AA	AA	AA	AA	AA	AG	AA	AA	AA	6	0
chr1	93542921	93542922	SNP-1688	C/A	AC	AC	AA	AA	CC	AA	AC	AC	AA	AA	CC	AA	6	0
chr1	93542959	93542960	SNP-1689	G/C	CG	CG	CC	CC	GG	CC	CG	CG	CC	CC	GG	CC	6	0
chr1	94702072	94702073	SNP-1702	T/G	GT	GT	GT	GG	GT	GG	GT	GT	GT	GG	GT	GG	6	0
chr1	97288741	97288742	SNP-1710	G/T	GG	GG	GG	TT	GG	GT	GG	GG	GG	TT	GG	GT	6	0
chr1	99719693	99719694	SNP-1720	G/A	AG	AA	AG	AA	AG	AG	AG	AA	AG	AA	AG	AG	6	0
chr1	99975310	99975311	SNP-1722	A/G	AG	AG	AG	AG	GG	AA	AG	AG	AG	AG	GG	AA	6	0
chr1	100702040	100702041	SNP-1729	A/G	GG	AG	GG	GG	AG	GG	GG	AG	GG	GG	0	GG	5	0
chr1	101526715	101526716	SNP-1736	C/T	TT	TT	CT	TT	TT	TT	TT	0	CT	TT	TT	TT	5	0
chr1	101547517	101547518	SNP-1737	T/C	TT	CC	CC	CC	CT	CC	TT	CC	CC	CC	CT	CC	6	0
chr1	101744827	101744828	SNP-1742	T/G	TT	GT	GT	TT	TT	GT	TT	GT	GT	TT	TT	GT	6	0
chr1	101805955	101805956	SNP-1746	G/A	AG	AG	AG	GG	AG	AG	AG	AG	AG	GG	AG	AG	6	0
chr1	103830377	103830378	SNP-1752	A/C	CC	AA	AA	AA	AC	AA	AA	AA	AA	AA	AA	AA	4	2
chr1	106254187	106254188	SNP-1758	C/A	AA	AC	AA	AA	AC	AA	AA	AC	AA	AA	AC	AA	6	0
chr1	107302166	107302167	SNP-1759	T/C	CC	CT	CC	CC	CT	CC	CC	CT	CC	CC	CT	CC	6	0
chr1	107541334	107541335	SNP-1762	A/G	AG	AA	AA	AA	AA	AA	AG	AA	AA	AA	AA	AA	6	0
chr1	108672047	108672048	SNP-1770	G/A	AA	AG	AA	AG	AG	AA	AA	AG	AA	AG	AG	AA	6	0
chr1	109535679	109535680	SNP-1774	C/T	CT	CC	CC	CC	CT	CC	CT	CC	CC	CC	CT	CC	6	0
chr1	109583712	109583713	SNP-1776	T/C	CT	TT	CC	TT	CT	CT	CT	TT	CC	TT	CT	CT	6	0
chr1	109583784	109583785	SNP-1777	C/T	CT	CT	TT	CT	CT	TT	CT	CT	TT	CT	CT	TT	6	0
chr1	109627658	109627659	SNP-1781	T/C	CT	CC	CT	CC	CC	CT	CT	CC	CT	CC	CC	CT	6	0
chr1	109877130	109877131	SNP-1786	A/G	AA	AG	AA	AA	AA	AA	AA	AG	AA	AA	AA	AA	6	0
chr1	109942943	109942944	SNP-1787	C/T	CT	TT	CT	TT	TT	TT	CT	TT	CT	TT	TT	TT	6	0
chr1	109984543	109984544	SNP-1788	T/G	GG	GG	GG	TT	GG	GT	GG	GG	GG	TT	GG	GT	6	0
chr1	110656961	110656962	SNP-1796	G/A	AG	AG	AG	AG	AG	AG	AG	AG	AG	AG	AG	AG	6	0
chr1	110751961	110751962	SNP-1800	T/C	TT	TT	TT	CT	TT	TT	TT	TT	TT	CT	TT	TT	6	0
chr1	110799579	110799580	SNP-1802	T/C	CT	CC	CT	CC	CC	CT	CT	CC	CT	CC	CC	CT	6	0
chr1	110840362	110840363	SNP-1804	C/T	TT	CC	TT	CT	CT	TT	TT	CC	TT	CT	CT	TT	6	0
chr1	110960052	110960053	SNP-1805	G/A	AA	AG	AA	AA	AG	AA	AA	AG	AA	AA	AG	AA	6	0
chr1	111541867	111541868	SNP-1810	G/C	GG	CG	GG	GG	GG	GG	GG	CG	GG	GG	GG	GG	6	0
chr1	111678463	111678464	SNP-1815	G/A	AA	AG	AG	AG	AA	AG	AA	AG	AG	AG	AA	AG	6	0
chr1	112113827	112113828	SNP-1824	G/A	AG	GG	AA	AG	GG	AA	AG	GG	AA	AG	GG	AA	6	0
chr1	112403346	112403347	SNP-1828	T/C	CT	CT	CT	CC	TT	CT	CT	CT	CT	CC	TT	CT	6	0
chr1	113416966	113416967	SNP-1835	A/G	AA	AG	GG	GG	AG	GG	AA	AG	GG	GG	AG	GG	6	0
chr1	114249436	114249437	SNP-1840	T/G	GT	GG	GT	GT	GT	GG	GT	GG	GT	GT	GT	GG	6	0
chr1	115457176	115457177	SNP-1843	T/C	CT	TT	CC	CC	CT	CC	CT	TT	CC	CC	CT	CC	6	0
chr1	116021880	116021881	SNP-1850	C/G	CC	GG	CG	GG	CG	CG	CC	GG	CG	GG	CG	CG	6	0
chr1	116021973	116021974	SNP-1851	G/T	TT	GT	GT	TT	TT	TT	TT	0	GT	TT	TT	TT	5	0
chr1	116108920	116108921	SNP-1854	G/A	AA	AG	AA	GG	AG	AG	AA	AA	AA	GG	AA	AG	4	2
chr1	117326980	117326981	SNP-1866	A/C	CC	CC	AC	CC	CC	CC	CC	CC	AC	CC	CC	CC	6	0
chr1	117413820	117413821	SNP-1870	C/A	AC	CC	AC	CC	AC	AC	AC	CC	AC	CC	AC	AC	6	0
chr1	118016381	118016382	SNP-1878	C/T	TT	TT	TT	CT	TT	TT	TT	TT	TT	CT	TT	TT	6	0
chr1	118103097	118103098	SNP-1885	A/T	AT	TT	TT	TT	AT	TT	AT	TT	TT	TT	AT	TT	6	0
chr1	118187109	118187110	SNP-1887	T/C	CC	TT	CT	TT	CT	TT	CC	TT	CT	TT	CT	TT	6	0
chr1	118498601	118498602	SNP-1889	G/A	AA	AA	AA	AG	AA	AA	AA	AA	AA	AG	AA	AA	6	0
chr1	118649239	118649240	SNP-1891	A/G	GG	GG	AG	GG	GG	GG	GG	GG	AG	GG	GG	GG	6	0
chr1	119861022	119861023	SNP-1902	A/G	GG	AG	AG	AG	AG	AA	GG	AG	AG	AG	AG	AA	6	0
chr1	144219182	144219183	SNP-1948	T/A	AA	AT	AT	AT	AA	AT	AA	AT	AT	AT	AA	AT	6	0
chr1	145831053	145831054	SNP-1961	A/G	GG	AA	GG	AG	AG	GG	GG	AA	GG	AG	AG	GG	6	0
chr1	145831643	145831644	SNP-1963	A/G	AA	AA	AA	AG	AA	AG	AA	AA	AA	AG	AA	AG	6	0
chr1	148306301	148306302	SNP-1977	A/G	AG	AG	AA	AA	GG	AA	AG	AG	AA	AA	GG	AA	6	0
chr1	148669042	148669043	SNP-1983	C/T	CC	TT	CC	TT	CT	CT	CC	TT	CC	TT	CT	CT	6	0
chr1	149374760	149374761	SNP-1991	G/T	GG	GT	GG	GG	GT	GG	GG	GT	GG	GG	GT	GG	6	0
chr1	150690582	150690583	SNP-2004	C/T	CC	CC	TT	CT	CC	CT	CC	CC	TT	CT	CC	CT	6	0
chr1	150699527	150699528	SNP-2008	G/A	GG	GG	AA	AG	GG	AG	GG	GG	AA	AG	GG	AG	6	0
chr1	151016879	151016880	SNP-2014	G/A	AA	AA	AA	AG	AA	AA	AA	AA	AA	AG	AA	AA	6	0
chr1	151062594	151062595	SNP-2016	C/T	CT	TT	TT	TT	CT	TT	CT	TT	TT	TT	CT	TT	6	0
chr1	151109114	151109115	SNP-2021	A/C	AC	CC	CC	CC	AC	CC	AC	CC	CC	CC	AC	CC	6	0
chr1	151591673	151591674	SNP-2048	C/G	GG	GG	CC	GG	GG	CG	GG	GG	CC	GG	GG	CG	6	0
chr1	151591753	151591754	SNP-2049	C/T	TT	TT	CC	TT	TT	CT	TT	TT	CC	TT	TT	CT	6	0
chr1	151591779	151591780	SNP-2050	A/G	GG	GG	AA	GG	GG	AG	GG	GG	AA	GG	GG	AG	6	0
chr1	151594732	151594733	SNP-2052	A/T	TT	TT	AA	AT	TT	AT	TT	TT	AA	AT	TT	AT	6	0
chr1	151772397	151772398	SNP-2055	C/T	TT	TT	TT	CT	TT	CT	TT	TT	TT	CT	TT	CT	6	0
chr1	151856877	151856878	SNP-2056	A/C	CC	CC	AA	AC	CC	AA	CC	CC	AA	AC	CC	AA	6	0
chr1	152587707	152587708	SNP-2063	T/G	GG	GT	TT	GG	GG	GT	GG	GT	TT	GG	GG	GT	6	0
chr1	152592902	152592903	SNP-2065	G/T	GT	GT	TT	TT	GT	TT	GT	GT	0	TT	GT	TT	5	0
chr1	153297180	153297181	SNP-2083	C/A	AC	AC	CC	CC	AA	CC	AC	AC	CC	CC	AA	CC	6	0
chr1	154619597	154619598	SNP-2102	C/T	CT	TT	CC	TT	CT	CT	CT	TT	CC	TT	CT	CT	6	0
chr1	154622157	154622158	SNP-2105	A/C	AC	CC	CC	CC	AC	CC	0	CC	CC	CC	AC	CC	5	0
chr1	154717342	154717343	SNP-2109	A/G	AG	AG	GG	GG	AA	GG	AG	AG	0	GG	AA	GG	5	0
chr1	154717363	154717364	SNP-2110	A/G	AG	AG	AA	AA	GG	AA	AG	AG	AA	AA	GG	AA	6	0
chr1	154839281	154839282	SNP-2117	C/T	TT	TT	TT	CT	TT	TT	TT	TT	TT	CT	TT	TT	6	0
chr1	154864031	154864032	SNP-2122	T/C	TT	TT	CC	CT	TT	CC	TT	TT	CC	CT	TT	CC	6	0
chr1	155400218	155400219	SNP-2130	A/C	AA	AA	AA	AC	AA	AC	AA	AA	AA	AC	AA	AC	6	0
chr1	156114654	156114655	SNP-2140	A/G	GG	AG	GG	GG	GG	GG	GG	AG	GG	GG	GG	GG	6	0
chr1	156185174	156185175	SNP-2143	T/A	TT	AT	TT	AT	AT	TT	TT	AT	TT	AT	AT	TT	6	0
chr1	156206407	156206408	SNP-2145	C/T	TT	CT	TT	CT	CT	TT	TT	CT	TT	CT	CT	TT	6	0
chr1	156332385	156332386	SNP-2147	T/C	CT	CT	CC	CT	TT	CT	CT	CT	CC	CT	TT	CT	6	0
chr1	156763762	156763763	SNP-2158	C/T	CT	CT	CC	TT	CT	CT	CT	CT	CC	TT	CT	CT	6	0
chr1	156763786	156763787	SNP-2159	A/G	AG	AG	AA	GG	AG	AG	AG	AG	AA	GG	AG	AG	6	0
chr1	156763807	156763808	SNP-2160	G/C	CG	CG	GG	CC	CG	CG	CG	CG	GG	CC	CG	CG	6	0
chr1	156885614	156885615	SNP-2162	A/G	GG	AG	AA	GG	AG	AG	GG	AG	AA	GG	AG	AG	6	0
chr1	157209515	157209516	SNP-2163	A/T	AT	TT	TT	AT	TT	AT	AT	TT	TT	AT	0	0	4	0
chr1	157658486	157658487	SNP-2167	C/T	TT	TT	TT	CT	TT	CT	TT	TT	TT	CT	TT	CT	6	0
chr1	158283334	158283335	SNP-2177	C/T	CC	CC	CC	CT	CC	CC	CC	CC	CC	CT	CC	CC	6	0
chr1	158978122	158978123	SNP-2192	T/C	CC	CC	CC	CT	CC	CC	CC	CC	CC	CC	CC	CC	5	1
chr1	159067103	159067104	SNP-2195	C/T	CT	TT	TT	CC	CT	CT	CT	TT	TT	CC	CT	CT	6	0
chr1	159067182	159067183	SNP-2196	G/A	AG	AA	AA	AA	AG	AA	AG	AA	AA	AA	AG	AA	6	0
chr1	159071557	159071558	SNP-2197	G/C	GG	CG	GG	CC	GG	CG	GG	CG	GG	CC	GG	CG	6	0
chr1	159234078	159234079	SNP-2204	C/T	CC	TT	CC	CT	CT	CT	CC	TT	CC	CT	CT	CT	6	0
chr1	159402182	159402183	SNP-2214	G/A	AA	AG	AA	AG	AA	AG	AA	AG	AA	AG	AA	AG	6	0
chr1	160201674	160201675	SNP-2229	G/A	AA	AG	GG	AA	AG	AG	AA	AG	GG	AA	AG	AG	6	0
chr1	161772400	161772401	SNP-2242	A/C	CC	AC	CC	AC	CC	AC	CC	AC	CC	AC	CC	AC	6	0
chr1	163010401	163010402	SNP-2247	A/G	AA	AG	AA	AA	AG	AA	AA	AG	AA	AA	AG	AA	6	0
chr1	163365544	163365545	SNP-2251	A/T	AA	AT	AA	AA	AT	AA	AA	AT	AA	AA	AT	AA	6	0
chr1	164164095	164164096	SNP-2258	T/C	CT	CT	TT	CC	CT	CT	CT	CT	TT	CC	CT	CT	6	0
chr1	164669697	164669698	SNP-2259	G/T	TT	GT	TT	GT	GT	TT	TT	GT	TT	GT	GT	TT	6	0
chr1	165022029	165022030	SNP-2263	C/A	CC	AC	CC	CC	CC	CC	CC	AC	CC	CC	CC	CC	6	0
chr1	165675497	165675498	SNP-2273	G/A	AA	AA	GG	AA	AA	AG	AA	AA	GG	AA	AA	AG	6	0
chr1	165769858	165769859	SNP-2276	A/G	GG	AA	GG	AG	AG	GG	GG	AA	GG	AG	AG	GG	6	0
chr1	166114852	166114853	SNP-2285	A/T	AT	TT	TT	AT	AT	AT	AT	TT	TT	AT	AT	AT	6	0
chr1	166329021	166329022	SNP-2289	T/C	CC	CT	CC	CC	CC	CC	CC	CT	CC	CC	CC	CC	6	0
chr1	166873506	166873507	SNP-2298	A/G	AG	GG	GG	GG	AG	GG	AG	GG	GG	GG	AG	GG	6	0
chr1	167223407	167223408	SNP-2300	A/C	CC	CC	AA	CC	CC	AC	CC	CC	AA	CC	CC	AC	6	0
chr1	169462682	169462683	SNP-2317	G/T	TT	GT	TT	GG	GT	GT	TT	GT	TT	GG	GT	GT	6	0
chr1	170637773	170637774	SNP-2327	A/C	CC	AC	CC	AA	CC	AC	CC	AC	CC	AA	CC	AC	6	0
chr1	171423785	171423786	SNP-2332	A/T	TT	AT	TT	AT	AT	TT	TT	AT	TT	AT	AT	TT	6	0
chr1	171438295	171438296	SNP-2333	G/C	CG	CG	GG	CG	GG	CG	CG	CG	GG	CG	GG	CG	6	0
chr1	171656262	171656263	SNP-2337	T/C	TT	TT	TT	CT	TT	CT	TT	TT	TT	CT	TT	CT	6	0
chr1	173461738	173461739	SNP-2350	T/C	TT	CT	TT	CT	TT	TT	TT	CT	TT	CT	TT	TT	6	0
chr1	173717576	173717577	SNP-2355	A/G	AG	AA	GG	AG	AA	GG	AG	AA	GG	AG	AA	GG	6	0
chr1	175116909	175116910	SNP-2363	G/C	CC	CG	CC	CC	CC	CC	CC	0	CC	CC	CC	CC	5	0
chr1	175570250	175570251	SNP-2367	C/T	CT	CT	CC	CC	CT	CC	CT	CT	CC	CC	CT	CC	6	0
chr1	177315045	177315046	SNP-2388	A/G	AA	AA	AA	GG	AA	AG	AA	AA	AA	GG	AA	AG	6	0
chr1	178118696	178118697	SNP-2398	C/T	CC	CC	TT	CT	CC	TT	CC	CC	TT	CT	CC	TT	6	0
chr1	179660909	179660910	SNP-2419	G/A	AG	AG	GG	AG	AG	AG	AG	AG	GG	AG	AG	AG	6	0
chr1	179733734	179733735	SNP-2422	C/G	CC	CG	CC	CG	CG	CG	CC	CG	CC	CG	CG	CG	6	0
chr1	179868624	179868625	SNP-2424	G/A	GG	GG	GG	AG	GG	AG	GG	GG	GG	AG	GG	AG	6	0
chr1	180320869	180320870	SNP-2429	A/G	AG	GG	GG	AG	AG	AG	AG	GG	GG	AG	AG	AG	6	0
chr1	180632617	180632618	SNP-2430	C/G	CG	CG	CC	GG	CC	CG	CG	CG	CC	GG	CC	CG	6	0
chr1	180835351	180835352	SNP-2436	G/C	CC	CG	GG	CG	CG	CG	CC	CG	GG	CG	CG	CG	6	0
chr1	181816379	181816380	SNP-2443	T/G	TT	GT	GG	GG	GT	GG	TT	GT	GG	GG	GT	GG	6	0
chr1	181859192	181859193	SNP-2445	T/C	CT	CC	TT	TT	CT	TT	CT	CC	0	TT	CT	TT	5	0
chr1	182151892	182151893	SNP-2448	T/C	CT	CC	CC	CT	CC	CC	CT	CC	CC	CT	CC	CC	6	0
chr1	188095355	188095356	SNP-2474	A/G	GG	AG	GG	AG	GG	GG	GG	AG	GG	AG	GG	GG	6	0
chr1	188652172	188652173	SNP-2475	T/C	TT	CC	CC	CC	CT	CC	TT	CC	CC	CC	CT	CC	6	0
chr1	190845012	190845013	SNP-2483	A/G	AG	GG	GG	GG	AG	GG	AG	GG	GG	GG	AG	GG	6	0
chr1	191306003	191306004	SNP-2485	G/C	CC	CG	CC	CC	CC	CC	CC	CG	CC	CC	CC	CC	6	0
chr1	191490736	191490737	SNP-2486	C/G	GG	CG	GG	CG	GG	CG	GG	CG	GG	CG	GG	CG	6	0
chr1	192338489	192338490	SNP-2488	A/G	GG	AG	GG	AG	AG	AG	GG	AG	GG	AG	AG	AG	6	0
chr1	192338559	192338560	SNP-2490	T/C	CT	CT	CC	CT	TT	CT	CT	CT	CC	CT	TT	CT	6	0
chr1	193061294	193061295	SNP-2491	G/C	CC	CG	GG	CC	CC	CG	CC	CG	GG	CC	CC	CG	6	0
chr1	194121924	194121925	SNP-2497	A/G	AG	GG	AA	AA	GG	AA	AG	GG	AA	AA	GG	AA	6	0
chr1	194959294	194959295	SNP-2505	G/A	AG	AG	GG	GG	AG	GG	AG	AG	GG	GG	AG	GG	6	0
chr1	197349179	197349180	SNP-2508	G/T	GG	GT	TT	GT	GG	TT	GG	GT	TT	GT	GG	TT	6	0
chr1	197699486	197699487	SNP-2512	C/A	AA	AA	AA	AC	AA	AA	AA	AA	AA	AC	AA	AA	6	0
chr1	198526229	198526230	SNP-2516	A/G	AG	AG	GG	AG	AG	GG	AG	AG	GG	AG	AG	GG	6	0
chr1	199038797	199038798	SNP-2525	C/T	CT	CC	TT	TT	CC	TT	CT	CC	TT	TT	CC	TT	6	0
chr1	199073868	199073869	SNP-2526	G/A	AA	AA	AA	AG	AA	AG	AA	AA	AA	AG	AA	AG	6	0
chr1	199073923	199073924	SNP-2528	G/A	AG	GG	AA	AA	GG	AA	AG	GG	AA	AA	GG	AA	6	0
chr1	199278869	199278870	SNP-2532	T/C	CC	CC	CC	CT	CC	CT	CC	CC	CC	CT	CC	CT	6	0
chr1	199385326	199385327	SNP-2536	A/T	AT	AA	AA	AA	AT	AA	AT	AA	AA	AA	AT	AA	6	0
chr1	199450395	199450396	SNP-2538	G/A	AG	AA	AA	AA	AA	AA	AG	AA	AA	AA	AA	AA	6	0
chr1	199545484	199545485	SNP-2541	T/G	GG	GT	GG	GG	GG	GG	GG	GT	GG	GG	GG	GG	6	0
chr1	199582523	199582524	SNP-2542	C/T	CC	CT	CC	CC	CC	CC	CC	CT	CC	CC	0	CC	5	0
chr1	200891969	200891970	SNP-2576	T/C	CC	CT	TT	CT	CC	CT	CC	CT	TT	CT	CC	CT	6	0
chr1	200892052	200892053	SNP-2577	T/C	CC	CT	TT	CT	CC	CT	CC	CT	TT	CT	CC	CT	6	0
chr1	200955493	200955494	SNP-2579	A/G	AG	AG	GG	AG	AG	GG	0	AG	GG	AG	AG	GG	5	0
chr1	202012668	202012669	SNP-2604	C/T	CT	CT	TT	CT	CT	CT	CT	CT	TT	CT	CT	CT	6	0
chr1	202667272	202667273	SNP-2611	C/A	AC	AA	AA	AA	AC	AA	AC	AA	AA	AA	AC	AA	6	0
chr1	202855723	202855724	SNP-2614	A/G	AG	GG	GG	GG	AG	GG	AG	GG	GG	GG	AG	GG	6	0
chr1	203027684	203027685	SNP-2615	C/T	TT	TT	TT	CT	TT	TT	TT	TT	TT	CT	TT	TT	6	0
chr1	203377539	203377540	SNP-2622	A/C	AC	AC	AA	AC	CC	AC	AC	AC	0	AC	CC	AC	5	0
chr1	203377551	203377552	SNP-2623	C/T	TT	TT	0	CT	TT	TT	CT	CT	CC	CT	TT	CT	2	3
chr1	203492079	203492080	SNP-2627	A/G	GG	GG	AA	GG	GG	AG	GG	GG	AA	GG	GG	AG	6	0
chr1	203571670	203571671	SNP-2631	C/A	AC	AC	CC	AA	AA	AC	AC	AC	CC	AA	AA	AC	6	0
chr1	203820717	203820718	SNP-2638	C/A	AC	AC	AA	AC	CC	AC	AC	AC	AA	AC	CC	AC	6	0
chr1	204154894	204154895	SNP-2644	C/T	CC	CC	CC	CT	CC	CC	CC	CC	CC	CT	CC	CC	6	0
chr1	204904375	204904376	SNP-2652	G/A	AA	AA	GG	AA	AA	AG	AA	AA	GG	AA	AA	AG	6	0
chr1	204965674	204965675	SNP-2653	G/A	GG	AA	AA	AA	AG	AA	GG	AA	AA	AA	AG	AA	6	0
chr1	204974645	204974646	SNP-2654	C/A	AA	CC	AA	CC	AC	AC	AA	CC	AA	CC	AC	AC	6	0
chr1	205575987	205575988	SNP-2673	T/C	TT	CC	CC	CT	CT	CC	TT	CC	CC	CT	CT	CC	6	0
chr1	206237990	206237991	SNP-2688	T/C	CC	CC	CC	CT	CC	CC	CC	CC	CC	CT	CC	CC	6	0
chr1	206285786	206285787	SNP-2692	C/A	CC	AC	CC	CC	CC	CC	CC	AC	CC	CC	CC	CC	6	0
chr1	207795212	207795213	SNP-2708	C/T	CC	CT	CC	CT	CT	CT	CC	CT	CC	CT	CT	CT	6	0
chr1	208067795	208067796	SNP-2726	T/C	CC	CC	TT	CT	CC	TT	CC	CC	TT	CT	CC	TT	6	0
chr1	208067855	208067856	SNP-2727	T/C	TT	CT	TT	TT	CT	TT	TT	CT	TT	TT	CT	TT	6	0
chr1	209889164	209889165	SNP-2746	C/G	CG	CC	CC	CG	CG	CC	CG	CC	0	CG	CG	CC	5	0
chr1	209920802	209920803	SNP-2748	C/T	CT	CT	TT	CT	CC	TT	CT	CT	TT	CT	CC	TT	6	0
chr1	210836033	210836034	SNP-2751	A/G	GG	GG	AA	AG	GG	AG	GG	GG	0	AG	GG	AG	5	0
chr1	211022541	211022542	SNP-2756	G/A	GG	AA	AA	AA	AG	AA	GG	AA	AA	AA	AG	AA	6	0
chr1	211155409	211155410	SNP-2758	C/G	CG	CC	GG	CC	CC	CG	CG	CC	GG	CC	CC	CG	6	0
chr1	212568944	212568945	SNP-2768	T/G	GG	GT	GG	GG	GT	GG	GG	GT	GG	GG	GT	GG	6	0
chr1	212692556	212692557	SNP-2773	T/C	TT	CT	CC	TT	TT	CT	TT	CT	CC	TT	TT	CT	6	0
chr1	215574072	215574073	SNP-2786	A/C	AC	AC	CC	AC	AA	AC	AC	AC	CC	AC	AA	AC	6	0
chr1	218973246	218973247	SNP-2800	A/C	AC	CC	CC	CC	CC	CC	AC	CC	CC	CC	CC	CC	6	0
chr1	219015452	219015453	SNP-2803	T/C	CT	CC	CC	CC	CT	CC	0	CC	CC	CC	CT	CC	5	0
chr1	219016828	219016829	SNP-2804	C/G	CC	GG	GG	GG	CG	GG	CC	GG	GG	GG	CG	GG	6	0
chr1	220695291	220695292	SNP-2815	T/A	AA	AT	AA	AT	AT	AT	AA	AT	AA	AT	AT	AT	6	0
chr1	224132160	224132161	SNP-2840	A/G	AG	AA	AA	AA	AG	AA	AG	AA	AA	AA	AG	AA	6	0
chr1	224692513	224692514	SNP-2848	C/T	TT	CT	TT	CT	TT	CT	TT	0	TT	CT	TT	CT	5	0
chr1	224804467	224804468	SNP-2850	G/A	GG	GG	AA	GG	GG	AG	GG	GG	AA	GG	GG	AG	6	0
chr1	225489484	225489485	SNP-2864	A/G	AG	AG	GG	GG	AG	GG	AG	AG	GG	GG	AG	GG	6	0
chr1	225736096	225736097	SNP-2869	C/T	CT	TT	TT	TT	CT	TT	CT	TT	TT	TT	CT	TT	6	0
chr1	226253818	226253819	SNP-2874	T/G	GG	GG	GG	GT	GG	GT	GG	GG	GG	GT	GG	GT	6	0
chr1	228513178	228513179	SNP-2904	T/C	CC	CC	TT	CC	CC	CT	CC	CC	TT	CC	CC	CT	6	0
chr1	231878499	231878500	SNP-2936	C/T	CT	CC	CC	CC	CC	CC	CT	CC	CC	CC	CC	CC	6	0
chr1	231878518	231878519	SNP-2937	A/C	CC	CC	CC	AC	CC	CC	CC	CC	CC	AC	CC	CC	6	0
chr1	231993624	231993625	SNP-2938	G/A	GG	AA	GG	AG	AG	AG	GG	AA	GG	AG	AG	AG	6	0
chr1	232272371	232272372	SNP-2941	A/G	AG	AG	AA	AA	AG	AA	AG	AG	AA	AA	AG	AA	6	0
chr1	232327816	232327817	SNP-2943	G/A	AA	AA	GG	AA	AA	AG	AA	AA	GG	AA	AA	AG	6	0
chr1	232810872	232810873	SNP-2954	A/G	AG	GG	GG	GG	GG	GG	AG	GG	GG	GG	GG	GG	6	0
chr1	233429582	233429583	SNP-2958	C/T	CT	TT	TT	CT	TT	CT	CT	TT	TT	CT	TT	CT	6	0
chr1	233743912	233743913	SNP-2964	T/G	GT	GG	GG	GT	GG	GT	GT	GG	GG	GT	GG	GT	6	0
chr1	234096097	234096098	SNP-2971	C/T	CT	TT	CC	CT	CT	CC	CT	TT	CC	CT	CT	CC	6	0
chr1	234655454	234655455	SNP-2979	T/C	CC	CT	CC	TT	CT	CT	0	CT	CC	TT	CT	CT	5	0
chr1	234682141	234682142	SNP-2981	A/G	AA	AA	GG	AA	AA	AG	AA	AA	GG	AA	AA	AG	6	0
chr1	234719963	234719964	SNP-2982	A/G	AA	AG	GG	GG	AA	GG	AA	AG	GG	GG	AA	GG	6	0
chr1	234839201	234839202	SNP-2987	C/A	AC	AA	AA	AA	AA	AA	AC	AA	AA	AA	AA	AA	6	0
chr1	234839233	234839234	SNP-2988	A/G	GG	AG	GG	GG	GG	GG	GG	AG	GG	GG	GG	GG	6	0
chr1	235616718	235616719	SNP-2992	G/A	AA	GG	AA	GG	AG	AG	AA	GG	AA	GG	AG	AG	6	0
chr1	236131352	236131353	SNP-2997	T/G	GT	GT	GG	GT	GG	GG	GT	GT	GG	GT	GG	GG	6	0
chr1	236168702	236168703	SNP-2998	C/T	CT	CT	TT	TT	CT	TT	CT	CT	TT	TT	CT	TT	6	0
chr1	236482373	236482374	SNP-3000	G/C	GG	CG	GG	CG	GG	GG	GG	CG	GG	CG	GG	GG	6	0
chr1	237538805	237538806	SNP-3003	C/G	CG	CG	GG	GG	CC	GG	CG	CG	GG	GG	CC	GG	6	0
chr1	238128257	238128258	SNP-3004	C/T	CT	CC	CC	CC	CC	CC	CT	CC	CC	CC	CC	CC	6	0
chr1	238234276	238234277	SNP-3010	T/C	CT	CT	CC	CT	CT	CT	CT	CT	CC	CT	CT	CT	6	0
chr1	238399369	238399370	SNP-3014	G/T	TT	GT	TT	GT	TT	TT	TT	GT	TT	GT	TT	TT	6	0
chr1	239715806	239715807	SNP-3023	T/C	CT	CT	TT	CC	TT	CT	CT	CT	TT	CC	TT	CT	6	0
chr1	239835239	239835240	SNP-3024	C/T	TT	TT	CC	CT	TT	CT	TT	TT	CC	CT	TT	CT	6	0
chr1	239835252	239835253	SNP-3025	G/A	AG	AA	GG	AG	AG	GG	AG	AA	GG	AG	AG	GG	6	0
chr1	243031335	243031336	SNP-3041	C/T	CT	CT	CC	CC	CC	CC	CT	CT	CC	CC	CC	CC	6	0
chr1	243200736	243200737	SNP-3042	C/A	CC	AA	CC	0	0	CC	CC	AA	CC	AC	AC	CC	4	0
chr10	825054	825055	SNP-3112	G/A	GG	AA	AA	GG	0	AG	GG	AA	0	GG	AG	AG	4	0
chr10	851836	851837	SNP-3115	G/A	AG	AA	AA	GG	AA	AG	AG	AA	AA	GG	AA	AG	6	0
chr10	1401285	1401286	SNP-3155	A/C	AA	AA	AA	AC	AA	AC	AA	AA	AA	AC	AA	AC	6	0
chr10	1435848	1435849	SNP-3162	A/G	AA	AG	AG	AG	AG	GG	AA	AA	0	AG	0	GG	3	1
chr10	1453207	1453208	SNP-3168	T/C	CC	CC	CT	CC	CC	CT	CC	CC	CT	CC	CC	CT	6	0
chr10	3152409	3152410	SNP-3218	A/T	TT	TT	AA	AA	TT	0	TT	TT	AA	AA	TT	AA	5	0
chr10	3152422	3152423	SNP-3219	A/G	AG	AG	AA	0	AG	AA	AG	AG	AA	AA	AG	AA	5	0
chr10	5122274	5122275	SNP-3262	T/C	CT	CC	CT	CT	CT	CT	CT	CC	CT	CT	CT	CT	6	0
chr10	5315686	5315687	SNP-3266	A/G	AG	GG	GG	GG	GG	GG	AG	GG	GG	0	GG	GG	5	0
chr10	5375704	5375705	SNP-3268	A/T	AA	AA	AT	AA	AA	AT	AA	AT	AT	AA	AA	AT	5	1
chr10	5712024	5712025	SNP-3284	T/C	TT	TT	CT	CT	TT	CC	TT	TT	CT	CT	TT	CC	6	0
chr10	5955630	5955631	SNP-3289	C/T	CC	CC	CT	CC	CC	CT	CC	CC	CT	CC	CC	CT	6	0
chr10	6218946	6218947	SNP-3297	C/T	CT	TT	CT	CC	CT	CC	CT	TT	CT	CC	CT	CC	6	0
chr10	6218966	6218967	SNP-3298	A/G	GG	AG	GG	GG	GG	GG	GG	AG	GG	GG	GG	GG	6	0
chr10	6255229	6255230	SNP-3303	C/T	CT	CT	CT	TT	TT	CT	CT	CT	CT	TT	TT	CT	6	0
chr10	6255292	6255293	SNP-3304	A/G	AG	AG	AG	GG	GG	AG	AG	AG	AG	GG	GG	AG	6	0
chr10	7000453	7000454	SNP-3313	A/C	AC	CC	CC	CC	CC	CC	AC	CC	CC	CC	CC	CC	6	0
chr10	8555330	8555331	SNP-3330	C/T	CT	CC	CC	CC	CC	CC	CT	CC	CC	CC	CC	CC	6	0
chr10	8555353	8555354	SNP-3331	T/C	CT	CC	CC	CC	CC	CC	CT	CC	CC	CC	CC	CC	6	0
chr10	8555410	8555411	SNP-3332	G/A	AG	AA	AA	AA	AA	AA	AG	AA	AA	AA	AA	AA	6	0
chr10	8602563	8602564	SNP-3335	G/C	CG	CG	CG	CG	CC	CG	CG	CG	CG	CG	CC	CG	6	0
chr10	11554358	11554359	SNP-3354	T/A	AA	AT	AT	AA	AT	AA	AA	AT	0	AA	AT	AA	5	0
chr10	11807342	11807343	SNP-3361	G/A	AG	AA	AG	GG	AG	GG	AG	AA	AG	GG	AG	GG	6	0
chr10	12068825	12068826	SNP-3373	A/G	GG	GG	AG	AG	GG	AG	GG	GG	AG	AG	GG	AG	6	0
chr10	12347968	12347969	SNP-3378	G/A	GG	AA	GG	AG	AG	GG	GG	AA	GG	AG	AG	GG	6	0
chr10	12864648	12864649	SNP-3384	A/G	AG	GG	GG	AG	GG	AG	AG	GG	0	AG	GG	AG	5	0
chr10	12929768	12929769	SNP-3390	A/C	CC	CC	AC	CC	CC	AC	CC	CC	AC	CC	CC	AC	6	0
chr10	13302071	13302072	SNP-3401	G/A	GG	GG	AG	AG	GG	AG	GG	GG	AG	AG	GG	AG	6	0
chr10	13302148	13302149	SNP-3402	C/T	CC	CC	CC	CT	CC	CT	CC	CC	CC	CT	CC	CT	6	0
chr10	13302160	13302161	SNP-3403	A/T	AT	AA	TT	AT	0	AT	AT	AA	AT	AT	AA	AT	4	1
chr10	13434730	13434731	SNP-3405	A/G	AG	AG	GG	GG	GG	GG	AG	AG	GG	GG	GG	GG	6	0
chr10	13454073	13454074	SNP-3407	A/G	AG	AG	AG	GG	GG	AG	AG	AG	AG	GG	GG	AG	6	0
chr10	13497105	13497106	SNP-3408	C/T	TT	TT	TT	CT	TT	TT	TT	TT	TT	CT	TT	TT	6	0
chr10	13866247	13866248	SNP-3416	A/G	AG	GG	AA	GG	AG	AG	AG	GG	AA	AG	AG	AG	5	1
chr10	14114548	14114549	SNP-3420	C/T	TT	CT	CT	CT	CT	TT	TT	CT	CT	CT	CT	TT	6	0
chr10	14279070	14279071	SNP-3430	G/C	CC	CG	CG	CC	CC	CG	CC	CG	CG	CC	CC	CG	6	0
chr10	14630015	14630016	SNP-3438	G/A	AA	GG	GG	GG	AG	GG	AA	GG	GG	GG	AG	GG	6	0
chr10	14642448	14642449	SNP-3440	T/C	CC	CT	CT	CT	CT	TT	CC	CT	CT	CT	CT	TT	6	0
chr10	14642479	14642480	SNP-3441	T/G	GG	GT	GG	GT	GG	GG	GG	GT	GG	GT	GG	GG	6	0
chr10	15035730	15035731	SNP-3447	T/C	TT	CT	TT	CT	TT	TT	TT	CT	TT	CT	TT	TT	6	0
chr10	15188552	15188553	SNP-3448	A/G	GG	AG	GG	GG	GG	GG	GG	AG	GG	GG	GG	GG	6	0
chr10	15510071	15510072	SNP-3453	T/C	TT	TT	CT	CT	TT	TT	TT	TT	CT	CT	TT	TT	6	0
chr10	15543488	15543489	SNP-3454	A/G	AA	GG	GG	GG	AG	GG	AA	GG	GG	GG	AG	GG	6	0
chr10	15826513	15826514	SNP-3456	A/T	AA	AT	AA	AA	AT	AA	AA	AT	AA	AA	AT	AA	6	0
chr10	16859591	16859592	SNP-3458	A/C	AA	CC	CC	CC	AC	CC	AA	CC	CC	CC	AC	CC	6	0
chr10	16973465	16973466	SNP-3462	T/G	GT	GT	GT	TT	GG	GT	GT	GT	GT	TT	GG	GT	6	0
chr10	17491313	17491314	SNP-3468	G/A	AG	AG	AA	AG	AA	AG	AG	AG	AA	AG	AA	AG	6	0
chr10	17491329	17491330	SNP-3469	A/G	GG	GG	GG	AG	GG	AG	GG	GG	GG	AG	GG	AG	6	0
chr10	21187375	21187376	SNP-3485	A/T	AA	AT	TT	AA	AA	AT	AA	AT	TT	AA	AA	AT	6	0
chr10	21187423	21187424	SNP-3486	A/G	GG	GG	AG	GG	GG	GG	GG	GG	AG	GG	GG	GG	6	0
chr10	22946653	22946654	SNP-3497	G/A	AG	AG	AA	GG	GG	AG	AG	AG	AA	GG	0	AG	5	0
chr10	23318052	23318053	SNP-3498	T/G	GG	GG	GG	TT	GG	GT	GG	GG	GG	TT	GG	GT	6	0
chr10	23487528	23487529	SNP-3502	A/C	CC	CC	CC	AC	CC	CC	CC	CC	CC	AC	CC	CC	6	0
chr10	24832823	24832824	SNP-3507	G/A	AG	AA	AA	AG	AG	AG	AG	AA	AA	AG	AG	AG	6	0
chr10	24886265	24886266	SNP-3511	G/C	CC	CC	CG	CC	CC	CC	CC	CC	CG	CC	CC	CC	6	0
chr10	26863556	26863557	SNP-3520	G/T	GT	TT	GT	TT	GT	TT	GT	TT	GT	TT	GT	TT	6	0
chr10	26915071	26915072	SNP-3521	C/T	CC	TT	CC	CT	CT	CT	CC	TT	CC	CT	CT	CT	6	0
chr10	28508608	28508609	SNP-3528	A/G	AG	AG	AG	AG	GG	AG	AG	AG	AG	AG	GG	AG	6	0
chr10	28957226	28957227	SNP-3533	A/G	AA	AG	AG	AA	AA	AA	AA	AG	AG	AA	AA	AA	6	0
chr10	29067287	29067288	SNP-3539	G/C	CC	CC	CG	GG	CC	CG	CC	CC	CG	GG	CC	CG	6	0
chr10	29706468	29706469	SNP-3545	G/A	AG	GG	GG	AG	GG	AG	AG	GG	GG	AG	GG	AG	6	0
chr10	30327403	30327404	SNP-3555	T/C	CT	CT	CT	CC	CT	CC	CT	CT	CT	CC	CT	CC	6	0
chr10	30356213	30356214	SNP-3557	C/T	CT	TT	CT	TT	TT	TT	CT	TT	CT	TT	TT	TT	6	0
chr10	30688651	30688652	SNP-3560	C/G	CG	CG	GG	GG	CC	GG	CG	CG	GG	GG	CC	GG	6	0
chr10	30839644	30839645	SNP-3561	C/A	CC	CC	AA	AC	CC	AA	CC	CC	0	AC	CC	0	4	0
chr10	30839721	30839722	SNP-3562	G/C	CC	CG	CC	CG	CG	CC	CC	CG	CC	CG	CG	CC	6	0
chr10	31016773	31016774	SNP-3573	G/A	AG	AG	AA	AG	AG	AA	AG	AG	AA	AG	AG	AA	6	0
chr10	31016823	31016824	SNP-3574	T/C	CC	CC	TT	CT	CC	TT	CC	CC	TT	CT	CC	TT	6	0
chr10	31080985	31080986	SNP-3576	G/A	AG	AG	GG	AG	AG	GG	AG	AG	GG	AG	AG	GG	6	0
chr10	32137811	32137812	SNP-3581	T/A	AA	AA	AA	AT	AA	AT	AA	AA	AA	AT	AA	AT	6	0
chr10	32165808	32165809	SNP-3583	G/A	AG	AG	AG	AG	AA	AG	AG	AG	AG	AG	AA	AG	6	0
chr10	32334106	32334107	SNP-3588	A/G	AG	GG	GG	GG	GG	GG	AG	GG	GG	GG	GG	GG	6	0
chr10	32536627	32536628	SNP-3591	A/G	GG	AG	GG	AG	GG	GG	GG	GG	GG	AG	GG	GG	5	1
chr10	33337852	33337853	SNP-3596	T/A	TT	TT	TT	AT	TT	AT	TT	TT	TT	AT	TT	AT	6	0
chr10	34966658	34966659	SNP-3604	C/A	AA	AC	AA	AC	AC	AC	AA	AC	AA	AC	AC	AC	6	0
chr10	34995392	34995393	SNP-3607	T/C	CC	CC	CC	CT	CC	CT	CC	CC	CC	CT	CC	CT	6	0
chr10	35290208	35290209	SNP-3611	T/G	GT	GT	GT	TT	TT	TT	GT	GT	GT	TT	TT	TT	6	0
chr10	35569119	35569120	SNP-3614	G/A	AA	GG	AA	AG	AG	AA	AA	GG	AA	AG	AG	AA	6	0
chr10	43355857	43355858	SNP-3657	G/A	AG	AG	GG	GG	AG	GG	AG	AG	GG	GG	AG	GG	6	0
chr10	43355900	43355901	SNP-3658	A/G	AG	AG	GG	GG	AG	GG	AG	AG	GG	GG	AG	GG	6	0
chr10	43355923	43355924	SNP-3659	A/G	AG	AG	AA	AA	AG	AA	AG	AG	AA	AA	AG	AA	6	0
chr10	44272837	44272838	SNP-3669	G/A	AG	AA	AG	AA	AG	AA	AG	AA	AG	AA	AG	AA	6	0
chr10	47069973	47069974	SNP-3722	C/T	TT	TT	TT	CT	TT	CT	TT	TT	TT	CT	TT	CT	6	0
chr10	47135715	47135716	SNP-3725	G/A	AG	GG	AG	AG	AG	AG	AG	GG	AG	AG	AG	AG	6	0
chr10	47135748	47135749	SNP-3726	A/G	AG	AA	AG	AG	AG	AG	AG	AA	AG	AG	AG	AG	6	0
chr10	48206285	48206286	SNP-3733	A/G	GG	AG	GG	GG	AG	GG	GG	AG	GG	GG	AG	GG	6	0
chr10	49167939	49167940	SNP-3735	T/C	CC	CT	TT	CC	CT	CT	CC	CT	TT	CC	CT	CT	6	0
chr10	49536458	49536459	SNP-3743	G/A	AG	AG	GG	GG	GG	GG	AG	AG	GG	GG	GG	GG	6	0
chr10	49538040	49538041	SNP-3744	A/C	CC	AC	AC	CC	AC	AC	CC	AC	AC	CC	AC	AC	6	0
chr10	49594601	49594602	SNP-3746	G/A	AG	AG	AG	AA	AA	AG	AG	AG	AG	AA	AA	AG	6	0
chr10	50055043	50055044	SNP-3752	C/T	CT	TT	TT	TT	CT	TT	CT	TT	TT	TT	CT	TT	6	0
chr10	50257827	50257828	SNP-3753	G/A	AA	AA	AA	AG	AA	AA	AA	AA	AA	AG	AA	AA	6	0
chr10	50285811	50285812	SNP-3757	A/G	AG	AG	AG	AG	AG	AG	AG	AG	AG	AG	AG	AG	6	0
chr10	53496434	53496435	SNP-3790	A/G	GG	AA	GG	AG	AG	GG	GG	0	GG	GG	GG	GG	3	2
chr10	54176083	54176084	SNP-3795	C/A	AC	AC	AA	AC	CC	AC	AC	AC	AA	AC	CC	AC	6	0
chr10	54176134	54176135	SNP-3796	G/A	AG	AG	AA	AG	GG	AG	AG	AG	AA	AG	GG	AG	6	0
chr10	54883102	54883103	SNP-3803	A/T	AT	TT	AT	TT	AT	AT	TT	TT	TT	TT	TT	TT	2	4
chr10	55563129	55563130	SNP-3804	G/A	AG	AG	AA	AA	AG	AA	AG	AG	AA	AA	AG	AA	6	0
chr10	56693852	56693853	SNP-3811	A/T	AT	0	AT	0	0	0	AT	AT	AT	AA	TT	AT	2	0
chr10	59607313	59607314	SNP-3818	A/T	AT	TT	TT	TT	AT	TT	AT	TT	TT	TT	AT	0	5	0
chr10	59815003	59815004	SNP-3823	A/C	CC	CC	AC	CC	CC	AC	CC	CC	AC	CC	CC	AC	6	0
chr10	60018891	60018892	SNP-3827	A/G	AA	GG	AA	AG	AG	AA	AA	GG	AA	AG	AG	AA	6	0
chr10	60382597	60382598	SNP-3828	C/T	CT	TT	TT	TT	CT	TT	CT	TT	TT	TT	CT	TT	6	0
chr10	60382608	60382609	SNP-3829	T/C	CT	CC	CC	CC	CT	CC	CT	0	CC	CC	CT	CC	5	0
chr10	60382681	60382682	SNP-3830	C/G	CG	GG	GG	GG	CG	GG	CG	GG	GG	GG	CG	GG	6	0
chr10	61010208	61010209	SNP-3834	G/A	AA	AG	AA	AA	AA	AA	AA	AG	AA	AA	AA	AA	6	0
chr10	61310248	61310249	SNP-3844	G/A	AA	GG	AA	AA	AG	AA	AA	GG	AA	AA	AG	AA	6	0
chr10	61310325	61310326	SNP-3845	A/G	AA	GG	GG	GG	AG	GG	AA	GG	GG	GG	AG	GG	6	0
chr10	63037313	63037314	SNP-3859	G/A	GG	AG	AG	GG	AG	AG	GG	AG	AG	GG	AG	AG	6	0
chr10	63249194	63249195	SNP-3862	A/C	AC	AC	AC	AC	AC	CC	AC	AC	0	AC	AC	CC	5	0
chr10	63921982	63921983	SNP-3869	T/C	CC	CT	CT	CT	CC	CC	CC	CT	CT	CT	CC	CC	6	0
chr10	64066795	64066796	SNP-3874	G/A	AA	AA	GG	AG	AA	AG	AA	AA	GG	AG	AA	AG	6	0
chr10	64563438	64563439	SNP-3881	C/T	CC	TT	CT	0	0	CT	CC	TT	CT	CT	CT	CT	4	0
chr10	65063618	65063619	SNP-3884	G/A	AG	AA	AA	AA	AA	AA	AG	AA	AA	AA	AA	AA	6	0
chr10	65149895	65149896	SNP-3885	A/G	AG	AG	GG	AG	GG	GG	AG	AG	GG	AG	GG	GG	6	0
chr10	65154877	65154878	SNP-3886	T/C	CT	CT	CC	CT	CC	CC	CT	CT	CC	CT	CC	CC	6	0
chr10	65296334	65296335	SNP-3890	C/G	GG	GG	GG	CG	GG	GG	GG	GG	GG	CG	GG	GG	6	0
chr10	65302279	65302280	SNP-3892	A/G	GG	AG	AG	GG	AG	AG	GG	AG	AG	GG	AG	AG	6	0
chr10	65302382	65302383	SNP-3893	T/A	AA	AA	AA	AT	AA	AA	AA	AA	AA	AT	AA	AA	6	0
chr10	65331165	65331166	SNP-3895	C/T	CT	CC	CT	TT	CT	CT	CT	CC	0	0	CT	CT	4	0
chr10	65560099	65560100	SNP-3902	C/T	CC	CC	CT	CC	CC	CT	CC	CC	CT	CC	CC	CT	6	0
chr10	67645000	67645001	SNP-3906	A/C	CC	AC	AC	CC	AC	AC	CC	AC	AC	CC	AC	AC	6	0
chr10	67645032	67645033	SNP-3907	C/T	CC	CT	TT	CC	CT	CT	CC	CT	0	CC	CT	CT	5	0
chr10	68016049	68016050	SNP-3909	G/A	GG	AA	GG	AG	AG	AG	GG	AA	GG	AG	AG	AG	6	0
chr10	69209855	69209856	SNP-3915	T/A	AA	AT	AA	AA	AA	AA	AA	AT	AA	AA	AA	AA	6	0
chr10	69638351	69638352	SNP-3921	C/T	TT	CT	CC	TT	CT	CT	TT	CT	CC	TT	CT	CT	6	0
chr10	69642705	69642706	SNP-3923	A/G	AA	AA	AA	AG	AA	AG	AA	AA	AA	AG	AA	AG	6	0
chr10	70667511	70667512	SNP-3929	A/G	GG	AA	AA	AG	AG	AA	GG	AA	AA	AG	AG	AA	6	0
chr10	70879773	70879774	SNP-3935	C/T	CC	CC	CT	CT	CC	CT	CC	CC	CT	CT	CC	CT	6	0
chr10	70937854	70937855	SNP-3938	C/A	CC	AA	AA	AA	AC	AA	CC	AA	AA	AA	AC	AA	6	0
chr10	71230038	71230039	SNP-3947	T/C	CC	CT	CC	TT	CC	CT	CC	CT	CC	0	CC	CT	5	0
chr10	71231004	71231005	SNP-3950	A/G	GG	AG	AG	AA	GG	AA	GG	AG	AG	AA	GG	AA	6	0
chr10	71576905	71576906	SNP-3957	C/A	AC	AA	AC	AC	AA	AA	AC	AA	AC	AC	AA	AA	6	0
chr10	71702701	71702702	SNP-3961	A/G	AA	AG	AA	AG	AA	AG	AA	AG	AA	AG	AA	AG	6	0
chr10	71989335	71989336	SNP-3976	T/C	CT	TT	TT	CT	CT	CT	CT	TT	TT	CT	CT	CT	6	0
chr10	72188946	72188947	SNP-3981	A/G	AG	GG	GG	AA	AG	AG	AG	GG	GG	AA	AG	AG	6	0
chr10	72463297	72463298	SNP-3986	G/T	GG	GT	GG	GG	GT	GG	GG	GT	GG	GG	GT	GG	6	0
chr10	72714959	72714960	SNP-3991	G/A	AG	GG	GG	GG	AG	GG	AG	GG	GG	GG	AG	GG	6	0
chr10	72748867	72748868	SNP-3994	G/C	CG	0	CG	CC	0	CG	CG	CC	CG	CC	CG	CG	4	0
chr10	72859995	72859996	SNP-4001	G/A	AG	AG	AA	AG	AA	AA	AG	AG	AA	AG	AA	AA	6	0
chr10	72916470	72916471	SNP-4003	G/C	CG	CC	CG	CG	CC	GG	CG	CC	CG	CG	CC	GG	6	0
chr10	72916545	72916546	SNP-4004	G/A	GG	AG	GG	AG	GG	GG	GG	AG	GG	AG	GG	GG	6	0
chr10	73077470	73077471	SNP-4006	T/C	CC	CT	CC	CC	CT	CC	CC	CT	CC	CC	CT	CC	6	0
chr10	73077542	73077543	SNP-4007	C/A	AA	AC	AA	AA	AC	AA	AA	AC	AA	AA	AC	AA	6	0
chr10	73478472	73478473	SNP-4022	A/C	AC	CC	AA	CC	CC	AC	AC	CC	AA	CC	CC	AC	6	0
chr10	75557043	75557044	SNP-4030	C/T	TT	TT	TT	CT	TT	CT	TT	TT	TT	CT	TT	CT	6	0
chr10	75583060	75583061	SNP-4032	A/G	GG	GG	GG	AG	GG	AG	GG	GG	GG	AG	GG	AG	6	0
chr10	76421440	76421441	SNP-4038	G/A	AA	AA	AA	AG	AA	AA	AA	AA	AA	AG	AA	AA	6	0
chr10	76617791	76617792	SNP-4041	A/C	AC	CC	CC	AC	CC	CC	AC	CC	CC	AC	CC	CC	6	0
chr10	78332866	78332867	SNP-4047	A/G	GG	GG	GG	AG	GG	AG	GG	GG	GG	AG	GG	AG	6	0
chr10	78332911	78332912	SNP-4048	T/C	CC	CC	CC	CT	CC	CT	CC	CC	CC	0	0	CT	4	0
chr10	78467210	78467211	SNP-4051	C/T	CT	CC	CC	CT	CC	CT	CT	CC	CC	CT	CC	CT	6	0
chr10	78467319	78467320	SNP-4052	G/A	AG	AG	GG	AG	GG	AG	AG	AG	GG	AG	GG	AG	6	0
chr10	78541801	78541802	SNP-4055	C/T	TT	TT	CT	TT	TT	TT	TT	TT	CT	TT	TT	TT	6	0
chr10	78595724	78595725	SNP-4057	C/T	CC	TT	TT	CT	CT	CT	CC	TT	TT	CT	CT	CT	6	0
chr10	78858723	78858724	SNP-4060	G/A	AA	GG	AG	AG	AG	GG	AA	GG	AG	AG	AG	GG	6	0
chr10	79073939	79073940	SNP-4066	T/C	CT	TT	CT	TT	CT	CT	CT	TT	CT	TT	CT	CT	6	0
chr10	79141318	79141319	SNP-4067	T/C	CT	CC	CC	0	0	CC	CT	CC	CC	CC	CT	CC	4	0
chr10	80629978	80629979	SNP-4076	C/T	CC	CC	CC	CT	CC	CC	CC	CC	CC	0	0	CC	4	0
chr10	80632416	80632417	SNP-4077	T/C	CC	CT	CC	CT	CT	CC	CC	CT	CC	CT	CT	CC	6	0
chr10	81779134	81779135	SNP-4089	G/T	GT	0	TT	TT	GT	TT	TT	TT	TT	TT	TT	TT	3	2
chr10	81911532	81911533	SNP-4095	C/T	CC	CC	CT	CC	CC	CC	CC	CC	CT	CC	CC	CC	6	0
chr10	82010548	82010549	SNP-4097	T/C	CT	CC	CT	CT	CT	TT	CT	CC	CT	CT	CT	TT	6	0
chr10	82128038	82128039	SNP-4101	A/G	GG	GG	AG	GG	GG	GG	GG	GG	AG	GG	GG	GG	6	0
chr10	82193485	82193486	SNP-4104	A/G	AG	GG	AG	AG	AG	AA	AG	GG	AG	AG	AG	AA	6	0
chr10	82194559	82194560	SNP-4108	A/G	AG	GG	AG	AG	AG	AA	AG	GG	AG	AG	AG	AA	6	0
chr10	82194599	82194600	SNP-4109	C/G	CG	GG	CG	CG	CG	CC	CG	GG	CG	CG	CG	CC	6	0
chr10	82194643	82194644	SNP-4110	T/C	CT	CC	CT	CT	CT	TT	CT	CC	CT	CT	CT	TT	6	0
chr10	82261320	82261321	SNP-4114	A/G	AA	AA	AA	AG	AA	AA	AA	AA	AA	AA	AA	AA	5	1
chr10	84684287	84684288	SNP-4124	T/C	CC	CT	CC	CT	CC	CT	CC	CT	CC	CT	CC	CT	6	0
chr10	84703799	84703800	SNP-4126	G/A	AA	AG	AA	AG	AA	AG	AA	AG	AA	AG	AA	AG	6	0
chr10	84916258	84916259	SNP-4129	A/G	GG	AG	GG	GG	GG	GG	GG	AG	GG	GG	GG	GG	6	0
chr10	85889230	85889231	SNP-4136	T/A	AA	AA	AA	AT	AA	AT	AA	AA	AA	AT	AA	AT	6	0
chr10	86017448	86017449	SNP-4141	A/G	AG	GG	GG	GG	GG	GG	AG	GG	GG	GG	GG	GG	6	0
chr10	87067785	87067786	SNP-4159	T/C	CC	CC	CT	CC	CC	0	CC	CC	CT	CC	CC	CC	5	0
chr10	87726217	87726218	SNP-4162	A/G	AG	AG	GG	GG	AG	GG	AG	AG	GG	GG	AG	GG	6	0
chr10	87853262	87853263	SNP-4165	A/G	GG	GG	AG	GG	GG	GG	GG	GG	AG	GG	GG	GG	6	0
chr10	87888977	87888978	SNP-4168	C/T	CT	TT	CT	TT	CT	TT	CT	TT	CT	TT	CT	TT	6	0
chr10	88333958	88333959	SNP-4179	T/C	CC	CC	CC	CT	CC	CC	CC	CC	CC	CT	CC	CC	6	0
chr10	88438581	88438582	SNP-4184	A/T	AT	AA	AA	AT	AT	AA	AT	AA	AA	AT	AT	AA	6	0
chr10	89406443	89406444	SNP-4191	A/C	AC	AA	AA	AC	AA	AC	AC	AA	0	AC	AA	AC	5	0
chr10	90541815	90541816	SNP-4206	C/G	CG	GG	GG	CG	GG	GG	CG	GG	GG	CG	GG	GG	6	0
chr10	90685244	90685245	SNP-4209	T/G	GG	GG	GT	GG	GG	GG	GG	GG	GT	GG	GG	GG	6	0
chr10	90995692	90995693	SNP-4216	C/G	GG	CG	GG	GG	CG	GG	GG	CG	GG	GG	CG	GG	6	0
chr10	91313756	91313757	SNP-4219	C/T	CC	CC	CT	CC	CC	CC	CC	CC	CT	CT	CC	CC	5	1
chr10	91359877	91359878	SNP-4223	T/G	GG	GT	TT	TT	GT	TT	GG	GT	TT	TT	GT	TT	6	0
chr10	91451247	91451248	SNP-4224	G/T	GT	TT	TT	GG	GT	GT	GT	TT	TT	GG	GT	GT	6	0
chr10	91543538	91543539	SNP-4226	G/A	AG	AA	AA	GG	AG	AG	AG	AA	AA	GG	AG	AG	6	0
chr10	91543621	91543622	SNP-4227	C/A	AA	AA	AA	AC	AA	AA	AA	AA	AA	AC	AA	AA	6	0
chr10	92402463	92402464	SNP-4230	C/T	CT	CT	TT	CC	CC	CT	CT	CT	TT	CC	CC	CT	6	0
chr10	92501346	92501347	SNP-4233	C/T	CT	CT	CT	TT	CT	CT	CT	CT	CT	TT	CT	CT	6	0
chr10	93837701	93837702	SNP-4250	A/G	GG	AG	AG	GG	AG	GG	GG	AG	AG	GG	AG	GG	6	0
chr10	94507043	94507044	SNP-4257	T/C	CT	CC	CC	CT	CT	CC	CT	CC	CC	CT	CT	CC	6	0
chr10	95038954	95038955	SNP-4263	G/A	AG	GG	GG	AG	AG	AG	AG	GG	GG	AG	AG	AG	6	0
chr10	95495413	95495414	SNP-4272	G/C	GG	CG	GG	GG	GG	GG	GG	CG	GG	GG	GG	GG	6	0
chr10	96958635	96958636	SNP-4283	A/C	AA	AC	AC	AC	AC	AC	AA	AC	AC	0	AC	AC	5	0
chr10	96992990	96992991	SNP-4284	G/A	AG	AA	AA	AA	AG	AA	AG	AA	AA	AA	AG	AA	6	0
chr10	97767164	97767165	SNP-4290	C/A	AA	AC	AC	AA	AA	AA	AA	AC	AC	AA	AA	AA	6	0
chr10	98305912	98305913	SNP-4296	C/G	CG	CG	GG	GG	GG	GG	CG	CG	GG	GG	GG	GG	6	0
chr10	98393882	98393883	SNP-4297	A/G	AG	AA	GG	GG	AG	GG	AG	0	GG	GG	AG	GG	5	0
chr10	98539566	98539567	SNP-4300	C/T	TT	TT	TT	CT	TT	TT	TT	TT	TT	CT	TT	TT	6	0
chr10	99105573	99105574	SNP-4310	T/A	AA	TT	AT	AT	AT	AA	AA	AT	AT	AT	AT	AA	5	1
chr10	99195720	99195721	SNP-4316	G/A	AA	AG	AA	AA	AA	AA	AA	AG	AA	AA	AA	AA	6	0
chr10	99322212	99322213	SNP-4320	G/C	CC	GG	CC	CC	CG	CC	CC	GG	CC	CC	CG	CC	6	0
chr10	99435514	99435515	SNP-4323	G/C	GG	CG	CC	CC	CG	CC	GG	CG	CC	CC	CG	CC	6	0
chr10	99481704	99481705	SNP-4324	A/G	AA	AG	GG	AG	AA	AG	AA	AG	GG	AG	AA	AG	6	0
chr10	99509294	99509295	SNP-4325	C/T	CT	CC	TT	CT	CT	CT	0	CC	TT	CT	CT	CT	5	0
chr10	99763036	99763037	SNP-4330	T/C	CT	CT	CC	CC	CT	CC	CT	CT	CC	CC	CT	CC	6	0
chr10	100996727	100996728	SNP-4348	A/C	AA	AC	AA	AC	AA	AA	AA	AC	AA	AC	AA	AA	6	0
chr10	101990690	101990691	SNP-4355	T/C	CT	CC	TT	CC	CC	CT	CT	CC	TT	CC	CC	CT	6	0
chr10	103286796	103286797	SNP-4393	C/T	CT	TT	CC	TT	TT	CT	CT	TT	CC	TT	TT	CT	6	0
chr10	103316636	103316637	SNP-4394	A/G	AG	0	AA	GG	GG	AG	AG	GG	AA	GG	GG	AG	5	0
chr10	103352715	103352716	SNP-4395	T/C	CC	CT	CC	CT	CC	CT	CC	CC	CC	CC	CC	CC	3	3
chr10	103919355	103919356	SNP-4401	C/G	GG	CG	GG	GG	CG	GG	GG	CG	GG	GG	CG	GG	6	0
chr10	104289965	104289966	SNP-4405	T/C	CC	CT	CT	CT	CC	TT	CC	CT	CT	CT	CC	TT	6	0
chr10	104358325	104358326	SNP-4408	T/G	GG	GT	GT	GT	GG	TT	GG	GT	GT	GT	GG	TT	6	0
chr10	104419628	104419629	SNP-4411	A/G	AA	AA	AA	AG	AA	AG	AA	AA	AA	AG	AA	AG	6	0
chr10	104812798	104812799	SNP-4418	C/G	CC	CG	CG	GG	CC	GG	CC	CG	CG	GG	CC	GG	6	0
chr10	105314763	105314764	SNP-4425	T/C	CC	CC	CT	CT	CC	TT	CC	CC	CT	CT	CC	TT	6	0
chr10	105873384	105873385	SNP-4441	C/A	AC	AA	AA	AA	AC	AA	AC	AA	AA	AA	AC	AA	6	0
chr10	106100083	106100084	SNP-4445	A/G	AA	GG	GG	GG	AG	GG	0	GG	GG	GG	AG	GG	5	0
chr10	106372578	106372579	SNP-4448	C/T	CT	TT	TT	TT	CT	TT	CT	TT	TT	TT	CT	TT	6	0
chr10	107925707	107925708	SNP-4455	T/G	TT	TT	TT	GT	TT	TT	TT	TT	TT	GT	TT	TT	6	0
chr10	112306926	112306927	SNP-4471	T/C	CT	CC	CC	CC	CC	CC	CT	CC	CC	CC	CC	CC	6	0
chr10	112306945	112306946	SNP-4472	G/A	AG	AA	AA	AA	AA	AA	AG	AA	AA	AA	AA	AA	6	0
chr10	112360160	112360161	SNP-4474	G/A	AA	AA	AA	AG	AA	AG	AA	AA	AA	AG	AA	AG	6	0
chr10	112476211	112476212	SNP-4478	G/A	AG	AG	AG	AA	AA	AG	AG	AG	AG	AA	AA	AG	6	0
chr10	112787792	112787793	SNP-4482	A/G	AA	AA	AG	AG	AA	AG	AA	AA	AG	AG	AA	AG	6	0
chr10	114196672	114196673	SNP-4496	T/C	CT	CC	CC	CC	CC	CC	CT	CC	CC	CC	CC	CC	6	0
chr10	114471011	114471012	SNP-4499	G/A	AA	AG	AA	AG	AG	AA	AA	AG	AA	AG	AG	AA	6	0
chr10	114471059	114471060	SNP-4500	A/G	GG	AG	AG	GG	GG	AG	GG	AG	AG	GG	GG	AG	6	0
chr10	115530641	115530642	SNP-4513	T/C	CT	CC	CT	CC	CT	CC	CT	CC	CT	CC	CT	CC	6	0
chr10	115549467	115549468	SNP-4519	G/A	AG	AA	AG	AG	AG	GG	AG	AA	AG	AG	AG	GG	6	0
chr10	115549560	115549561	SNP-4520	T/C	CC	CC	CT	CT	CC	TT	CC	CC	CT	CT	CC	TT	6	0
chr10	115672945	115672946	SNP-4524	A/G	AA	AG	AG	AA	AG	AA	0	AG	AG	AA	AG	AA	5	0
chr10	115752332	115752333	SNP-4526	A/G	AA	AA	AA	AG	AA	AG	AA	AA	AA	0	AA	AG	5	0
chr10	118037571	118037572	SNP-4544	C/T	CT	CT	CT	TT	CC	TT	CT	CT	CT	TT	CC	TT	6	0
chr10	118037660	118037661	SNP-4545	A/G	AA	AA	AG	AG	AA	GG	AA	AA	AG	AG	AA	GG	6	0
chr10	118515205	118515206	SNP-4547	A/C	AC	AA	AC	AC	AC	AC	AC	AA	AC	AC	AC	AC	6	0
chr10	119227977	119227978	SNP-4556	C/T	CT	TT	TT	CT	TT	TT	CT	TT	TT	CT	TT	TT	6	0
chr10	119610548	119610549	SNP-4564	C/T	TT	CT	CC	CC	CT	CC	TT	CT	CC	0	CT	CC	5	0
chr10	120470677	120470678	SNP-4576	A/G	AG	GG	GG	AG	AG	GG	AG	GG	GG	AG	AG	GG	6	0
chr10	120959206	120959207	SNP-4582	G/A	AG	GG	AG	AG	GG	GG	AG	GG	AG	AG	GG	GG	6	0
chr10	121105663	121105664	SNP-4587	C/G	CC	CG	CC	CC	CC	CC	CC	CG	CC	CC	CC	CC	6	0
chr10	121166590	121166591	SNP-4592	C/T	TT	CC	TT	CC	CT	CT	TT	CC	TT	CC	CT	CT	6	0
chr10	122173009	122173010	SNP-4604	G/C	CC	CC	CG	CC	CC	CG	CC	CC	CG	CC	CC	CG	6	0
chr10	122229782	122229783	SNP-4605	G/C	GG	CG	CG	GG	GG	CG	GG	CG	CG	GG	GG	CG	6	0
chr10	122554756	122554757	SNP-4609	G/A	GG	AG	AG	AG	AG	GG	GG	AG	AG	AG	AG	GG	6	0
chr10	122819930	122819931	SNP-4612	G/C	CG	CG	CG	CG	CG	CC	CG	CG	CG	CG	CG	CC	6	0
chr10	122820032	122820033	SNP-4613	T/C	TT	CT	TT	TT	CT	TT	TT	CT	TT	TT	CT	TT	6	0
chr10	123650219	123650220	SNP-4620	G/C	CG	CC	CC	CC	CG	CC	CG	CC	CC	CC	CG	CC	6	0
chr10	123803748	123803749	SNP-4622	G/A	GG	AG	AA	AA	GG	AA	GG	AG	AA	AA	GG	AA	6	0
chr10	124017734	124017735	SNP-4624	T/C	CT	CC	CC	CT	CC	CC	CC	CC	CC	CC	CC	CC	4	2
chr10	124092293	124092294	SNP-4628	A/G	AG	GG	GG	GG	AG	GG	AG	GG	GG	GG	AG	GG	6	0
chr10	125252753	125252754	SNP-4653	G/A	AG	AG	AA	AA	AG	AA	AG	AG	AA	AA	AG	AA	6	0
chr10	125309031	125309032	SNP-4655	C/T	CT	CT	CC	CC	CC	CC	CT	CT	CC	CC	CC	CC	6	0
chr10	126210823	126210824	SNP-4686	G/T	GG	GG	GT	GG	GG	GG	GG	GG	GT	GG	GG	GG	6	0
chr10	126671208	126671209	SNP-4709	C/G	GG	CC	CG	CC	CG	CG	GG	CC	CG	CC	CG	CG	6	0
chr10	127661027	127661028	SNP-4725	A/G	GG	AG	AA	AG	AG	AG	GG	GG	0	GG	GG	GG	1	4
chr10	127661060	127661061	SNP-4726	A/G	GG	AG	AA	AG	AG	AG	GG	AG	AA	0	AG	AG	5	0
chr10	129952341	129952342	SNP-4779	G/C	CC	CC	CG	CG	CC	CG	CC	CC	CG	CG	CC	CG	6	0
chr10	131347168	131347169	SNP-4793	G/A	AG	AG	GG	AG	AG	GG	AG	AG	GG	AG	AG	GG	6	0
chr10	133142435	133142436	SNP-4857	A/T	TT	AT	AT	AA	AT	AA	TT	AT	AT	AA	AT	AA	6	0
chr10	134127143	134127144	SNP-4937	G/A	AG	AA	GG	AG	AG	GG	AG	AA	GG	AG	AG	GG	6	0
chr10	134568023	134568024	SNP-4984	A/T	AA	AT	AA	AT	AT	AT	AA	AT	AA	AT	AT	AT	6	0
chr10	134913017	134913018	SNP-5049	T/G	TT	GT	TT	TT	TT	TT	TT	GT	TT	TT	TT	TT	6	0
chr10	134971421	134971422	SNP-5056	C/G	CG	GG	GG	CG	GG	CG	CG	GG	GG	CG	GG	CG	6	0
chr10	135183761	135183762	SNP-5069	G/A	AG	GG	GG	GG	GG	GG	AG	GG	GG	GG	GG	GG	6	0
chr11	240885	240886	SNP-5094	T/C	CC	CC	CC	CT	CC	CC	CC	CC	CC	CT	CC	CC	6	0
chr11	372479	372480	SNP-5109	A/G	AG	AG	GG	GG	AA	GG	AG	AG	GG	GG	AA	GG	6	0
chr11	430342	430343	SNP-5117	C/A	CC	AC	CC	AC	AC	CC	CC	AC	CC	AC	AC	CC	6	0
chr11	556299	556300	SNP-5135	G/A	AG	AG	AG	AG	AG	GG	AG	AG	AG	AG	AG	GG	6	0
chr11	713428	713429	SNP-5154	T/C	CT	TT	TT	CT	CT	CT	CT	TT	TT	CT	CT	CT	6	0
chr11	830033	830034	SNP-5159	A/C	CC	CC	AC	CC	CC	AC	CC	CC	AC	CC	CC	AC	6	0
chr11	1544814	1544815	SNP-5245	C/T	CC	CC	TT	CC	CC	CT	CC	CC	TT	CC	CC	CT	6	0
chr11	1671222	1671223	SNP-5259	T/C	CT	TT	CC	CT	0	CC	CT	TT	CC	CT	TT	CC	5	0
chr11	2394000	2394001	SNP-5314	G/T	TT	GT	GT	GG	TT	GG	TT	GT	GT	GG	TT	GG	6	0
chr11	2509344	2509345	SNP-5327	A/G	GG	GG	AA	AG	GG	AA	GG	GG	0	AG	GG	AA	5	0
chr11	3587633	3587634	SNP-5355	G/A	AA	AA	GG	AA	AA	AG	AA	AA	GG	AA	AA	AG	6	0
chr11	3587696	3587697	SNP-5356	T/C	CC	CC	TT	CC	CC	CT	CC	CC	TT	CC	CC	CT	6	0
chr11	4517614	4517615	SNP-5368	C/T	TT	CT	TT	CC	TT	CT	TT	CT	TT	CC	TT	CT	6	0
chr11	5358782	5358783	SNP-5378	C/T	TT	TT	CT	TT	TT	TT	TT	TT	CT	TT	TT	TT	6	0
chr11	5970651	5970652	SNP-5387	T/C	CT	CC	CC	CC	CC	CC	CT	CC	CC	CC	CC	CC	6	0
chr11	6040728	6040729	SNP-5392	C/T	CT	CT	TT	CT	TT	TT	CT	CT	TT	CT	TT	TT	6	0
chr11	6275832	6275833	SNP-5396	T/C	CT	CC	CC	CT	CC	CC	CT	CC	CC	CT	CC	CC	6	0
chr11	6590724	6590725	SNP-5400	T/C	CC	TT	TT	CT	CT	CT	CC	TT	TT	CT	CT	CT	6	0
chr11	6590764	6590765	SNP-5401	A/G	GG	AA	AA	AG	AG	AG	GG	GG	GG	GG	GG	GG	1	5
chr11	7400602	7400603	SNP-5414	C/T	CT	CT	CT	CC	CC	CC	CT	CT	CT	CC	CC	CC	6	0
chr11	7400628	7400629	SNP-5415	C/T	CT	CT	CT	CC	CC	CC	CT	CT	CT	CC	CC	CC	6	0
chr11	7420556	7420557	SNP-5416	T/G	GG	GG	TT	GG	GG	GT	GG	GG	TT	GG	GG	GT	6	0
chr11	7514166	7514167	SNP-5417	A/G	GG	GG	AG	AG	GG	AA	GG	GG	AG	AG	GG	AA	6	0
chr11	7549611	7549612	SNP-5420	C/T	TT	TT	CT	CT	TT	TT	TT	TT	CT	CT	TT	TT	6	0
chr11	8011508	8011509	SNP-5432	A/C	AC	CC	AC	CC	AC	AC	AC	CC	AC	CC	AC	AC	6	0
chr11	8225626	8225627	SNP-5444	G/A	GG	GG	AG	GG	GG	AG	GG	GG	AG	GG	GG	AG	6	0
chr11	8307116	8307117	SNP-5450	C/T	CT	CC	CT	CT	CT	CT	CT	CC	CT	CT	CT	CT	6	0
chr11	8708464	8708465	SNP-5459	G/C	CG	CG	GG	CC	0	CG	CG	CG	GG	CC	CG	CG	5	0
chr11	8773070	8773071	SNP-5460	C/T	CT	CT	CC	TT	CT	CT	CT	CT	CC	TT	CT	CT	6	0
chr11	9116083	9116084	SNP-5463	T/C	TT	CT	CT	CT	TT	CC	TT	CT	CT	CT	TT	CC	6	0
chr11	9513393	9513394	SNP-5467	G/C	CG	CC	CG	CG	CC	CC	CG	CC	CG	CG	CC	CC	6	0
chr11	11053775	11053776	SNP-5489	G/A	AG	AG	GG	GG	AG	GG	AG	AG	GG	GG	AG	GG	6	0
chr11	11209466	11209467	SNP-5492	G/A	GG	AG	GG	GG	AG	GG	GG	AG	GG	GG	AG	GG	6	0
chr11	11379182	11379183	SNP-5498	C/T	CC	CC	CT	CT	CC	TT	CC	CC	CT	CT	CC	TT	6	0
chr11	11765122	11765123	SNP-5507	T/C	CC	CC	CT	CC	CC	CC	CC	CC	CT	CC	CC	CC	6	0
chr11	11766013	11766014	SNP-5509	A/C	CC	AC	AC	AC	AC	AC	CC	AC	AC	AC	AC	AC	6	0
chr11	11766120	11766121	SNP-5510	G/C	CC	CC	CG	CC	CC	CC	CC	CC	CG	CC	CC	CC	6	0
chr11	11965990	11965991	SNP-5514	C/T	TT	CC	CT	CT	CT	CT	TT	CC	CT	0	CT	CT	5	0
chr11	12025645	12025646	SNP-5518	A/G	GG	AG	AG	GG	AG	AG	GG	AG	AG	0	AG	AG	5	0
chr11	12739356	12739357	SNP-5533	A/G	AG	AA	AG	GG	AA	AG	AG	AA	AG	GG	AA	AG	6	0
chr11	12872402	12872403	SNP-5535	G/A	GG	AG	AG	AG	GG	GG	GG	AG	AG	AG	GG	GG	6	0
chr11	13363126	13363127	SNP-5540	G/A	AG	AG	AA	AA	AA	AA	AG	AG	AA	AA	AA	AA	6	0
chr11	14392834	14392835	SNP-5555	C/G	GG	CG	GG	CG	GG	GG	GG	CG	GG	CG	GG	GG	6	0
chr11	15052994	15052995	SNP-5560	T/C	TT	TT	CT	CC	TT	CC	TT	TT	CT	CC	TT	CC	6	0
chr11	15194991	15194992	SNP-5563	T/G	GG	GT	GG	GG	GT	GG	GG	GT	0	GG	GT	GG	5	0
chr11	15608047	15608048	SNP-5567	T/G	GG	GG	GT	GG	GG	GT	GG	GG	GT	GG	GG	GT	6	0
chr11	15830479	15830480	SNP-5571	C/T	TT	TT	TT	CT	TT	CT	TT	TT	TT	CT	TT	CT	6	0
chr11	17041767	17041768	SNP-5583	C/A	AC	AC	CC	AA	AA	AC	AC	AC	CC	AA	AA	AC	6	0
chr11	17332739	17332740	SNP-5587	C/G	CG	CG	GG	GG	CC	GG	CG	CG	GG	GG	CC	GG	6	0
chr11	17362192	17362193	SNP-5588	T/C	CT	CT	CC	TT	TT	CT	CT	CT	CC	TT	TT	CT	6	0
chr11	17476824	17476825	SNP-5591	T/C	CT	CT	CT	CC	CC	CT	CT	CT	CT	CC	CC	CT	6	0
chr11	17542956	17542957	SNP-5598	C/T	CT	TT	TT	CT	CT	TT	CT	TT	TT	CT	CT	TT	6	0
chr11	17744900	17744901	SNP-5607	C/A	AA	AC	AC	AA	AC	AC	AA	AC	AC	AA	AC	AC	6	0
chr11	17842689	17842690	SNP-5609	C/T	CC	CT	CT	CT	CC	CT	CC	CT	CT	CT	CC	CT	6	0
chr11	17910791	17910792	SNP-5611	A/G	GG	AG	GG	AG	AG	GG	GG	AG	GG	AG	AG	GG	6	0
chr11	18084254	18084255	SNP-5616	C/T	CT	CT	TT	CT	CT	TT	CT	CT	0	CT	CT	TT	5	0
chr11	18123341	18123342	SNP-5619	A/C	CC	AA	CC	AC	AC	AC	CC	AA	CC	AC	AC	AC	6	0
chr11	18149682	18149683	SNP-5621	T/C	TT	CC	CC	CC	CT	CC	TT	CC	CC	CC	CT	CC	6	0
chr11	18182078	18182079	SNP-5622	C/G	GG	CG	GG	CG	CG	CG	GG	CG	GG	CG	CG	CG	6	0
chr11	18823111	18823112	SNP-5634	G/A	GG	AG	AG	AG	GG	AG	GG	AG	AG	AG	GG	AG	6	0
chr11	19929815	19929816	SNP-5640	G/C	CG	GG	GG	GG	CG	GG	CG	GG	GG	GG	CG	GG	6	0
chr11	19929829	19929830	SNP-5641	C/T	CT	CC	CC	CC	CT	CC	CT	CC	CC	CC	CT	CC	6	0
chr11	20375531	20375532	SNP-5652	C/T	CC	CT	CC	CC	CC	CC	CC	CT	CC	CC	CC	CC	6	0
chr11	20375603	20375604	SNP-5653	C/T	CC	CT	CC	CC	CC	CC	CC	CT	CC	CC	CC	CC	6	0
chr11	20733272	20733273	SNP-5655	A/G	AA	AA	AA	AG	AA	AA	AA	AA	AA	AG	AA	AA	6	0
chr11	21490169	21490170	SNP-5657	A/G	AG	GG	AG	AG	AG	AA	AG	GG	AG	AG	AG	AA	6	0
chr11	21492645	21492646	SNP-5658	C/T	TT	TT	CT	CT	TT	CC	TT	TT	CT	CT	TT	0	5	0
chr11	22708667	22708668	SNP-5664	A/G	GG	AG	AG	GG	GG	GG	GG	AG	AG	GG	GG	GG	6	0
chr11	22854279	22854280	SNP-5668	G/A	AA	AG	AG	AA	AA	AA	AA	AG	AG	AA	AA	AA	6	0
chr11	26255151	26255152	SNP-5685	T/G	GT	GG	GG	GG	GT	GG	GT	GG	GG	GG	GT	GG	6	0
chr11	26310218	26310219	SNP-5687	A/T	TT	AA	AT	AT	AT	AT	TT	AA	AT	AT	AT	AT	6	0
chr11	27274674	27274675	SNP-5693	G/A	AG	AG	AG	AA	GG	AG	AG	AG	AG	AA	GG	AG	6	0
chr11	29137870	29137871	SNP-5696	T/C	TT	CC	CC	CC	CT	CC	TT	CC	CC	CC	CT	CC	6	0
chr11	29312507	29312508	SNP-5698	T/G	TT	GT	GT	GT	TT	GT	TT	GT	GT	GT	TT	GT	6	0
chr11	30292909	30292910	SNP-5703	G/A	GG	AA	GG	GG	AG	GG	GG	AA	GG	GG	AG	GG	6	0
chr11	30311772	30311773	SNP-5706	T/C	CT	CC	CC	CC	CT	CC	0	CC	CC	CC	CT	CC	5	0
chr11	31085296	31085297	SNP-5707	T/G	GT	GT	TT	TT	TT	TT	GT	GT	TT	TT	TT	TT	6	0
chr11	31319226	31319227	SNP-5710	C/G	CC	CG	GG	GG	CC	GG	CC	CG	GG	GG	CC	GG	6	0
chr11	32266551	32266552	SNP-5715	C/T	CC	TT	CT	CT	CT	CT	CC	TT	CT	CT	CT	CT	6	0
chr11	32593757	32593758	SNP-5721	G/A	GG	GG	AA	GG	GG	AG	GG	GG	AA	GG	GG	AG	6	0
chr11	33139592	33139593	SNP-5725	G/A	GG	AA	GG	0	0	GG	GG	AA	GG	AG	AG	GG	4	0
chr11	33139648	33139649	SNP-5727	A/G	AA	GG	AG	GG	AG	AG	AA	GG	AG	GG	AG	AG	6	0
chr11	33340621	33340622	SNP-5728	A/G	AA	GG	AG	AG	AG	AA	AA	GG	AG	AG	AG	AA	6	0
chr11	33836122	33836123	SNP-5730	G/T	TT	GT	GT	GT	GT	GT	TT	GT	GT	GT	GT	GT	6	0
chr11	33836193	33836194	SNP-5731	G/C	CG	CG	CG	CG	CG	CG	CG	CG	CG	CG	CG	CG	6	0
chr11	33966246	33966247	SNP-5734	A/C	AC	CC	CC	CC	CC	CC	AC	CC	CC	CC	CC	CC	6	0
chr11	33966304	33966305	SNP-5735	G/C	GG	CG	GG	CG	GG	GG	GG	CG	GG	CG	GG	GG	6	0
chr11	34819041	34819042	SNP-5751	G/C	CG	GG	GG	GG	GG	GG	CG	GG	GG	GG	GG	GG	6	0
chr11	34904439	34904440	SNP-5757	C/T	TT	TT	CT	CT	TT	TT	TT	TT	CT	CT	TT	TT	6	0
chr11	35120683	35120684	SNP-5761	T/C	CT	TT	TT	CT	CT	TT	CT	TT	TT	CT	CT	TT	6	0
chr11	35216416	35216417	SNP-5769	G/C	GG	GG	CG	CC	GG	CG	GG	GG	CG	CC	GG	CG	6	0
chr11	35365916	35365917	SNP-5776	C/T	CC	TT	TT	TT	CT	TT	CC	TT	TT	TT	CT	TT	6	0
chr11	35370539	35370540	SNP-5778	G/C	CC	CC	CG	GG	CC	GG	CC	CC	CG	GG	CC	GG	6	0
chr11	35465813	35465814	SNP-5783	G/T	GG	GG	GT	GG	GG	GT	GG	GG	GT	GG	GG	GT	6	0
chr11	36285205	36285206	SNP-5796	T/C	CT	CT	CC	CT	TT	CT	CT	CT	CC	CT	TT	CT	6	0
chr11	36725340	36725341	SNP-5802	C/T	CT	CC	CC	TT	CT	CT	CT	CC	CC	TT	CT	CT	6	0
chr11	39786205	39786206	SNP-5804	C/G	CG	CC	CC	CC	CC	CC	CG	CC	CC	CC	CC	CC	6	0
chr11	39786215	39786216	SNP-5805	T/G	GT	GG	GG	GG	GG	GG	GT	GG	GG	GG	GG	GG	6	0
chr11	41410083	41410084	SNP-5809	G/A	AG	AG	AG	AG	GG	GG	AG	AG	AG	AG	GG	GG	6	0
chr11	41638854	41638855	SNP-5811	C/A	CC	CC	AC	CC	CC	CC	CC	CC	AC	CC	CC	CC	6	0
chr11	41638964	41638965	SNP-5812	A/G	AA	AA	AG	AA	AA	AA	AA	AA	AG	AA	AA	AA	6	0
chr11	43097899	43097900	SNP-5814	A/C	CC	AC	CC	CC	CC	CC	CC	AC	CC	CC	CC	CC	6	0
chr11	43097999	43098000	SNP-5815	C/T	TT	CT	TT	TT	TT	TT	TT	CT	TT	TT	TT	TT	6	0
chr11	43290051	43290052	SNP-5818	T/G	GG	GT	GG	GT	GG	GG	GG	GT	GG	GT	GG	GG	6	0
chr11	44330210	44330211	SNP-5833	T/C	CT	CT	CT	CC	CT	CT	CT	CT	CT	CC	CT	CT	6	0
chr11	44405769	44405770	SNP-5836	A/C	AC	AC	CC	CC	AA	CC	AC	AC	CC	CC	AA	CC	6	0
chr11	44435233	44435234	SNP-5838	T/C	CC	CC	TT	CC	CC	CT	CC	CC	CT	CC	CC	CT	5	1
chr11	44462584	44462585	SNP-5840	G/A	AA	AA	AG	AA	AA	AA	AA	AA	AG	AA	AA	AA	6	0
chr11	44516776	44516777	SNP-5843	G/A	GG	AA	AA	AA	AG	AA	GG	AA	AA	AA	AG	AA	6	0
chr11	45088962	45088963	SNP-5858	A/C	AA	AC	CC	AA	AA	AC	AA	AC	CC	AA	AA	AC	6	0
chr11	45245227	45245228	SNP-5864	C/T	CC	CT	CC	CT	CT	CC	CC	CT	CC	CT	CT	CC	6	0
chr11	45310741	45310742	SNP-5866	T/C	CT	CT	CT	TT	CC	TT	CT	CT	CT	TT	CC	TT	6	0
chr11	45633604	45633605	SNP-5869	C/T	CT	TT	CT	CT	TT	TT	CT	TT	CT	CT	TT	TT	6	0
chr11	47327182	47327183	SNP-5887	C/T	TT	CT	CT	CT	CT	CT	TT	CT	CT	CT	CT	CT	6	0
chr11	57004578	57004579	SNP-5910	T/C	TT	TT	TT	CC	TT	CT	TT	TT	TT	CC	TT	CT	6	0
chr11	57592860	57592861	SNP-5913	A/G	AA	AG	AA	AA	AA	AA	AA	0	AA	AA	AA	AA	5	0
chr11	59326843	59326844	SNP-5936	T/C	CC	CT	CC	CC	CC	CC	CC	CT	CC	CC	CC	CC	6	0
chr11	59858293	59858294	SNP-5945	G/A	AA	AG	AA	AG	AA	AG	AA	AG	AA	AG	AA	AG	6	0
chr11	60131703	60131704	SNP-5950	T/C	CT	CC	CC	CC	CT	CC	CT	CC	CC	CC	CT	CC	6	0
chr11	60287921	60287922	SNP-5956	G/T	TT	GG	GG	TT	GT	GT	TT	GG	GG	TT	GT	GT	6	0
chr11	60362341	60362342	SNP-5958	A/T	AT	AT	AT	TT	AA	TT	AT	AT	AT	TT	AA	0	5	0
chr11	61632186	61632187	SNP-5973	T/G	GT	TT	TT	TT	GT	TT	GT	TT	TT	TT	GT	TT	6	0
chr11	61720190	61720191	SNP-5975	G/A	GG	GG	GG	AA	GG	AG	GG	GG	GG	AA	GG	AG	6	0
chr11	61757966	61757967	SNP-5978	C/T	CT	CT	CT	TT	CT	CT	CT	CT	CT	TT	CT	CT	6	0
chr11	61757989	61757990	SNP-5979	A/C	CC	CC	AC	AA	CC	AC	CC	CC	AC	AA	CC	AC	6	0
chr11	62311817	62311818	SNP-5997	G/A	AG	AG	AA	AG	AG	AA	AG	AG	AA	AG	AG	AA	6	0
chr11	62316076	62316077	SNP-5998	T/C	CC	0	CC	CT	0	CC	CC	CC	CC	CT	CC	CC	4	0
chr11	62560100	62560101	SNP-6005	C/G	CG	GG	CG	CC	CG	CC	CG	GG	CG	CC	CG	CC	6	0
chr11	62801567	62801568	SNP-6007	C/A	AC	AC	CC	AC	AA	CC	AC	AC	CC	AC	AA	CC	6	0
chr11	63499128	63499129	SNP-6018	G/T	GT	GT	TT	TT	GT	TT	GT	GT	TT	TT	GT	TT	6	0
chr11	64014015	64014016	SNP-6029	T/C	CT	CC	CC	TT	CC	CT	0	CC	CC	TT	CC	CT	5	0
chr11	64642020	64642021	SNP-6045	A/C	AC	AC	AC	CC	CC	AC	AC	0	AC	CC	CC	AC	5	0
chr11	65035036	65035037	SNP-6051	C/T	TT	CT	TT	CT	TT	TT	TT	CT	TT	CT	TT	TT	6	0
chr11	65149270	65149271	SNP-6053	T/C	CC	CT	CT	CC	CC	CT	CC	CT	CT	CC	CC	CT	6	0
chr11	65161875	65161876	SNP-6054	A/G	AG	AG	AG	AA	AA	AG	AG	AG	AG	AA	AA	AG	6	0
chr11	65413139	65413140	SNP-6067	T/C	CT	CC	CC	CC	CC	CC	CT	CC	CC	CC	CC	CC	6	0
chr11	65592506	65592507	SNP-6070	T/G	GG	GG	GG	TT	GG	GT	GG	GG	GG	TT	GG	GT	6	0
chr11	67733387	67733388	SNP-6103	C/T	CT	CT	CC	TT	CT	CT	CT	CT	CC	TT	CT	CT	6	0
chr11	68322479	68322480	SNP-6118	T/C	CT	TT	TT	CT	CT	TT	CT	TT	TT	CT	CT	TT	6	0
chr11	68349833	68349834	SNP-6120	G/A	GG	AA	AA	GG	AG	AG	GG	AA	AA	GG	AG	AG	6	0
chr11	68625609	68625610	SNP-6144	G/A	AG	GG	GG	GG	AG	GG	AG	GG	GG	GG	AG	GG	6	0
chr11	69405668	69405669	SNP-6174	A/C	CC	CC	AC	CC	CC	CC	CC	CC	AC	CC	CC	CC	6	0
chr11	70732477	70732478	SNP-6212	A/G	GG	GG	GG	AG	GG	AG	GG	GG	GG	AG	GG	AG	6	0
chr11	71860199	71860200	SNP-6238	A/G	AG	GG	AG	AG	AG	AG	AG	GG	AG	AG	AG	AG	6	0
chr11	71962216	71962217	SNP-6239	C/T	TT	TT	TT	CT	TT	TT	TT	TT	TT	CT	TT	TT	6	0
chr11	72092976	72092977	SNP-6243	A/G	GG	GG	AG	AG	GG	AA	GG	GG	AG	AG	GG	AA	6	0
chr11	72182495	72182496	SNP-6246	T/A	AA	0	AT	AT	AT	AT	AA	AT	AT	AT	AT	AT	5	0
chr11	72203734	72203735	SNP-6248	C/T	CC	CT	CT	CT	CT	CT	CC	CT	CT	CT	CT	CT	6	0
chr11	72220334	72220335	SNP-6250	C/T	TT	TT	TT	CT	TT	CT	TT	TT	TT	CT	TT	CT	6	0
chr11	72792961	72792962	SNP-6259	G/A	AG	AA	AA	AA	AG	AA	AG	AA	AA	AA	AG	AA	6	0
chr11	73710345	73710346	SNP-6264	A/G	AG	AG	GG	GG	AG	GG	AG	AG	GG	GG	AG	GG	6	0
chr11	74231794	74231795	SNP-6271	A/G	GG	AG	GG	GG	GG	GG	GG	AG	GG	GG	GG	GG	6	0
chr11	74603175	74603176	SNP-6273	C/T	TT	CT	CT	CT	TT	CC	TT	CT	CT	CT	TT	CC	6	0
chr11	74840401	74840402	SNP-6278	G/A	AG	AA	AA	AA	AA	AA	AG	AA	AA	AA	AA	AA	6	0
chr11	74936404	74936405	SNP-6283	G/A	GG	GG	GG	AG	GG	GG	GG	GG	GG	AG	GG	GG	6	0
chr11	75623272	75623273	SNP-6293	C/T	CT	CT	CC	TT	CT	CT	CT	CT	CC	TT	CT	CT	6	0
chr11	76307932	76307933	SNP-6307	C/T	CC	TT	CC	CT	CT	CT	CC	TT	CC	CT	CT	CT	6	0
chr11	76308945	76308946	SNP-6309	A/T	AA	TT	AA	AT	AT	AT	AA	TT	AA	AT	AT	AT	6	0
chr11	76308976	76308977	SNP-6310	C/T	CC	CT	CC	CT	CT	CT	CC	CT	CC	CT	CT	CT	6	0
chr11	76455380	76455381	SNP-6315	G/A	GG	AG	GG	AG	AG	AG	GG	AG	GG	AG	AG	AG	6	0
chr11	76978192	76978193	SNP-6332	G/A	GG	AG	GG	GG	AG	GG	GG	AG	GG	GG	AG	GG	6	0
chr11	77209537	77209538	SNP-6334	T/C	CT	CT	TT	CC	CT	CT	CT	CT	TT	CC	CT	CT	6	0
chr11	78452024	78452025	SNP-6338	A/G	AA	AA	GG	AG	AA	GG	AA	AA	GG	AG	AA	GG	6	0
chr11	78489007	78489008	SNP-6341	A/G	AA	AA	AA	AG	AA	AA	AA	AA	AA	AG	AA	AA	6	0
chr11	78548528	78548529	SNP-6342	T/C	CT	TT	CC	TT	TT	CT	CT	TT	CC	TT	TT	CT	6	0
chr11	78549684	78549685	SNP-6345	G/C	CG	GG	CG	GG	GG	CG	CG	GG	CG	GG	GG	CG	6	0
chr11	78849986	78849987	SNP-6349	C/T	TT	TT	TT	CT	TT	TT	TT	TT	TT	CT	TT	TT	6	0
chr11	78999603	78999604	SNP-6350	G/A	AA	AA	AG	AA	AA	AA	AA	AA	AG	AA	AA	AA	6	0
chr11	81033082	81033083	SNP-6353	C/A	AA	AA	AC	AA	AA	AC	AA	AA	AC	AA	AA	AC	6	0
chr11	81033164	81033165	SNP-6354	C/T	CT	CT	CC	CC	TT	CC	CT	CT	CC	CC	TT	CC	6	0
chr11	82584058	82584059	SNP-6368	A/G	GG	GG	AG	AG	GG	GG	GG	GG	AG	AG	GG	GG	6	0
chr11	83953448	83953449	SNP-6381	G/C	CC	CC	GG	CG	CC	CG	CC	CC	0	CG	CC	0	4	0
chr11	84872672	84872673	SNP-6386	C/A	CC	0	AC	0	0	CC	AA	AA	AA	AA	AA	AA	0	3
chr11	85680692	85680693	SNP-6393	G/A	AA	GG	AA	AA	AG	AA	AA	GG	AA	AA	AG	AA	6	0
chr11	86328047	86328048	SNP-6409	A/G	AG	AA	AA	GG	AA	AG	AG	AA	AA	GG	AA	AG	6	0
chr11	86367618	86367619	SNP-6410	G/C	CG	CC	CC	CC	CC	CC	CG	CC	0	CC	CC	CC	5	0
chr11	86486410	86486411	SNP-6411	G/T	GT	GT	TT	TT	GT	TT	GT	GT	TT	TT	GT	TT	6	0
chr11	86852437	86852438	SNP-6414	C/T	CT	CT	TT	TT	TT	TT	CT	CT	TT	TT	TT	TT	6	0
chr11	87552972	87552973	SNP-6416	C/T	CC	CT	CT	CT	CC	TT	CC	CT	CT	CT	CC	TT	6	0
chr11	87604868	87604869	SNP-6419	T/C	TT	TT	TT	CT	TT	TT	TT	TT	TT	CT	TT	TT	6	0
chr11	92607565	92607566	SNP-6447	G/A	AA	AG	AG	AA	AA	AG	AA	AG	AG	AA	AA	0	5	0
chr11	93156946	93156947	SNP-6452	G/A	AG	AG	GG	GG	AG	GG	AG	AG	GG	GG	AG	GG	6	0
chr11	93294738	93294739	SNP-6453	G/A	AA	GG	AG	AA	AG	AA	AA	GG	AG	AA	AG	AA	6	0
chr11	93790437	93790438	SNP-6458	C/T	TT	TT	CT	TT	TT	CT	TT	TT	CT	TT	TT	CT	6	0
chr11	93892468	93892469	SNP-6460	C/T	CC	CT	CT	CT	CT	CT	CC	CT	CT	CT	CT	CT	6	0
chr11	94524020	94524021	SNP-6475	A/C	AC	AA	AA	AC	AC	AC	AC	AA	AA	AC	AC	AC	6	0
chr11	95837767	95837768	SNP-6492	G/A	GG	AG	AA	AA	GG	AA	GG	AG	AA	AA	GG	AA	6	0
chr11	96702057	96702058	SNP-6498	G/A	GG	GG	GG	AG	GG	AG	GG	GG	GG	AG	GG	AG	6	0
chr11	99109322	99109323	SNP-6499	G/C	GG	CC	CG	CC	CG	CC	GG	CC	CG	CC	CG	CC	6	0
chr11	99109343	99109344	SNP-6500	A/G	AA	GG	AG	AA	AG	AG	AA	GG	AG	AA	AG	AG	6	0
chr11	101236898	101236899	SNP-6514	G/A	AG	GG	AA	AA	AG	AA	AG	GG	AA	AA	AG	AA	6	0
chr11	101670096	101670097	SNP-6522	C/G	CG	CG	GG	GG	GG	GG	CG	CG	GG	GG	GG	GG	6	0
chr11	101894797	101894798	SNP-6528	T/C	CC	CC	CT	CC	CC	CC	CC	CC	0	CC	CC	CC	5	0
chr11	101989035	101989036	SNP-6534	C/T	CT	CT	CT	CC	CC	CC	CT	CT	CT	CC	CC	CC	6	0
chr11	102042431	102042432	SNP-6536	T/C	CC	CC	CC	CT	CC	CC	CC	CC	CC	CT	CC	CC	6	0
chr11	102207472	102207473	SNP-6546	A/G	AG	AA	AA	AG	AA	AA	AG	AA	AA	AG	AA	AA	6	0
chr11	102412044	102412045	SNP-6548	C/A	AA	AA	AC	AA	AA	AA	AA	AA	AC	AA	AA	AA	6	0
chr11	103058392	103058393	SNP-6552	G/A	AG	AG	AA	AG	GG	AG	AG	AG	AA	AG	GG	AG	6	0
chr11	103058404	103058405	SNP-6553	A/C	CC	CC	AC	CC	CC	AC	CC	CC	AC	CC	CC	AC	6	0
chr11	103238627	103238628	SNP-6554	T/C	CC	CC	CT	CC	CC	CT	CC	CC	0	CC	CC	CT	5	0
chr11	103253308	103253309	SNP-6555	C/T	TT	CT	CT	CT	TT	TT	TT	CT	CT	CT	TT	TT	6	0
chr11	103708281	103708282	SNP-6558	T/C	CC	CC	CT	TT	CC	CT	CC	CC	CT	TT	CC	CT	6	0
chr11	103719674	103719675	SNP-6560	T/G	GG	GG	GT	TT	GG	GT	GG	GG	GT	TT	GG	GT	6	0
chr11	105453140	105453141	SNP-6563	T/A	AT	AT	AT	TT	AT	AT	AT	AT	AT	TT	AT	AT	6	0
chr11	106097564	106097565	SNP-6565	T/A	AT	AT	AA	AA	AA	AA	AT	AT	AA	AA	AA	AA	6	0
chr11	106393568	106393569	SNP-6566	G/A	AG	AG	AG	AA	AA	AA	AG	AG	AG	AA	AA	AA	6	0
chr11	106925401	106925402	SNP-6568	A/G	AA	AG	AA	AA	AG	AA	AA	AG	AA	AA	AG	AA	6	0
chr11	107175387	107175388	SNP-6570	T/C	CT	CT	CC	CC	TT	CC	CT	CT	CC	CC	TT	CC	6	0
chr11	107175437	107175438	SNP-6571	C/T	CT	CT	TT	TT	CC	TT	CT	CT	TT	TT	CC	TT	6	0
chr11	108164727	108164728	SNP-6582	A/C	AC	AA	CC	AA	AA	AC	AC	AA	CC	AA	AA	AC	6	0
chr11	110805119	110805120	SNP-6601	G/A	AG	AA	AG	AG	AA	GG	AG	AA	AG	AG	AA	GG	6	0
chr11	110980549	110980550	SNP-6604	G/A	GG	AA	AG	GG	AG	GG	GG	AA	AG	GG	AG	GG	6	0
chr11	111351142	111351143	SNP-6605	A/C	AC	CC	CC	AC	AC	AC	AC	CC	CC	AC	AC	AC	6	0
chr11	111960833	111960834	SNP-6615	G/T	GG	GT	GT	GT	GG	GT	GG	GT	GT	GT	GG	GT	6	0
chr11	111964320	111964321	SNP-6617	G/A	GG	GG	AA	AG	GG	AG	GG	GG	AA	AG	GG	AG	6	0
chr11	112681803	112681804	SNP-6627	G/A	AA	AA	AA	AG	AA	AG	AA	AA	AA	AG	AA	AG	6	0
chr11	112681854	112681855	SNP-6628	G/C	CC	CC	CC	CG	CC	CG	CC	CC	0	CG	CC	0	4	0
chr11	113272454	113272455	SNP-6632	A/G	GG	GG	AG	GG	GG	AG	GG	GG	AG	GG	GG	AG	6	0
chr11	113272463	113272464	SNP-6633	T/C	CT	CC	CC	CC	CT	CC	CT	CC	CC	CC	CT	CC	6	0
chr11	113638843	113638844	SNP-6636	T/G	GG	GG	GT	TT	GG	TT	GG	GG	GT	TT	GG	TT	6	0
chr11	116067789	116067790	SNP-6667	A/C	AC	CC	AC	CC	AC	CC	AC	CC	AC	CC	AC	CC	6	0
chr11	116112850	116112851	SNP-6669	T/C	CC	CT	CT	CT	CT	TT	CC	CT	CT	CT	CT	TT	6	0
chr11	116216389	116216390	SNP-6673	G/A	AA	AA	AG	AG	AA	AG	AA	AA	AG	AG	AA	AG	6	0
chr11	116997390	116997391	SNP-6686	G/A	GG	GG	GG	AG	GG	GG	GG	GG	GG	AG	GG	GG	6	0
chr11	117199298	117199299	SNP-6691	G/A	AA	AA	AA	AG	AA	AA	AA	AA	AA	AG	AA	AA	6	0
chr11	117429487	117429488	SNP-6696	T/C	TT	CT	CT	CC	TT	CT	TT	CT	CT	CC	TT	CT	6	0
chr11	118373012	118373013	SNP-6721	C/G	GG	CG	CG	CG	GG	GG	GG	CG	CG	CG	GG	GG	6	0
chr11	118431929	118431930	SNP-6726	C/A	AC	CC	CC	AC	CC	AC	AC	CC	CC	AC	CC	AC	6	0
chr11	120133221	120133222	SNP-6765	T/C	CC	CT	CT	CT	CT	CC	CC	CT	CT	CT	CT	CC	6	0
chr11	120288578	120288579	SNP-6771	G/A	AA	AG	AA	AG	AG	AG	AA	AG	AA	AG	AG	AG	6	0
chr11	120307215	120307216	SNP-6773	A/G	AA	AG	GG	GG	AG	GG	AA	AG	GG	GG	AG	GG	6	0
chr11	120310265	120310266	SNP-6774	A/G	AA	AG	GG	GG	AG	GG	AA	AG	GG	GG	AG	GG	6	0
chr11	120328930	120328931	SNP-6777	G/A	AA	AA	AG	AG	AA	GG	AA	AA	AG	AG	AA	GG	6	0
chr11	120625339	120625340	SNP-6784	C/T	CT	CC	CC	TT	CC	CT	CT	CC	CC	CT	CC	CT	5	1
chr11	122005104	122005105	SNP-6791	G/A	AA	AG	AA	AA	AA	AA	AA	AG	AA	AA	AA	AA	6	0
chr11	122031710	122031711	SNP-6793	C/A	AA	AC	CC	AC	0	CC	AA	AC	CC	AC	AA	CC	5	0
chr11	122164900	122164901	SNP-6796	C/T	CT	CT	CT	CC	CT	CC	CT	CT	CT	CC	CT	CC	6	0
chr11	122391533	122391534	SNP-6799	C/G	CG	CC	CC	CC	CC	CC	CG	CC	CC	CC	CC	CC	6	0
chr11	122399199	122399200	SNP-6801	G/C	CG	GG	GG	GG	GG	GG	CG	GG	GG	GG	GG	GG	6	0
chr11	122430419	122430420	SNP-6803	A/G	GG	GG	GG	AG	GG	AG	GG	GG	GG	AG	GG	AG	6	0
chr11	122487525	122487526	SNP-6804	G/C	CC	CC	CC	CG	CC	CC	CC	CC	CC	CG	CC	CC	6	0
chr11	122866606	122866607	SNP-6810	A/G	AG	AA	GG	GG	AA	GG	AG	AA	GG	GG	AA	GG	6	0
chr11	123790646	123790647	SNP-6821	A/G	AG	AG	AG	GG	GG	GG	AG	AG	AG	GG	GG	GG	6	0
chr11	124044445	124044446	SNP-6825	T/C	CT	CT	CC	TT	CC	CT	CT	CT	CC	TT	CC	CT	6	0
chr11	124168926	124168927	SNP-6826	G/A	AG	AG	AG	AG	AA	GG	AG	AG	AG	AG	AA	GG	6	0
chr11	124460608	124460609	SNP-6830	A/G	GG	AG	GG	GG	GG	GG	GG	AG	GG	GG	GG	GG	6	0
chr11	125099467	125099468	SNP-6838	C/T	CT	TT	TT	TT	TT	TT	CT	TT	TT	TT	TT	TT	6	0
chr11	125298265	125298266	SNP-6839	G/T	TT	TT	TT	GT	TT	TT	TT	TT	TT	GT	TT	TT	6	0
chr11	126378801	126378802	SNP-6860	T/C	CT	CT	CT	CC	CC	CC	CT	CT	CT	CC	CC	CC	6	0
chr11	126845829	126845830	SNP-6863	T/C	TT	CC	CT	CC	CT	CT	TT	CC	CT	CC	CT	CT	6	0
chr11	127532877	127532878	SNP-6866	G/A	AG	AA	AA	AG	AA	AG	AG	AA	AA	AG	AA	AG	6	0
chr11	127532922	127532923	SNP-6867	G/T	GT	TT	TT	GT	TT	GT	GT	TT	TT	GT	TT	GT	6	0
chr11	128007431	128007432	SNP-6870	G/A	AA	AG	AA	AA	AA	AA	AA	AG	AA	AA	AA	AA	6	0
chr11	128177790	128177791	SNP-6872	C/A	AC	AA	AC	AA	AC	AA	AC	AA	AC	AA	AC	AA	6	0
chr11	129888663	129888664	SNP-6901	G/C	CG	CC	CC	GG	CG	CG	CG	CC	CC	GG	CG	CG	6	0
chr11	130269735	130269736	SNP-6906	T/C	CT	CT	CT	TT	CT	TT	CT	CT	CT	TT	CT	TT	6	0
chr11	130621898	130621899	SNP-6916	A/G	AA	AG	AG	AA	AG	AA	AA	AG	AG	AA	AG	0	5	0
chr11	130887055	130887056	SNP-6919	C/T	TT	CT	TT	TT	CT	TT	TT	CT	TT	TT	CT	TT	6	0
chr11	130887121	130887122	SNP-6920	C/G	GG	CG	GG	GG	CG	GG	GG	CG	GG	GG	CG	GG	6	0
chr11	131489539	131489540	SNP-6938	T/C	CC	CT	CC	CC	CT	CC	CC	CT	CC	CC	CT	CC	6	0
chr11	131499520	131499521	SNP-6940	G/A	AA	GG	AA	AG	AG	AA	AA	0	AA	AA	AA	AA	3	2
chr11	131515326	131515327	SNP-6943	C/T	CC	CT	CC	CT	CT	CC	CC	CT	CC	CT	CT	CC	6	0
chr11	131654346	131654347	SNP-6945	T/C	CT	CT	CT	CT	CT	CT	CT	CT	CT	CT	CT	CT	6	0
chr11	132779121	132779122	SNP-6959	T/G	GG	GG	GT	GG	GG	GG	GG	GG	GT	GG	GG	GG	6	0
chr11	133210475	133210476	SNP-6971	G/T	GT	TT	GG	GT	GT	GT	GT	TT	GG	GT	GT	GT	6	0
chr11	133210565	133210566	SNP-6972	C/T	CT	TT	CC	CT	CT	CT	CT	TT	CC	CT	CT	CT	6	0
chr11	133515069	133515070	SNP-6986	C/T	TT	TT	TT	CT	TT	TT	TT	TT	TT	CT	TT	TT	6	0
chr11	133766359	133766360	SNP-6993	G/A	AG	AG	AG	AA	GG	AA	AG	AG	AG	AA	GG	AA	6	0
chr11	133967742	133967743	SNP-7007	A/G	AG	GG	GG	GG	AG	GG	AG	GG	GG	GG	AG	GG	6	0
chr12	2980133	2980134	SNP-7090	T/C	CT	CT	TT	TT	CT	TT	CT	CT	TT	TT	CT	TT	6	0
chr12	3096097	3096098	SNP-7098	C/T	CT	TT	CT	TT	TT	CT	CT	TT	CT	TT	TT	CT	6	0
chr12	3255014	3255015	SNP-7106	C/T	TT	TT	CT	CC	TT	CT	TT	TT	CT	CC	TT	CT	6	0
chr12	4133122	4133123	SNP-7123	G/A	GG	GG	AG	GG	GG	AG	GG	GG	AG	GG	GG	AG	6	0
chr12	4287387	4287388	SNP-7128	C/A	CC	CC	AA	CC	CC	AC	CC	CC	AA	CC	CC	AC	6	0
chr12	4584268	4584269	SNP-7135	G/T	GG	GT	GT	GT	GG	GT	GG	GT	GT	GT	GG	GT	6	0
chr12	4584295	4584296	SNP-7136	A/G	GG	AG	GG	GG	GG	GG	GG	AG	GG	GG	GG	GG	6	0
chr12	4737759	4737760	SNP-7142	A/G	GG	GG	GG	AG	GG	GG	GG	GG	GG	AG	GG	GG	6	0
chr12	4828622	4828623	SNP-7144	A/C	AA	CC	AA	AA	AC	AA	AA	CC	AA	AA	AC	AA	6	0
chr12	5053522	5053523	SNP-7150	G/A	AG	AA	AG	AG	AG	AA	AG	AA	AG	AG	AG	AA	6	0
chr12	5180087	5180088	SNP-7154	C/T	CT	CT	TT	CC	CC	CT	CT	CT	TT	CC	CC	CT	6	0
chr12	5408372	5408373	SNP-7156	A/G	AG	GG	GG	AG	AG	GG	AG	GG	GG	AG	AG	GG	6	0
chr12	5994926	5994927	SNP-7164	C/T	CT	0	TT	TT	0	TT	CT	TT	TT	CT	TT	TT	3	1
chr12	6924168	6924169	SNP-7195	T/C	CC	CT	CC	CC	CC	CC	CC	CT	CC	CC	CC	CC	6	0
chr12	7188518	7188519	SNP-7196	T/C	TT	CT	TT	TT	TT	TT	TT	CT	TT	TT	TT	TT	6	0
chr12	7876140	7876141	SNP-7203	A/G	GG	GG	AG	GG	GG	AG	GG	GG	AG	GG	GG	AG	6	0
chr12	7982105	7982106	SNP-7208	C/T	CT	CT	CT	CC	CT	CC	CT	CT	CT	CC	CT	CC	6	0
chr12	8004710	8004711	SNP-7209	C/T	CT	CT	TT	TT	CT	TT	CT	CT	TT	TT	CT	TT	6	0
chr12	9795340	9795341	SNP-7224	A/C	CC	AC	AC	CC	CC	AC	CC	AC	AC	CC	CC	AC	6	0
chr12	9842100	9842101	SNP-7226	G/A	AA	AG	AA	AG	AA	AG	AA	AG	AA	AG	AA	AG	6	0
chr12	10651890	10651891	SNP-7236	C/T	CC	TT	TT	TT	CT	TT	CC	TT	TT	TT	CT	TT	6	0
chr12	12052807	12052808	SNP-7243	A/C	AC	AC	AC	CC	AC	CC	AC	AC	AC	CC	AC	CC	6	0
chr12	12077719	12077720	SNP-7246	T/C	TT	CT	CT	CT	TT	CT	TT	CT	CT	CT	TT	CT	6	0
chr12	12116473	12116474	SNP-7247	T/C	CT	CC	CT	CT	CC	CT	CT	CC	CT	CT	CC	CT	6	0
chr12	12394735	12394736	SNP-7252	A/G	GG	GG	AG	GG	GG	GG	GG	GG	AG	GG	GG	GG	6	0
chr12	12833150	12833151	SNP-7264	T/C	TT	CT	TT	TT	CT	TT	TT	CT	TT	TT	CT	TT	6	0
chr12	13406762	13406763	SNP-7273	C/T	CT	CC	TT	CT	CT	TT	CT	CC	TT	CT	CT	TT	6	0
chr12	13986180	13986181	SNP-7280	G/T	GT	GT	GT	GT	GG	GT	GT	GT	GT	GT	GG	GT	6	0
chr12	14211460	14211461	SNP-7284	C/T	CT	CC	CT	CC	CC	CT	CT	CC	CT	CC	CC	CT	6	0
chr12	14761205	14761206	SNP-7292	T/C	CC	CT	CC	CT	CT	CC	CC	CT	CC	CT	CT	CC	6	0
chr12	14820933	14820934	SNP-7298	G/C	CC	CC	CC	CG	CC	CG	CC	CC	CC	CG	CC	CG	6	0
chr12	15570386	15570387	SNP-7306	A/C	AC	AC	AA	AC	AC	AC	AC	AC	AA	AC	AC	AC	6	0
chr12	16234237	16234238	SNP-7314	T/C	CT	CT	CT	CT	CT	CT	CT	CT	CT	CT	CT	CT	6	0
chr12	18020641	18020642	SNP-7323	C/T	TT	CT	TT	TT	CT	TT	TT	CT	TT	TT	CT	TT	6	0
chr12	19618913	19618914	SNP-7327	G/T	TT	GT	GT	GT	GT	GT	TT	GT	GT	GT	GT	GT	6	0
chr12	19618976	19618977	SNP-7328	A/G	GG	GG	GG	AG	GG	GG	GG	GG	GG	AG	GG	GG	6	0
chr12	19783652	19783653	SNP-7330	G/A	AG	AG	GG	AG	GG	GG	AG	AG	GG	AG	GG	GG	6	0
chr12	20421363	20421364	SNP-7334	G/A	AG	AA	AG	AG	AG	GG	AG	AA	AG	AG	AG	GG	6	0
chr12	20593562	20593563	SNP-7336	C/T	CT	CT	TT	CT	CT	CT	0	CT	0	CT	CT	CT	4	0
chr12	24641140	24641141	SNP-7346	C/T	TT	CT	TT	TT	CT	TT	TT	CT	TT	TT	CT	TT	6	0
chr12	25480754	25480755	SNP-7355	G/A	AA	AA	AG	AG	AA	AG	AA	AA	AG	AG	AA	AG	6	0
chr12	27278252	27278253	SNP-7372	A/T	TT	AT	AT	TT	TT	TT	TT	AT	AT	TT	TT	TT	6	0
chr12	27679740	27679741	SNP-7375	G/A	AA	GG	AG	AG	AG	AG	AA	GG	AG	AG	AG	AG	6	0
chr12	29007967	29007968	SNP-7379	G/C	CG	GG	CC	CC	CG	CC	CG	GG	CC	CC	CG	CC	6	0
chr12	29008023	29008024	SNP-7380	G/C	GG	GG	CG	GG	GG	CG	GG	GG	CG	GG	GG	CG	6	0
chr12	29635474	29635475	SNP-7386	T/C	TT	CT	CC	CT	TT	CT	TT	CT	CC	CT	TT	CT	6	0
chr12	29946019	29946020	SNP-7390	G/T	GG	GT	TT	TT	GT	TT	GG	GT	TT	TT	GT	TT	6	0
chr12	29946051	29946052	SNP-7391	G/C	GG	CG	CC	CC	CG	CC	GG	CG	CC	CC	CG	CC	6	0
chr12	30485218	30485219	SNP-7394	C/T	TT	TT	TT	CT	TT	CT	TT	TT	TT	CT	TT	CT	6	0
chr12	30797624	30797625	SNP-7395	A/G	GG	GG	GG	AG	GG	AG	GG	GG	0	AG	GG	AG	5	0
chr12	32179042	32179043	SNP-7412	G/A	GG	GG	AG	AA	GG	AA	GG	GG	AG	AA	GG	AA	6	0
chr12	32346621	32346622	SNP-7415	C/T	CT	TT	CT	CC	CT	CC	CT	TT	CT	CC	CT	CC	6	0
chr12	32349547	32349548	SNP-7417	G/C	CC	CG	CC	CC	CC	CC	CC	CG	CC	CC	CC	CC	6	0
chr12	32701987	32701988	SNP-7421	A/G	AG	GG	GG	AG	GG	GG	AG	GG	GG	AG	GG	GG	6	0
chr12	32940009	32940010	SNP-7425	C/T	TT	CT	CT	CC	TT	CT	TT	CT	CT	CC	TT	CT	6	0
chr12	36731042	36731043	SNP-7433	T/G	GT	GT	GG	TT	GT	GT	GT	GT	GG	TT	0	GT	5	0
chr12	36731103	36731104	SNP-7435	A/G	GG	GG	AA	GG	GG	AG	GG	GG	AA	GG	GG	AG	6	0
chr12	37344874	37344875	SNP-7438	G/A	AG	AG	AA	AA	AG	AA	AG	AG	AA	AA	AG	AA	6	0
chr12	38833002	38833003	SNP-7444	A/G	GG	GG	GG	AG	GG	AG	GG	GG	GG	AG	GG	AG	6	0
chr12	38833066	38833067	SNP-7446	A/T	TT	AT	AT	TT	AT	TT	TT	AT	AT	TT	AT	TT	6	0
chr12	39126701	39126702	SNP-7451	C/T	TT	CT	CT	CT	CT	CT	TT	CT	CT	CT	CC	CT	5	1
chr12	40343725	40343726	SNP-7457	A/G	GG	AG	AG	AG	AG	GG	GG	AG	AG	AG	AG	GG	6	0
chr12	43206831	43206832	SNP-7465	T/C	CT	TT	CC	CC	TT	CC	CT	TT	CC	CC	TT	CC	6	0
chr12	43895542	43895543	SNP-7471	G/A	AG	AA	AG	AG	AA	GG	AG	AA	AG	AG	AA	GG	6	0
chr12	44228080	44228081	SNP-7476	C/T	TT	TT	CC	CT	TT	CT	TT	TT	CC	CT	TT	CT	6	0
chr12	44752349	44752350	SNP-7479	G/C	CC	CC	CG	CG	CC	CG	CC	CC	CG	CG	CC	CG	6	0
chr12	44752376	44752377	SNP-7480	T/C	CC	CC	CT	CT	CC	CT	CC	CC	CT	CT	CC	CT	6	0
chr12	45712799	45712800	SNP-7485	A/G	GG	AG	AG	GG	AG	GG	GG	AG	AG	GG	AG	GG	6	0
chr12	46489207	46489208	SNP-7497	T/C	CC	CT	CT	CC	CT	CC	CC	CT	CT	CC	CT	CC	6	0
chr12	46517876	46517877	SNP-7500	G/A	AA	AG	GG	AG	AG	AG	AA	AG	GG	AG	AG	AG	6	0
chr12	46659447	46659448	SNP-7506	G/A	AG	AA	AG	AA	AG	AA	AG	AA	AG	AA	AG	AA	6	0
chr12	46863253	46863254	SNP-7508	C/A	AC	AA	AA	AA	AA	AA	AC	AA	AA	AA	AA	AA	6	0
chr12	46869757	46869758	SNP-7512	G/A	GG	GG	AG	GG	GG	AG	GG	GG	AG	GG	GG	AG	6	0
chr12	46877665	46877666	SNP-7515	T/A	AT	AT	AT	AT	TT	AA	AT	AT	0	AT	TT	AA	5	0
chr12	47134906	47134907	SNP-7520	G/A	AG	AA	AG	AA	AG	AA	AG	AA	AG	AA	AG	AA	6	0
chr12	47604812	47604813	SNP-7526	A/G	GG	GG	GG	AG	GG	GG	GG	GG	GG	AG	GG	GG	6	0
chr12	47676943	47676944	SNP-7530	C/T	CT	TT	CC	TT	TT	CT	CT	TT	CC	TT	TT	CT	6	0
chr12	47801396	47801397	SNP-7533	C/T	TT	TT	CT	TT	TT	TT	TT	TT	CT	TT	TT	TT	6	0
chr12	48736242	48736243	SNP-7542	C/T	CT	CC	CT	TT	CC	CT	CT	CC	CT	TT	CC	CT	6	0
chr12	50003512	50003513	SNP-7557	C/G	GG	CC	CG	CG	CG	CG	GG	CC	CG	CG	CG	CG	6	0
chr12	50606942	50606943	SNP-7565	C/T	CT	TT	CT	TT	TT	CT	CT	TT	CT	TT	TT	CT	6	0
chr12	50921709	50921710	SNP-7587	C/T	CT	CC	CT	CC	CC	CC	CT	CC	CT	CC	CC	CC	6	0
chr12	51214715	51214716	SNP-7597	G/T	TT	TT	GT	GG	TT	GG	TT	TT	GT	0	TT	GG	5	0
chr12	51242151	51242152	SNP-7600	T/C	CT	CC	CC	CT	CC	CT	CT	CC	CC	CT	CC	CT	6	0
chr12	51347748	51347749	SNP-7603	G/A	AA	AA	AA	AG	AA	AG	AA	AA	AA	0	AA	AG	5	0
chr12	51560170	51560171	SNP-7612	A/G	GG	AG	GG	GG	AG	GG	GG	AG	GG	GG	AG	GG	6	0
chr12	51746147	51746148	SNP-7615	A/T	AT	TT	AT	TT	AT	TT	AT	TT	AT	TT	AT	TT	6	0
chr12	51779629	51779630	SNP-7616	T/C	CC	CT	CC	CC	CC	CC	CC	CT	CC	CC	CC	CC	6	0
chr12	51779653	51779654	SNP-7617	T/C	CC	CC	CT	CC	CC	CC	CC	CT	CT	0	CC	CC	4	1
chr12	51948191	51948192	SNP-7618	T/C	CT	CT	TT	TT	TT	TT	CT	CT	TT	TT	TT	TT	6	0
chr12	52223718	52223719	SNP-7625	T/C	CT	CT	TT	TT	TT	TT	CT	CT	TT	TT	TT	TT	6	0
chr12	52225074	52225075	SNP-7627	C/T	CT	CT	CC	CC	CC	CC	CT	CT	CC	CC	CC	CC	6	0
chr12	52712787	52712788	SNP-7633	T/C	CC	TT	CT	CC	CT	CC	CC	TT	CT	CC	CT	CC	6	0
chr12	53283367	53283368	SNP-7644	G/C	CG	GG	GG	CG	CG	GG	0	GG	GG	GG	GG	GG	3	2
chr12	53439917	53439918	SNP-7649	T/A	0	TT	TT	AT	AT	AT	AT	TT	TT	AT	AT	AT	5	0
chr12	54721678	54721679	SNP-7656	A/G	AA	GG	AA	GG	AG	AG	AA	GG	AA	GG	AG	AG	6	0
chr12	55026948	55026949	SNP-7663	G/C	CC	CG	CC	CG	CG	CG	CC	CG	CC	CG	CG	CG	6	0
chr12	56156421	56156422	SNP-7676	C/A	AA	AC	AC	CC	AA	AC	AA	AC	AC	CC	AA	AC	6	0
chr12	56527294	56527295	SNP-7679	G/T	TT	TT	GG	GT	TT	GG	TT	TT	GG	GT	TT	GG	6	0
chr12	56856535	56856536	SNP-7681	C/G	CC	CG	CG	GG	CC	CG	CC	CG	CG	GG	CC	CG	6	0
chr12	57220704	57220705	SNP-7685	T/C	CC	CC	CT	CT	CC	CT	CC	CC	CT	CT	CC	CT	6	0
chr12	57485027	57485028	SNP-7686	G/A	AG	AA	AA	AA	AG	AA	AG	AA	AA	AA	AG	AA	6	0
chr12	58277014	58277015	SNP-7687	C/G	CC	CC	CG	CC	CC	CG	CC	CC	CG	CC	CC	CG	6	0
chr12	58277033	58277034	SNP-7688	C/T	CT	0	TT	CT	TT	CT	CT	CT	0	CT	TT	CT	4	0
chr12	58515262	58515263	SNP-7693	C/T	CT	CT	TT	CT	TT	CT	CT	CT	TT	CT	TT	CT	6	0
chr12	60674041	60674042	SNP-7698	T/C	CC	CT	CC	CC	CC	CC	CC	CT	CC	CC	CC	CC	6	0
chr12	61474222	61474223	SNP-7708	C/T	CT	TT	TT	TT	CT	TT	CT	TT	TT	TT	CT	TT	6	0
chr12	63072443	63072444	SNP-7717	G/T	TT	GT	TT	GT	TT	GT	TT	GT	TT	GT	TT	GT	6	0
chr12	64787675	64787676	SNP-7722	G/A	AA	GG	GG	AG	AG	AG	AA	GG	GG	AG	AG	AG	6	0
chr12	65032491	65032492	SNP-7728	T/C	CC	TT	CT	CT	CT	TT	CC	TT	CT	CT	CT	TT	6	0
chr12	65229059	65229060	SNP-7729	T/A	AT	AT	AT	AA	AT	AA	AT	AT	AT	AA	AT	AA	6	0
chr12	65841592	65841593	SNP-7733	T/C	TT	CT	TT	CT	TT	TT	TT	CT	TT	CT	TT	TT	6	0
chr12	65900352	65900353	SNP-7734	C/T	CC	CT	CC	CT	CC	CC	CC	CT	CC	CT	CC	CC	6	0
chr12	66618120	66618121	SNP-7742	G/A	GG	AG	GG	AG	AG	GG	GG	AG	GG	AG	AG	GG	6	0
chr12	68310520	68310521	SNP-7762	C/A	AA	AC	AC	AA	AC	AA	AA	AC	AC	AA	AC	AA	6	0
chr12	68313244	68313245	SNP-7765	C/T	TT	CC	CT	TT	CT	TT	TT	CC	CT	TT	CT	TT	6	0
chr12	68460133	68460134	SNP-7768	T/C	CC	CT	CT	CC	CC	CC	CC	CT	CT	CC	CC	CC	6	0
chr12	68580842	68580843	SNP-7770	G/A	AG	AA	AG	GG	AA	GG	AG	AA	AG	GG	AA	GG	6	0
chr12	74240441	74240442	SNP-7789	C/A	AC	CC	CC	CC	CC	CC	AC	CC	CC	CC	CC	CC	6	0
chr12	74717404	74717405	SNP-7790	C/T	CT	CT	TT	CT	CT	CT	CT	CT	0	0	CT	CT	4	0
chr12	75076801	75076802	SNP-7791	A/G	GG	GG	AG	GG	GG	GG	GG	0	AG	GG	GG	GG	5	0
chr12	75098511	75098512	SNP-7792	T/C	CT	TT	CT	TT	CT	TT	TT	TT	CT	TT	TT	TT	4	2
chr12	75098512	75098513	SNP-7793	A/G	AG	GG	GG	GG	AG	GG	AA	0	GG	AG	AA	AG	1	4
chr12	75266448	75266449	SNP-7796	G/A	AA	AA	AG	AA	AA	AA	AA	AA	AG	AA	AA	AA	6	0
chr12	75477504	75477505	SNP-7797	A/G	AG	GG	GG	0	0	AG	AG	GG	GG	AG	AG	AG	4	0
chr12	75539625	75539626	SNP-7798	C/T	CT	CT	CT	CT	CC	CT	CT	CT	CT	CT	CC	CT	6	0
chr12	75967819	75967820	SNP-7801	C/T	TT	CT	TT	CC	CT	CT	TT	CT	TT	CC	CT	CT	6	0
chr12	76843662	76843663	SNP-7808	G/A	AA	AG	AG	GG	AG	GG	AA	AG	AG	GG	AG	GG	6	0
chr12	77099673	77099674	SNP-7812	G/A	AG	AG	AA	AA	GG	AA	AG	AG	AA	AA	GG	AA	6	0
chr12	77388504	77388505	SNP-7815	G/A	AA	AA	AG	AA	AA	AG	AA	AA	AG	AA	AA	AG	6	0
chr12	79391056	79391057	SNP-7826	A/C	AA	AA	CC	AC	AA	CC	AA	AA	CC	AC	AA	CC	6	0
chr12	79628480	79628481	SNP-7827	C/T	TT	CT	TT	TT	CT	TT	TT	CT	TT	TT	CT	TT	6	0
chr12	79681891	79681892	SNP-7828	G/A	AA	AA	AG	AA	AA	AG	AA	AA	AG	AA	AA	AG	6	0
chr12	80715219	80715220	SNP-7837	G/C	GG	CC	CC	CC	CG	CC	GG	CC	CC	CC	CG	CC	6	0
chr12	81435175	81435176	SNP-7845	T/C	CC	CC	CC	CT	CC	CT	CC	CC	CC	0	CC	CT	5	0
chr12	81606241	81606242	SNP-7848	C/T	CT	TT	TT	TT	TT	TT	CT	TT	TT	TT	TT	TT	6	0
chr12	83426617	83426618	SNP-7859	A/G	AG	GG	GG	AG	GG	GG	AG	GG	GG	AG	GG	GG	6	0
chr12	83792673	83792674	SNP-7863	G/A	AG	AA	AA	AA	AA	AA	AG	AA	AA	AA	AA	AA	6	0
chr12	86871330	86871331	SNP-7872	C/G	CC	CC	CC	CG	CC	CC	CC	CC	CC	CG	CC	CG	5	1
chr12	87029208	87029209	SNP-7873	C/T	CC	CC	CT	CC	CC	CT	CC	CC	CT	CC	CC	CT	6	0
chr12	87311525	87311526	SNP-7874	C/T	CC	CT	CC	TT	CT	CT	CC	CT	CC	TT	CT	CT	6	0
chr12	88442807	88442808	SNP-7877	A/C	AC	CC	CC	CC	CC	CC	AC	CC	CC	CC	CC	CC	6	0
chr12	88619926	88619927	SNP-7879	G/A	GG	AG	GG	GG	GG	GG	GG	AG	GG	GG	GG	GG	6	0
chr12	89082112	89082113	SNP-7880	G/A	GG	GG	GG	AG	GG	AG	GG	GG	GG	AG	GG	AG	6	0
chr12	89772077	89772078	SNP-7881	A/G	AG	AG	GG	AG	GG	AG	AG	AG	GG	AG	GG	AG	6	0
chr12	90495987	90495988	SNP-7889	T/G	GT	GT	TT	GT	GG	TT	GT	GT	TT	GT	GG	TT	6	0
chr12	91326208	91326209	SNP-7892	C/T	CC	CT	CT	CT	CC	CT	CC	CT	CT	CT	CC	CT	6	0
chr12	91326254	91326255	SNP-7893	G/T	GG	GT	GT	GT	GG	GT	GG	GT	GT	GT	GG	GT	6	0
chr12	91420625	91420626	SNP-7897	T/C	CC	CC	CT	CC	CC	CC	CC	CC	CT	CC	CC	CC	6	0
chr12	91458558	91458559	SNP-7898	C/T	CT	CT	CT	CC	CT	CT	CT	CT	CT	CC	CT	CT	6	0
chr12	91521692	91521693	SNP-7902	A/C	CC	AC	CC	AA	CC	AC	CC	AC	CC	AA	CC	AC	6	0
chr12	92385603	92385604	SNP-7910	G/T	GT	GT	GT	GT	TT	GT	GT	GT	GT	GT	TT	GT	6	0
chr12	92443427	92443428	SNP-7914	G/C	CG	CC	GG	CG	CC	CG	CG	0	GG	CG	CC	CG	5	0
chr12	92443485	92443486	SNP-7915	A/T	AT	AT	AA	AT	TT	AT	AT	AT	AA	AT	TT	AT	6	0
chr12	92443520	92443521	SNP-7916	A/G	AG	AG	AA	AG	GG	AG	AG	AG	0	0	GG	AG	4	0
chr12	93020302	93020303	SNP-7928	T/A	AA	AA	AT	AA	AA	AT	AA	AT	AT	AT	AA	AT	4	2
chr12	93450885	93450886	SNP-7935	T/C	CT	CT	CC	CC	TT	CC	CT	CT	CC	CC	TT	CC	6	0
chr12	93521572	93521573	SNP-7937	G/A	GG	GG	AG	GG	GG	GG	GG	GG	AG	GG	GG	GG	6	0
chr12	93643946	93643947	SNP-7939	C/T	CT	CT	CT	CC	TT	CC	CT	CT	CT	CC	TT	CC	6	0
chr12	93898674	93898675	SNP-7945	T/C	CC	CT	CC	TT	CT	CT	CC	CT	CC	TT	CT	CT	6	0
chr12	94254518	94254519	SNP-7947	T/C	CC	CC	CC	CT	CC	CC	CC	CC	CC	CT	CC	CC	6	0
chr12	94541653	94541654	SNP-7951	G/A	AG	AG	AA	AA	GG	AA	AG	AG	AA	AA	GG	AA	6	0
chr12	94541729	94541730	SNP-7953	A/T	TT	AT	TT	TT	AT	TT	TT	AT	TT	TT	AT	TT	6	0
chr12	94738174	94738175	SNP-7954	T/C	CC	CT	CT	TT	CT	CT	CC	CT	CT	TT	CT	CT	6	0
chr12	94861355	94861356	SNP-7960	T/C	CC	CC	CC	CT	CC	CC	CC	CC	CC	CT	CC	CC	6	0
chr12	94980001	94980002	SNP-7964	T/C	CC	CT	CT	CC	CC	CT	CC	CT	CT	CC	CC	CT	6	0
chr12	95407375	95407376	SNP-7970	C/G	CC	CG	CG	CG	CC	CG	CC	CG	CG	CG	CC	CG	6	0
chr12	96322692	96322693	SNP-7980	A/G	AG	AG	AG	GG	AG	GG	AG	AG	AG	GG	AG	GG	6	0
chr12	97334899	97334900	SNP-7987	T/C	CT	CT	CT	CT	CT	CT	CT	CT	CT	CT	CT	CT	6	0
chr12	97643963	97643964	SNP-7994	G/T	GG	GT	GT	GG	GT	GG	GG	GT	GT	GG	GT	GG	6	0
chr12	97661514	97661515	SNP-7996	G/A	AG	AA	AA	GG	AG	AG	AG	AA	AA	GG	AG	AG	6	0
chr12	99472645	99472646	SNP-8013	T/C	CT	TT	CC	TT	CT	CT	CT	TT	CC	TT	CT	CT	6	0
chr12	99651925	99651926	SNP-8015	T/C	CC	CC	CT	CC	CC	CC	CC	CC	CT	CC	CC	CC	6	0
chr12	99659207	99659208	SNP-8017	C/G	GG	CG	GG	GG	CG	GG	GG	CG	GG	GG	CG	GG	6	0
chr12	100857839	100857840	SNP-8031	A/G	AG	AG	AG	AG	GG	GG	AG	AG	AG	AG	GG	GG	6	0
chr12	100857852	100857853	SNP-8032	G/A	AG	AG	AG	AG	GG	GG	AG	AG	AG	AG	GG	GG	6	0
chr12	101620626	101620627	SNP-8035	A/G	GG	GG	AG	GG	GG	GG	GG	GG	AG	0	GG	GG	5	0
chr12	101894714	101894715	SNP-8050	C/A	AA	AC	AC	AC	AA	AA	AA	AC	AC	AC	AA	AA	6	0
chr12	102244307	102244308	SNP-8052	T/C	CT	CC	CC	CT	CT	CT	CT	CC	CC	CT	CT	CT	6	0
chr12	102689516	102689517	SNP-8057	G/A	AA	GG	AG	AA	AG	AG	AA	GG	AG	AA	AG	AG	6	0
chr12	102730988	102730989	SNP-8059	G/A	AA	AG	AG	AA	AA	AG	AA	AG	AG	AA	AA	AG	6	0
chr12	103559868	103559869	SNP-8069	C/T	TT	TT	CT	TT	TT	TT	TT	TT	CT	TT	TT	TT	6	0
chr12	104623812	104623813	SNP-8080	A/G	AA	AA	AG	AG	AA	GG	AA	AA	AG	AG	AA	GG	6	0
chr12	105054290	105054291	SNP-8082	T/C	TT	CC	CC	CT	CT	CT	TT	CC	CC	CT	CT	CT	6	0
chr12	105142189	105142190	SNP-8084	T/C	CC	TT	CC	TT	CT	CT	CC	TT	CC	TT	CT	CT	6	0
chr12	105142246	105142247	SNP-8085	C/T	TT	TT	CC	TT	TT	CT	TT	TT	CC	TT	TT	CT	6	0
chr12	105304317	105304318	SNP-8090	C/T	TT	TT	CT	CT	TT	CT	TT	TT	CT	CT	TT	CT	6	0
chr12	106052680	106052681	SNP-8097	G/C	CG	CG	CG	GG	CC	GG	CG	CG	CG	GG	CC	GG	6	0
chr12	106366335	106366336	SNP-8101	A/G	GG	GG	AG	GG	GG	AG	GG	GG	AG	GG	GG	AG	6	0
chr12	106461897	106461898	SNP-8104	A/G	AG	GG	GG	GG	AG	GG	AG	GG	GG	GG	AG	GG	6	0
chr12	106793873	106793874	SNP-8112	C/G	CG	CC	CG	0	CG	CC	CG	CC	CG	CC	CG	CC	5	0
chr12	106908445	106908446	SNP-8120	G/C	CG	GG	GG	GG	CG	GG	CG	GG	GG	GG	CG	GG	6	0
chr12	106910987	106910988	SNP-8121	G/A	AG	GG	GG	GG	AG	GG	AG	GG	GG	GG	AG	GG	6	0
chr12	107291205	107291206	SNP-8136	A/G	AG	GG	GG	GG	AG	GG	AG	GG	GG	GG	AG	GG	6	0
chr12	107488802	107488803	SNP-8146	G/A	GG	GG	AG	GG	GG	AG	GG	GG	AG	GG	GG	AG	6	0
chr12	108224824	108224825	SNP-8158	A/G	GG	GG	GG	AG	GG	AG	GG	GG	GG	AG	GG	AG	6	0
chr12	109434758	109434759	SNP-8166	C/T	CC	CT	CC	CT	CC	CT	CC	CT	CC	CT	CC	CT	6	0
chr12	111183922	111183923	SNP-8173	C/T	TT	CT	TT	TT	CT	TT	TT	CT	TT	TT	CT	TT	6	0
chr12	111915218	111915219	SNP-8178	G/T	GT	GG	GG	GT	GT	GG	GT	GG	GG	GT	GT	GG	6	0
chr12	111992365	111992366	SNP-8186	G/T	TT	TT	TT	GT	TT	GT	TT	TT	TT	GT	TT	GT	6	0
chr12	112446858	112446859	SNP-8195	C/T	TT	TT	CT	TT	TT	TT	TT	TT	CT	TT	TT	TT	6	0
chr12	112569483	112569484	SNP-8201	C/A	AC	AA	AA	AA	AA	AA	AC	AA	AA	AA	AA	AA	6	0
chr12	113430939	113430940	SNP-8214	G/C	CG	CC	CC	CC	CC	CC	CG	CC	CC	CC	CC	CC	6	0
chr12	115610301	115610302	SNP-8237	G/A	GG	AG	AG	GG	GG	AG	GG	AG	AG	GG	GG	AG	6	0
chr12	116077495	116077496	SNP-8244	C/T	CT	TT	TT	CT	CT	TT	CT	TT	0	0	CT	TT	4	0
chr12	116776800	116776801	SNP-8261	A/C	AC	CC	AC	CC	CC	CC	AC	CC	AC	CC	CC	CC	6	0
chr12	116986849	116986850	SNP-8263	G/A	AG	AA	AA	AA	AA	AA	AG	AA	AA	AA	AA	AA	6	0
chr12	117772628	117772629	SNP-8268	C/T	CT	CC	CC	CC	CC	CC	CT	CC	CC	CC	CC	CC	6	0
chr12	118335562	118335563	SNP-8273	T/A	AT	AA	AT	AA	AA	AT	AT	AA	AT	AA	AA	AT	6	0
chr12	119419006	119419007	SNP-8286	C/A	AC	AA	AA	AA	AC	AA	AC	AA	AA	AA	AC	AA	6	0
chr12	119506863	119506864	SNP-8287	A/G	AG	0	GG	GG	0	GG	AG	AG	GG	GG	AG	GG	4	0
chr12	119660366	119660367	SNP-8296	C/T	CC	CT	CT	CC	CC	CT	CC	CT	0	CC	CC	CT	5	0
chr12	119984175	119984176	SNP-8301	G/T	TT	TT	GT	GT	TT	GT	TT	TT	GT	GT	TT	GT	6	0
chr12	120152636	120152637	SNP-8308	C/T	CT	TT	TT	TT	CT	TT	CT	TT	TT	TT	CT	TT	6	0
chr12	120547104	120547105	SNP-8311	T/G	GT	GG	TT	GT	GT	GT	GT	GG	TT	GT	GT	GT	6	0
chr12	120840752	120840753	SNP-8320	C/G	CG	CC	CC	CC	CG	CC	CG	CC	CC	CC	CG	CC	6	0
chr12	121241528	121241529	SNP-8324	T/C	CC	CT	CC	TT	CT	CT	CC	CT	CC	TT	CT	CT	6	0
chr12	123034524	123034525	SNP-8341	C/G	CG	CG	CG	CG	CG	CG	CG	CG	CG	CG	CG	CG	6	0
chr12	123450305	123450306	SNP-8355	G/A	AA	AA	AA	GG	AA	AG	AA	AA	AA	GG	AA	AG	6	0
chr12	123450376	123450377	SNP-8356	T/C	TT	CT	CT	CC	CT	CC	TT	CT	CT	CC	CT	CC	6	0
chr12	123731998	123731999	SNP-8369	G/A	AG	AA	AA	AA	AG	AA	AG	AA	AA	AA	AG	AA	6	0
chr12	124584148	124584149	SNP-8377	G/C	CG	CC	CG	CC	0	CC	CG	CG	CG	CC	CG	CG	3	2
chr12	125190116	125190117	SNP-8381	C/T	CT	TT	TT	CT	CT	CT	CT	TT	TT	CT	CT	CT	6	0
chr12	125925144	125925145	SNP-8382	C/T	TT	CT	CT	CT	CT	CT	TT	CT	CT	CT	CT	CT	6	0
chr12	126405731	126405732	SNP-8387	G/C	CG	GG	GG	CG	GG	CG	CG	GG	GG	CG	GG	CG	6	0
chr12	127310164	127310165	SNP-8414	G/A	AA	AG	AA	GG	AA	AG	AA	AG	AA	0	AA	AG	5	0
chr12	128237655	128237656	SNP-8440	G/A	AA	GG	AG	AG	AG	AA	AA	GG	AG	AG	AG	AA	6	0
chr12	128243906	128243907	SNP-8443	T/C	TT	CC	CT	CT	CT	TT	TT	CC	CT	CT	CT	TT	6	0
chr12	129812324	129812325	SNP-8478	A/G	AA	GG	AG	AA	AG	AA	AA	GG	AG	AA	AG	AA	6	0
chr12	130056097	130056098	SNP-8487	C/T	CT	TT	TT	TT	TT	TT	CT	TT	TT	TT	TT	TT	6	0
chr12	130505482	130505483	SNP-8528	G/C	CG	CC	GG	CG	CC	CG	CG	0	GG	0	CC	CG	4	0
chr12	132008568	132008569	SNP-8642	T/C	CT	CT	CT	CT	TT	CC	CT	CT	CT	CT	TT	CC	6	0
chr12	132268026	132268027	SNP-8655	C/T	TT	CT	CT	TT	CT	TT	TT	CT	CT	TT	CT	TT	6	0
chr13	18543455	18543456	SNP-8657	A/G	GG	GG	GG	AA	GG	AG	GG	GG	GG	AA	GG	AG	6	0
chr13	18543550	18543551	SNP-8658	T/C	CC	CC	CC	CT	CC	CC	CC	CC	CC	CT	CC	0	5	0
chr13	19961523	19961524	SNP-8680	G/A	AA	AG	AA	AA	AG	AA	AA	AG	AA	AA	AG	AA	6	0
chr13	19964949	19964950	SNP-8682	A/T	AT	TT	AT	TT	TT	TT	AT	TT	AT	TT	TT	TT	6	0
chr13	20415918	20415919	SNP-8696	A/G	GG	AA	AG	AG	AG	GG	GG	AA	AG	AG	AG	GG	6	0
chr13	20506838	20506839	SNP-8699	G/C	GG	GG	CG	CG	GG	CG	GG	GG	CG	CG	GG	CG	6	0
chr13	20770187	20770188	SNP-8701	T/A	AT	AA	AT	AA	AA	AT	AT	AA	AT	AA	AA	AT	6	0
chr13	21385301	21385302	SNP-8712	T/C	CC	CC	CT	CC	CC	CT	CC	CC	CT	CC	CC	CT	6	0
chr13	21575358	21575359	SNP-8715	C/T	CT	CC	CC	CC	CC	CC	CT	CC	CC	CC	CC	CC	6	0
chr13	22879274	22879275	SNP-8728	G/A	GG	AG	AG	AG	GG	GG	GG	AG	AG	AG	GG	GG	6	0
chr13	23423586	23423587	SNP-8739	A/C	CC	CC	AC	CC	CC	AC	CC	CC	0	CC	CC	AC	5	0
chr13	23423603	23423604	SNP-8740	C/A	AA	AA	AC	AA	AA	AC	AA	0	AC	AA	AA	AC	5	0
chr13	24078150	24078151	SNP-8745	T/C	CT	CC	TT	CC	CC	CT	CT	CC	TT	CC	CC	CT	6	0
chr13	24099386	24099387	SNP-8748	T/C	TT	CC	CT	CT	CT	TT	TT	CC	CT	CT	CT	TT	6	0
chr13	24166444	24166445	SNP-8752	A/G	AG	AG	GG	GG	AG	GG	AG	AG	GG	GG	AG	GG	6	0
chr13	24534801	24534802	SNP-8755	C/T	TT	TT	CT	CC	TT	CC	TT	TT	CT	CC	TT	CC	6	0
chr13	24721450	24721451	SNP-8761	G/A	AG	AA	AA	AA	AG	AA	AG	AA	AA	AA	AG	AA	6	0
chr13	25046726	25046727	SNP-8764	G/A	GG	AA	GG	AA	AG	AG	GG	AA	0	AA	AG	AG	5	0
chr13	25657078	25657079	SNP-8765	T/C	TT	CT	CT	CT	TT	CC	TT	CT	CT	CT	TT	CC	6	0
chr13	26101019	26101020	SNP-8768	A/C	AA	AC	AC	AC	AC	AC	AA	AC	AC	AC	AC	AC	6	0
chr13	26101083	26101084	SNP-8769	C/G	CC	CG	CG	CG	CG	CG	CC	CG	CG	CG	CG	CG	6	0
chr13	26457634	26457635	SNP-8775	A/C	CC	CC	CC	AC	CC	CC	CC	CC	CC	AC	CC	CC	6	0
chr13	26898506	26898507	SNP-8788	G/T	GT	GT	GT	GT	GG	GT	GT	GT	GT	GT	GG	GT	6	0
chr13	26922543	26922544	SNP-8789	T/C	CC	CT	CT	CC	CC	CT	CC	CT	CT	CC	CC	CT	6	0
chr13	27184747	27184748	SNP-8795	T/C	TT	CT	CT	CT	CT	CC	TT	CT	CT	CT	CT	CC	6	0
chr13	27341416	27341417	SNP-8801	T/A	AT	AA	AA	AA	AA	AA	AT	AA	AA	AA	AA	AA	6	0
chr13	27785884	27785885	SNP-8805	G/T	GT	TT	TT	TT	GT	TT	GT	TT	TT	0	GT	TT	5	0
chr13	28109077	28109078	SNP-8808	C/A	CC	AC	AC	CC	CC	AC	CC	AC	AC	CC	CC	AC	6	0
chr13	28980392	28980393	SNP-8824	C/G	CC	CC	CC	CG	CC	CC	CC	CC	CC	CG	CC	CC	6	0
chr13	29202564	29202565	SNP-8825	T/C	CT	CT	CC	CT	CC	CT	CT	CT	CC	CT	CC	CT	6	0
chr13	29396484	29396485	SNP-8828	G/A	GG	GG	AG	GG	GG	GG	GG	GG	0	GG	GG	GG	5	0
chr13	29604899	29604900	SNP-8834	A/G	GG	AG	AA	GG	AG	AG	GG	AG	AA	GG	AG	AG	6	0
chr13	30089973	30089974	SNP-8839	A/C	CC	AC	CC	CC	CC	CC	CC	AC	CC	CC	CC	CC	6	0
chr13	30174297	30174298	SNP-8842	C/G	CG	CC	CG	CC	CG	CG	CG	CC	CG	CC	CG	CG	6	0
chr13	30522743	30522744	SNP-8850	G/A	AA	AG	AG	AA	AG	AA	AA	AG	AG	AA	AG	AA	6	0
chr13	30577768	30577769	SNP-8852	G/C	CG	CC	GG	CC	CG	CG	CG	CC	GG	CC	CG	CG	6	0
chr13	31010347	31010348	SNP-8856	C/T	CT	TT	CT	CT	CT	CT	CT	TT	CT	CT	CT	CT	6	0
chr13	31740172	31740173	SNP-8862	G/A	AG	GG	GG	AG	GG	AG	AG	GG	GG	AG	GG	AG	6	0
chr13	35462561	35462562	SNP-8894	C/A	CC	AC	AA	AA	AC	AA	CC	AC	AA	AA	AC	AA	6	0
chr13	35747489	35747490	SNP-8895	A/T	TT	TT	AT	TT	TT	TT	TT	TT	AT	TT	TT	TT	6	0
chr13	36945393	36945394	SNP-8907	C/A	CC	AA	AA	AC	AC	AA	CC	AA	AA	AC	AC	AA	6	0
chr13	38002791	38002792	SNP-8911	T/C	CT	CC	CT	TT	CT	CT	CT	CC	TT	TT	CT	TT	4	2
chr13	38236061	38236062	SNP-8913	G/A	AA	AG	AG	AG	AA	GG	AA	AG	AG	AG	AA	GG	6	0
chr13	39415155	39415156	SNP-8924	G/A	AG	GG	AA	AA	AG	AA	AG	GG	0	AA	AG	AA	5	0
chr13	40249536	40249537	SNP-8926	C/A	AA	AA	AC	AA	AA	AC	AA	AA	AC	AA	AA	AC	6	0
chr13	40527526	40527527	SNP-8932	G/C	CG	CC	CC	CC	CG	CC	CG	CC	CC	CC	CG	CC	6	0
chr13	41059862	41059863	SNP-8935	T/C	CC	CT	CC	CC	CC	CC	CC	CT	CC	CC	CC	CC	6	0
chr13	41688457	41688458	SNP-8937	A/G	AG	GG	GG	GG	AG	GG	AG	GG	GG	GG	AG	GG	6	0
chr13	41806349	41806350	SNP-8938	A/G	GG	AG	AG	GG	GG	GG	GG	AG	AG	GG	GG	GG	6	0
chr13	41950879	41950880	SNP-8939	A/G	GG	AG	GG	AA	AG	AG	GG	AG	GG	AA	AG	AG	6	0
chr13	42309233	42309234	SNP-8941	A/G	AG	AG	AA	GG	AG	AG	AG	AG	AA	GG	AG	AG	6	0
chr13	42495931	42495932	SNP-8944	G/C	CC	CG	CG	CG	CG	CG	CC	CG	CG	CG	CG	CG	6	0
chr13	43715583	43715584	SNP-8954	A/G	GG	AA	GG	AA	AG	AG	GG	AA	GG	AA	AG	AG	6	0
chr13	43715706	43715707	SNP-8955	T/C	CC	TT	CC	TT	CT	CT	CC	TT	CC	TT	CT	CT	6	0
chr13	44120795	44120796	SNP-8959	A/T	TT	TT	TT	AT	TT	TT	TT	TT	TT	AT	TT	TT	6	0
chr13	44937407	44937408	SNP-8968	T/G	GT	GT	GT	GT	TT	GT	GT	GT	GT	GT	TT	GT	6	0
chr13	44983864	44983865	SNP-8971	G/A	GG	AG	GG	GG	GG	GG	GG	AG	GG	GG	GG	GG	6	0
chr13	45095823	45095824	SNP-8972	C/T	TT	CT	CT	CT	TT	CT	TT	CT	CT	CT	TT	CT	6	0
chr13	45173301	45173302	SNP-8973	G/T	GT	TT	GT	GG	GT	GG	GT	TT	GT	GG	GT	GG	6	0
chr13	45290227	45290228	SNP-8978	C/T	CT	CT	TT	TT	CT	TT	CT	CT	TT	TT	CT	TT	6	0
chr13	46075703	46075704	SNP-8985	T/C	CC	CT	CC	CC	CC	CC	CC	CT	CC	CC	CC	CC	6	0
chr13	46139022	46139023	SNP-8988	A/T	TT	AT	TT	AT	AT	AT	TT	AT	TT	AT	AT	AT	6	0
chr13	46931888	46931889	SNP-8992	A/G	AA	AA	AG	AG	AA	AG	AA	AA	AG	AG	AA	AG	6	0
chr13	47976913	47976914	SNP-8998	T/C	CT	CT	CC	CC	CT	CC	CT	CT	CC	CC	CT	CC	6	0
chr13	49142041	49142042	SNP-9008	C/T	CC	CC	TT	CC	CC	CT	CC	CC	TT	CC	CC	CT	6	0
chr13	49553879	49553880	SNP-9015	T/C	CC	CT	CC	CC	CT	CC	CC	CT	CC	CC	CT	CC	6	0
chr13	52334649	52334650	SNP-9046	C/G	CG	CG	GG	GG	CG	GG	CG	CG	GG	GG	CG	GG	6	0
chr13	57099956	57099957	SNP-9054	A/G	AA	AA	AG	AA	AA	AA	AA	AA	AG	AA	AA	AA	6	0
chr13	58949388	58949389	SNP-9061	C/T	TT	CT	CT	CT	TT	CT	TT	CT	CT	CT	TT	CT	6	0
chr13	60719757	60719758	SNP-9074	T/C	CC	TT	TT	CC	CT	CT	CC	TT	TT	CC	CT	CT	6	0
chr13	60719802	60719803	SNP-9075	T/C	CC	TT	TT	CC	CT	CT	CC	TT	TT	CC	CT	CT	6	0
chr13	63918732	63918733	SNP-9079	A/G	AG	GG	GG	GG	GG	GG	AG	GG	GG	GG	GG	GG	6	0
chr13	66091068	66091069	SNP-9082	G/T	TT	GT	GT	TT	TT	TT	TT	GT	GT	TT	TT	TT	6	0
chr13	67208887	67208888	SNP-9086	T/C	CC	CC	TT	CC	CC	CT	CC	CC	TT	CC	CC	CT	6	0
chr13	69329602	69329603	SNP-9089	A/C	AA	AC	CC	CC	AA	CC	AA	AC	CC	CC	AA	CC	6	0
chr13	69783012	69783013	SNP-9090	T/C	TT	TT	TT	CT	TT	CT	TT	TT	TT	CT	TT	CT	6	0
chr13	71226972	71226973	SNP-9094	A/C	CC	CC	AC	CC	CC	AC	CC	0	AC	0	CC	AC	4	0
chr13	72758560	72758561	SNP-9103	G/A	AG	GG	GG	AG	AG	GG	AG	GG	GG	AG	0	GG	5	0
chr13	73240034	73240035	SNP-9109	T/C	CT	TT	TT	CC	CT	CT	CT	TT	TT	CC	CT	CT	6	0
chr13	74730446	74730447	SNP-9116	A/G	AG	GG	AG	AG	GG	AA	AG	GG	AG	AG	GG	0	5	0
chr13	74730458	74730459	SNP-9117	G/T	GT	GG	GT	TT	GG	TT	GT	GG	GT	TT	GG	TT	6	0
chr13	76950775	76950776	SNP-9129	T/C	CT	TT	TT	TT	TT	TT	CT	TT	TT	TT	TT	TT	6	0
chr13	77038047	77038048	SNP-9132	T/C	TT	TT	TT	CT	TT	CT	TT	TT	TT	CT	TT	CT	6	0
chr13	77593864	77593865	SNP-9133	G/A	AG	AG	GG	AG	AA	AG	AG	AG	GG	AG	AA	AG	6	0
chr13	77609996	77609997	SNP-9136	C/T	CT	CT	CC	CT	TT	CT	CT	CT	CC	CT	TT	CT	6	0
chr13	78278816	78278817	SNP-9139	G/T	TT	GT	GT	TT	TT	GT	TT	GT	GT	TT	TT	GT	6	0
chr13	78490462	78490463	SNP-9141	A/G	AG	AG	AG	AG	AA	AG	AG	AG	AG	AG	AA	AG	6	0
chr13	80489862	80489863	SNP-9149	G/C	CC	CC	CG	CG	CC	CG	CC	CC	CG	CG	CC	CG	6	0
chr13	81344913	81344914	SNP-9154	C/T	CT	CC	CT	CT	CT	CC	CT	CC	CT	CT	CT	CC	6	0
chr13	86017574	86017575	SNP-9164	C/A	CC	AC	AC	AA	CC	AC	CC	AC	AC	AA	CC	AC	6	0
chr13	86017622	86017623	SNP-9165	T/C	TT	CT	CT	CC	TT	CT	TT	CT	CT	CC	TT	CT	6	0
chr13	86017647	86017648	SNP-9166	C/T	CC	CC	CC	TT	CC	CT	CC	CC	CC	TT	CC	CT	6	0
chr13	91637898	91637899	SNP-9180	G/A	AA	GG	AA	AG	AG	AA	AA	GG	AA	AG	AG	AA	6	0
chr13	93812873	93812874	SNP-9185	C/G	CG	CG	CG	GG	CG	GG	CG	CG	CG	GG	CG	GG	6	0
chr13	94111114	94111115	SNP-9187	G/C	CC	GG	GG	CC	CG	CG	CC	GG	GG	CC	CG	CG	6	0
chr13	94125273	94125274	SNP-9189	A/G	GG	GG	GG	AG	GG	GG	GG	GG	GG	AG	GG	GG	6	0
chr13	94642126	94642127	SNP-9191	T/C	CT	CT	CT	CC	CT	CC	0	CT	CT	CC	CT	CC	5	0
chr13	94854688	94854689	SNP-9194	G/T	GT	TT	TT	GT	GT	GT	GT	TT	TT	GT	GT	GT	6	0
chr13	95679783	95679784	SNP-9205	A/C	AA	AC	AC	AC	AA	AA	AA	AC	AC	AC	0	AA	5	0
chr13	96267834	96267835	SNP-9206	A/G	GG	AG	GG	AA	GG	AG	GG	AG	GG	AA	GG	AG	6	0
chr13	96809866	96809867	SNP-9213	G/A	AG	AG	AA	AG	AA	AA	AG	AG	AA	AG	AA	AA	6	0
chr13	97250776	97250777	SNP-9217	G/C	CC	CG	CC	CC	CC	CC	CC	CG	CC	CC	CC	CC	6	0
chr13	97260629	97260630	SNP-9218	T/C	CC	CT	CC	CT	CC	CT	CC	CT	CC	CT	CC	CT	6	0
chr13	98884628	98884629	SNP-9242	C/T	TT	CC	CC	CC	CT	CC	TT	CC	CT	CC	CT	CC	5	1
chr13	99217016	99217017	SNP-9253	G/A	AA	AG	AA	AA	AA	AA	AA	AG	AA	AA	AA	AA	6	0
chr13	99386210	99386211	SNP-9259	G/A	AA	GG	AA	GG	AG	AG	AA	GG	AA	GG	AG	AG	6	0
chr13	99685640	99685641	SNP-9260	T/C	CT	CT	CC	CT	CT	CT	CT	CT	CC	CT	CT	CT	6	0
chr13	101391878	101391879	SNP-9272	C/T	CT	TT	TT	TT	CT	TT	CT	TT	TT	TT	CT	TT	6	0
chr13	102031052	102031053	SNP-9277	A/G	GG	GG	GG	AA	GG	AG	GG	GG	GG	AA	GG	AG	6	0
chr13	102031079	102031080	SNP-9278	T/G	GG	GG	GG	TT	GG	GT	GG	GG	GG	TT	GG	GT	6	0
chr13	102031136	102031137	SNP-9279	T/C	CC	CC	CC	TT	CC	CT	CC	CC	CC	TT	CC	CT	6	0
chr13	104022225	104022226	SNP-9295	A/G	AA	GG	AG	GG	AG	AG	AA	GG	AG	GG	AG	AG	6	0
chr13	104590522	104590523	SNP-9298	C/T	TT	TT	CT	TT	TT	CT	TT	TT	CT	TT	TT	CT	6	0
chr13	107678141	107678142	SNP-9317	G/A	AA	AA	AG	AA	AA	AA	AA	AA	AG	AA	AA	AA	6	0
chr13	107678244	107678245	SNP-9318	T/C	CC	CC	CT	CC	CC	CC	CC	CC	CT	CC	CC	CC	6	0
chr13	108347536	108347537	SNP-9326	G/C	CC	CC	CG	CC	CC	CG	CC	CC	CG	CC	CC	CG	6	0
chr13	109862734	109862735	SNP-9354	T/C	TT	CT	CT	CT	CT	CC	TT	CT	0	CT	CT	CC	5	0
chr13	109906436	109906437	SNP-9357	C/T	TT	TT	CT	TT	TT	CT	TT	TT	CT	TT	TT	CT	6	0
chr13	110015913	110015914	SNP-9372	T/G	GT	TT	TT	TT	GT	TT	GT	TT	TT	TT	GT	TT	6	0
chr13	110911080	110911081	SNP-9404	A/G	AG	GG	AG	AG	AG	AA	AG	GG	AG	AG	AG	AA	6	0
chr13	112146512	112146513	SNP-9448	G/T	GT	GG	GT	GT	GT	TT	GT	GG	GT	GT	GT	TT	6	0
chr13	112633898	112633899	SNP-9477	G/A	GG	GG	AG	GG	GG	GG	GG	GG	AG	GG	GG	GG	6	0
chr13	112786803	112786804	SNP-9504	G/A	GG	AG	GG	GG	GG	GG	GG	AG	0	GG	GG	GG	5	0
chr13	113264892	113264893	SNP-9532	C/T	CT	TT	TT	TT	TT	TT	CT	TT	TT	TT	TT	TT	6	0
chr13	114028431	114028432	SNP-9657	T/G	GG	GT	GG	GT	GT	GG	GG	GT	GG	GT	GT	GG	6	0
chr14	19785864	19785865	SNP-9663	T/C	CC	CC	TT	CC	CC	CT	CC	CC	TT	CC	CC	CT	6	0
chr14	20025496	20025497	SNP-9666	A/G	GG	AG	AG	AA	AG	AG	GG	AG	AG	AA	AG	AG	6	0
chr14	20025534	20025535	SNP-9667	G/A	AA	AA	AA	GG	AA	AG	AA	AA	AA	GG	AA	AG	6	0
chr14	20029606	20029607	SNP-9668	T/C	CT	TT	CC	CT	TT	CT	CT	TT	CC	CT	TT	CT	6	0
chr14	20151583	20151584	SNP-9676	C/A	AC	AC	AC	CC	AC	AC	AC	AC	AC	CC	AC	AC	6	0
chr14	20374802	20374803	SNP-9684	T/G	GT	TT	TT	TT	TT	TT	GT	TT	TT	TT	TT	TT	6	0
chr14	20405193	20405194	SNP-9689	C/A	AC	CC	CC	CC	AC	CC	AC	CC	CC	CC	AC	CC	6	0
chr14	20605117	20605118	SNP-9693	C/T	TT	CT	CT	TT	CT	CT	TT	CT	CT	TT	CT	CT	6	0
chr14	21335116	21335117	SNP-9709	T/C	CT	CC	CC	CC	CT	CC	CT	CC	CC	0	CT	CC	5	0
chr14	21541089	21541090	SNP-9724	G/C	CG	CC	CG	CG	CG	CC	CG	CC	CG	CG	CG	CC	6	0
chr14	21764170	21764171	SNP-9740	A/G	GG	AG	GG	GG	GG	GG	GG	AG	GG	GG	GG	GG	6	0
chr14	21803225	21803226	SNP-9743	G/T	TT	GT	GG	TT	GT	GT	TT	GT	GG	TT	GT	GT	6	0
chr14	21925809	21925810	SNP-9750	A/G	GG	AG	AA	GG	GG	AG	GG	AG	AA	GG	GG	AG	6	0
chr14	21930285	21930286	SNP-9751	G/A	AA	AA	GG	AA	AA	AG	AA	AA	GG	AA	AA	AG	6	0
chr14	22011988	22011989	SNP-9752	C/A	AC	AC	AA	CC	AC	AC	AC	AC	AA	CC	AC	AC	6	0
chr14	22109167	22109168	SNP-9766	T/A	AA	AT	AT	TT	AT	TT	AA	AT	AT	0	AT	TT	5	0
chr14	22128624	22128625	SNP-9768	T/C	CC	CC	CT	CC	CC	CC	CC	CC	CT	CC	CC	CC	6	0
chr14	22137770	22137771	SNP-9769	T/C	CC	CT	TT	TT	CT	TT	CC	CT	TT	TT	CT	TT	6	0
chr14	22183223	22183224	SNP-9771	T/C	TT	CC	CT	CC	CT	CT	TT	CC	CT	CC	CT	CT	6	0
chr14	22288067	22288068	SNP-9774	A/T	TT	TT	AT	AT	TT	TT	TT	TT	AT	AT	TT	TT	6	0
chr14	22316649	22316650	SNP-9776	C/T	CC	TT	TT	TT	CT	TT	CC	TT	TT	TT	CT	TT	6	0
chr14	22316670	22316671	SNP-9777	C/T	CT	TT	TT	TT	TT	TT	CT	TT	TT	TT	TT	TT	6	0
chr14	22351949	22351950	SNP-9779	G/A	AG	AG	GG	AA	AG	AG	AG	AG	GG	AA	AG	AG	6	0
chr14	22351991	22351992	SNP-9780	A/G	GG	AG	GG	GG	AG	GG	GG	AG	GG	GG	AG	GG	6	0
chr14	22480120	22480121	SNP-9786	C/T	CT	CC	TT	CC	CC	CT	CT	CC	TT	CC	CC	CT	6	0
chr14	22633603	22633604	SNP-9789	G/C	CG	CC	CG	CG	CC	CG	CG	CC	CG	CG	CC	CG	6	0
chr14	22885248	22885249	SNP-9792	C/G	CG	CG	CG	GG	GG	GG	CG	CG	CG	GG	GG	GG	6	0
chr14	23597511	23597512	SNP-9808	A/G	GG	AG	AG	AG	AG	GG	GG	AG	AG	AG	AG	GG	6	0
chr14	23791740	23791741	SNP-9811	G/A	GG	AG	GG	GG	GG	GG	GG	AG	GG	GG	GG	GG	6	0
chr14	23975903	23975904	SNP-9817	T/C	CC	CT	CC	CC	CC	CC	CC	CT	CC	CC	CC	CC	6	0
chr14	24345489	24345490	SNP-9827	A/C	AA	AC	CC	AC	AC	AC	AA	AC	CC	AC	AC	AC	6	0
chr14	24357063	24357064	SNP-9830	T/C	CC	CC	CT	CC	CC	CT	CC	CC	CT	CC	CC	CT	6	0
chr14	24920671	24920672	SNP-9835	A/T	AA	TT	TT	AA	AT	AT	AA	TT	TT	AA	AT	AT	6	0
chr14	25077033	25077034	SNP-9836	G/T	TT	GG	GT	TT	GT	TT	TT	GG	GT	TT	GT	TT	6	0
chr14	28174542	28174543	SNP-9840	T/C	CT	CC	CC	CT	CT	CC	CT	CC	CC	0	CT	CC	5	0
chr14	28313471	28313472	SNP-9841	G/A	AG	AA	GG	GG	AA	GG	AG	AA	0	0	AA	GG	4	0
chr14	29068584	29068585	SNP-9844	T/G	GT	GG	GT	TT	GT	GT	GT	GG	GT	TT	GT	GT	6	0
chr14	29088025	29088026	SNP-9846	G/A	AG	AA	AG	AA	AA	AG	AG	AA	AG	AA	AA	AG	6	0
chr14	30623470	30623471	SNP-9851	G/T	GG	GT	GT	TT	GT	GT	GG	0	GT	TT	GT	GT	5	0
chr14	32115260	32115261	SNP-9863	T/C	CT	TT	CT	CT	TT	CT	CT	TT	CT	CT	TT	CT	6	0
chr14	33767128	33767129	SNP-9872	T/C	CC	CC	CT	CT	CC	CT	CC	CC	CT	CT	CC	CT	6	0
chr14	35524601	35524602	SNP-9884	A/C	CC	AC	AC	CC	CC	CC	CC	AC	AC	0	CC	CC	5	0
chr14	35524638	35524639	SNP-9885	G/A	AA	AG	AG	AA	AA	AA	AA	AG	AG	AA	AA	AA	6	0
chr14	35524670	35524671	SNP-9886	C/T	TT	CC	CT	CT	CT	CT	TT	CC	CT	CT	CT	CT	6	0
chr14	37525043	37525044	SNP-9895	G/T	TT	GG	GG	GG	GT	GG	TT	GG	GG	GG	GT	GG	6	0
chr14	41363531	41363532	SNP-9906	A/G	GG	GG	GG	AG	GG	GG	GG	GG	GG	AG	GG	GG	6	0
chr14	46029609	46029610	SNP-9913	G/T	GT	TT	GT	GG	TT	GG	GT	TT	GT	GG	TT	GG	6	0
chr14	46029675	46029676	SNP-9914	A/G	AG	GG	AG	AA	GG	AA	AG	GG	AG	AA	GG	AA	6	0
chr14	46190928	46190929	SNP-9916	A/G	AG	GG	AG	AA	GG	AA	AG	GG	AG	AA	GG	AA	6	0
chr14	48842774	48842775	SNP-9920	A/C	CC	AC	AC	AC	AC	AC	CC	AC	AC	AC	AC	AC	6	0
chr14	48842864	48842865	SNP-9921	A/T	TT	AT	AT	AT	AT	AT	TT	AT	AT	AT	AT	AT	6	0
chr14	49574960	49574961	SNP-9929	C/T	TT	CT	TT	CT	CT	TT	TT	CT	TT	CT	CT	TT	6	0
chr14	49854668	49854669	SNP-9934	A/C	AC	CC	AC	AA	AC	AA	AC	CC	AC	AA	AC	AA	6	0
chr14	50251139	50251140	SNP-9935	T/C	CC	CT	CC	CC	CC	CC	CC	CT	CC	CC	CC	CC	6	0
chr14	50314525	50314526	SNP-9936	A/G	AG	AA	GG	GG	AG	GG	AG	AA	GG	GG	AG	GG	6	0
chr14	51342201	51342202	SNP-9952	C/G	GG	CG	CG	CG	CG	CC	GG	CG	CG	CG	CG	CC	6	0
chr14	51342250	51342251	SNP-9953	A/C	CC	AC	AC	AC	AC	AA	CC	AC	AC	AC	AC	AA	6	0
chr14	52935632	52935633	SNP-9968	T/C	CT	TT	CT	CT	TT	CT	CT	TT	CT	CT	TT	CT	6	0
chr14	53076203	53076204	SNP-9974	T/A	AA	AA	AT	AA	AA	AT	AA	AA	AT	AA	AA	AT	6	0
chr14	54100596	54100597	SNP-9984	T/G	GT	GT	GG	GG	TT	GG	GT	GT	GG	GG	TT	GG	6	0
chr14	54228197	54228198	SNP-9987	A/G	GG	AG	AG	GG	GG	GG	GG	AG	AG	GG	GG	GG	6	0
chr14	54350730	54350731	SNP-9989	T/G	GT	GG	GT	GT	GT	TT	GT	GG	GT	GT	GT	TT	6	0
chr14	54674687	54674688	SNP-9994	A/C	CC	AA	CC	AC	AC	AC	CC	AA	CC	AC	AC	AC	6	0
chr14	54674788	54674789	SNP-9995	C/A	AA	CC	AA	AC	AC	AC	AA	CC	AA	AC	AC	AC	6	0
chr14	54891300	54891301	SNP-10000	G/A	AA	GG	AA	AG	AG	AG	AA	GG	AA	AG	AG	AG	6	0
chr14	54961769	54961770	SNP-10001	T/C	TT	TT	CT	CT	TT	CT	TT	TT	CT	CT	TT	CT	6	0
chr14	55784098	55784099	SNP-10014	C/T	CT	TT	CT	TT	TT	CT	CT	TT	CT	TT	TT	CT	6	0
chr14	55830796	55830797	SNP-10015	C/T	CT	TT	TT	TT	TT	TT	CT	TT	TT	TT	TT	TT	6	0
chr14	56018941	56018942	SNP-10017	T/C	CC	CT	CT	CC	CT	CC	CC	CT	CT	CC	CT	CC	6	0
chr14	56027925	56027926	SNP-10018	G/C	CG	CG	CC	GG	CG	CG	CG	CG	CC	GG	CG	CG	6	0
chr14	56027999	56028000	SNP-10019	T/C	CT	CT	CC	TT	CT	CT	CT	CT	CC	TT	CT	CT	6	0
chr14	56411037	56411038	SNP-10021	A/T	TT	AT	TT	TT	AT	TT	TT	AT	TT	TT	AT	TT	6	0
chr14	56805706	56805707	SNP-10024	C/T	TT	CT	TT	TT	CT	TT	TT	CT	TT	TT	CT	TT	6	0
chr14	57229312	57229313	SNP-10027	G/A	AA	AG	AA	AG	AA	AG	AA	AG	AA	AG	AA	AG	6	0
chr14	57609284	57609285	SNP-10031	C/T	CT	CT	CC	CC	TT	CC	CT	CT	CC	CC	TT	CC	6	0
chr14	58592045	58592046	SNP-10040	G/C	CG	CG	CG	CG	CG	GG	CG	CG	CG	CG	CG	GG	6	0
chr14	58592085	58592086	SNP-10041	T/C	CT	CT	CT	CC	CT	CT	CT	CT	CT	CC	CT	CT	6	0
chr14	58735873	58735874	SNP-10045	T/C	CC	TT	TT	CT	CT	TT	CC	TT	TT	CT	CT	TT	6	0
chr14	59020442	59020443	SNP-10051	C/A	AA	AA	AA	AC	AA	AC	AA	AA	AA	AC	AA	AC	6	0
chr14	59434374	59434375	SNP-10060	C/T	CT	TT	CT	CC	TT	CC	CT	TT	CT	CT	TT	0	4	1
chr14	59868505	59868506	SNP-10066	C/T	CT	TT	TT	TT	TT	TT	CT	TT	TT	TT	TT	TT	6	0
chr14	60806172	60806173	SNP-10074	A/G	AA	AG	AA	AG	AA	AG	AA	AG	AA	AG	AA	AG	6	0
chr14	61426476	61426477	SNP-10082	G/A	AG	AG	AG	GG	GG	AG	AG	AG	AG	GG	GG	AG	6	0
chr14	61461637	61461638	SNP-10084	T/C	CT	CC	CC	TT	CT	CT	CT	CC	CC	TT	CT	CT	6	0
chr14	61663488	61663489	SNP-10085	G/C	CG	CC	CC	CG	CC	CC	CG	CC	CC	CG	CC	CC	6	0
chr14	62711306	62711307	SNP-10089	C/G	GG	GG	CC	GG	GG	CG	GG	GG	CC	GG	GG	CG	6	0
chr14	62845436	62845437	SNP-10097	C/T	CC	CT	CC	CC	CC	CC	CC	CT	CC	CC	CC	CC	6	0
chr14	62925512	62925513	SNP-10100	T/C	CC	CT	CC	CC	CC	CC	CC	CT	CC	CC	CC	CC	6	0
chr14	64208127	64208128	SNP-10111	G/A	AG	AA	GG	AA	AA	AG	AG	AA	GG	AA	AA	AG	6	0
chr14	64520382	64520383	SNP-10119	T/G	GG	TT	GT	GG	GT	GT	GG	TT	GT	GG	GT	GT	6	0
chr14	66282984	66282985	SNP-10136	A/G	GG	AG	GG	GG	AG	GG	GG	AG	GG	GG	AG	GG	6	0
chr14	66963781	66963782	SNP-10138	G/A	AG	AA	AA	AG	AA	AA	AG	AA	AA	AG	AA	AA	6	0
chr14	67241092	67241093	SNP-10146	C/T	CT	CT	TT	CT	TT	CT	CT	CT	TT	CT	TT	CT	6	0
chr14	67373677	67373678	SNP-10147	A/G	AA	GG	AG	AG	AG	AG	AA	GG	AG	AG	AG	AG	6	0
chr14	68478449	68478450	SNP-10167	A/G	AG	AG	AA	AG	AG	AA	AG	AG	AA	AG	AG	AA	6	0
chr14	68824674	68824675	SNP-10172	C/T	TT	CT	CT	CT	CT	CT	TT	CT	CT	CT	CT	CT	6	0
chr14	69140236	69140237	SNP-10182	C/T	CC	CC	CT	CC	CC	CT	CC	CC	CT	CC	CC	CT	6	0
chr14	69267941	69267942	SNP-10184	C/T	CT	TT	CT	TT	CT	CT	CT	TT	CT	TT	CT	CT	6	0
chr14	69623795	69623796	SNP-10192	T/C	TT	CC	TT	CT	CT	TT	TT	CC	TT	CT	CT	TT	6	0
chr14	69633533	69633534	SNP-10193	A/G	GG	GG	GG	AG	GG	GG	GG	GG	GG	AG	GG	GG	6	0
chr14	70121879	70121880	SNP-10196	A/C	CC	CC	AC	AC	CC	CC	CC	CC	AC	AC	CC	CC	6	0
chr14	71257602	71257603	SNP-10213	C/T	CT	CT	CT	CT	TT	CT	CT	CT	CT	CT	TT	CT	6	0
chr14	71715201	71715202	SNP-10218	G/A	AG	AA	AG	AA	AG	AA	AG	AA	AG	AA	AG	AA	6	0
chr14	72009487	72009488	SNP-10223	T/C	CC	CC	CC	CT	CC	CT	CC	0	CC	CT	CC	CT	5	0
chr14	72050669	72050670	SNP-10224	C/T	TT	TT	TT	CT	TT	CT	TT	TT	TT	CT	TT	CT	6	0
chr14	72803162	72803163	SNP-10231	G/A	AA	AA	AA	AG	AA	AG	AA	AA	AA	AG	AA	AG	6	0
chr14	73008697	73008698	SNP-10232	A/G	GG	AG	GG	GG	GG	GG	GG	AG	GG	GG	GG	GG	6	0
chr14	73311440	73311441	SNP-10243	G/T	GT	TT	TT	TT	GT	TT	GT	TT	TT	TT	GT	TT	6	0
chr14	73388466	73388467	SNP-10246	G/A	GG	GG	GG	AG	GG	GG	GG	GG	GG	AG	GG	GG	6	0
chr14	73388506	73388507	SNP-10247	T/G	GT	GG	TT	GT	GT	TT	GT	GG	TT	GT	GT	TT	6	0
chr14	73744648	73744649	SNP-10253	G/A	GG	AG	AA	AA	AG	AA	GG	AG	AA	AA	AG	AA	6	0
chr14	73794012	73794013	SNP-10260	G/A	AG	AG	AA	0	AG	AG	AG	AG	AA	GG	AG	AG	5	0
chr14	73898912	73898913	SNP-10264	T/G	GG	GT	GG	GG	GG	GG	GG	GT	GG	GG	GG	GG	6	0
chr14	74843625	74843626	SNP-10276	G/C	GG	CC	GG	CC	CG	CG	GG	CC	GG	CC	CG	CG	6	0
chr14	75051608	75051609	SNP-10282	C/T	CC	CT	CT	CC	CC	CT	CC	CT	CT	CC	CC	CT	6	0
chr14	75992550	75992551	SNP-10301	G/C	CG	CC	CC	CC	CC	CC	CG	CC	CC	CC	0	CC	5	0
chr14	76050857	76050858	SNP-10303	C/T	CT	TT	TT	CC	CT	CT	CT	TT	TT	CC	CT	CT	6	0
chr14	76497221	76497222	SNP-10313	C/G	CC	CG	CG	CC	CG	CG	CC	CG	CG	CC	CG	CG	6	0
chr14	76589626	76589627	SNP-10315	G/T	GT	GT	GT	TT	GT	GT	GT	GT	GT	TT	GT	GT	6	0
chr14	76589669	76589670	SNP-10316	A/T	AT	AT	AT	AA	AT	AT	AT	AT	AT	AA	AT	AT	6	0
chr14	77189730	77189731	SNP-10333	T/G	GT	GT	GT	GG	TT	GG	GT	GT	GT	GG	TT	GG	6	0
chr14	77243500	77243501	SNP-10336	C/T	TT	TT	TT	CC	TT	CT	TT	TT	TT	CC	TT	CT	6	0
chr14	77558296	77558297	SNP-10344	T/G	GT	GG	GT	GG	GT	GT	GT	GG	GT	GG	GT	GT	6	0
chr14	77565784	77565785	SNP-10345	A/C	CC	CC	AC	CC	CC	CC	CC	CC	AC	CC	CC	CC	6	0
chr14	78495975	78495976	SNP-10350	G/A	GG	AA	AA	AA	AG	AA	GG	AA	AA	AA	AG	AA	6	0
chr14	80172342	80172343	SNP-10354	A/C	AC	CC	CC	CC	AC	CC	AC	CC	CC	CC	AC	CC	6	0
chr14	80172421	80172422	SNP-10356	C/A	AC	AA	AA	AA	AC	AA	AC	AA	AA	AA	AC	AA	6	0
chr14	80532647	80532648	SNP-10361	C/T	TT	CT	TT	CC	TT	CT	TT	CT	TT	CC	TT	CT	6	0
chr14	80706826	80706827	SNP-10362	A/G	AA	GG	AG	AG	AG	GG	AA	GG	AG	AG	AG	GG	6	0
chr14	81526578	81526579	SNP-10370	G/A	AG	GG	GG	AG	GG	AG	AG	GG	GG	AG	GG	AG	6	0
chr14	81528224	81528225	SNP-10372	T/G	GG	TT	GG	GG	GT	GG	GG	TT	GG	GG	GT	GG	6	0
chr14	84732173	84732174	SNP-10377	C/T	TT	TT	TT	CT	TT	TT	TT	TT	TT	CT	TT	TT	6	0
chr14	85574668	85574669	SNP-10379	A/C	AC	AA	AC	AC	AA	AC	AC	AA	AC	AC	AA	AC	6	0
chr14	86497394	86497395	SNP-10382	C/T	TT	TT	CT	CT	TT	CC	TT	TT	CT	CT	TT	CC	6	0
chr14	87341503	87341504	SNP-10391	A/G	AG	AG	AG	AG	AG	AG	AG	AG	AG	AG	AG	AG	6	0
chr14	87481125	87481126	SNP-10397	G/A	AG	AA	GG	GG	AA	GG	AG	AA	GG	GG	AA	GG	6	0
chr14	87481247	87481248	SNP-10399	A/G	AG	GG	AA	AA	GG	AA	AG	GG	AA	AA	GG	AA	6	0
chr14	88404850	88404851	SNP-10403	T/A	AA	AT	AA	AT	AA	AA	AA	AT	AA	AT	AA	AA	6	0
chr14	88466355	88466356	SNP-10404	C/T	CC	CT	CC	CC	CC	CC	CC	CT	CC	CC	CC	CC	6	0
chr14	88844464	88844465	SNP-10412	A/G	AG	AA	GG	GG	AA	GG	AG	AA	GG	GG	AA	GG	6	0
chr14	89475754	89475755	SNP-10419	G/T	GT	GG	GG	TT	GG	GT	GT	GG	GG	TT	GG	GT	6	0
chr14	89646167	89646168	SNP-10420	A/C	AA	AC	AA	AA	AA	AA	AA	AC	AA	AA	AA	AA	6	0
chr14	90055220	90055221	SNP-10426	G/A	AG	AG	AG	AG	AG	GG	AG	AG	AG	AG	AG	GG	6	0
chr14	90649698	90649699	SNP-10436	G/C	CG	CC	CC	CG	CG	CG	CG	CC	CC	CG	CG	CG	6	0
chr14	90822756	90822757	SNP-10439	C/A	AC	AA	AC	AA	AA	AC	AC	AA	AC	AA	AA	AC	6	0
chr14	90822785	90822786	SNP-10440	T/G	GG	GT	GG	GG	GT	GG	GG	GT	GG	GG	GT	GG	6	0
chr14	90908802	90908803	SNP-10450	C/T	TT	TT	TT	CT	TT	CT	TT	TT	TT	CT	TT	CT	6	0
chr14	90908811	90908812	SNP-10451	A/G	GG	AG	GG	GG	AG	GG	GG	AG	GG	GG	AG	GG	6	0
chr14	90955058	90955059	SNP-10453	T/C	TT	CT	TT	TT	CT	TT	TT	CT	TT	TT	CT	TT	6	0
chr14	91629614	91629615	SNP-10467	T/C	CT	CC	CC	CT	CT	CC	CT	CC	CC	CT	CT	CC	6	0
chr14	92094752	92094753	SNP-10476	G/A	AA	AG	GG	AG	AA	GG	AA	AG	GG	AG	AA	GG	6	0
chr14	92212286	92212287	SNP-10479	C/T	CT	CT	TT	CT	CC	CT	CT	CT	TT	CT	CC	CT	6	0
chr14	92320164	92320165	SNP-10488	G/C	CG	CC	CG	GG	CC	GG	CG	CC	0	GG	CC	GG	5	0
chr14	92675465	92675466	SNP-10494	A/T	AT	AT	AA	AT	TT	AA	AT	AT	AA	AT	TT	AA	6	0
chr14	92696493	92696494	SNP-10495	C/T	CT	CT	CT	CT	CC	CC	CT	CT	CT	CT	CC	CC	6	0
chr14	92714374	92714375	SNP-10496	G/A	AG	AA	AA	AA	AA	AA	AG	AA	AA	AA	AA	AA	6	0
chr14	93073206	93073207	SNP-10502	A/G	GG	AG	AG	GG	AG	AG	GG	AG	AG	GG	AG	AG	6	0
chr14	93429194	93429195	SNP-10508	C/A	AC	AA	AA	AA	AA	AA	AC	AA	AA	AA	AA	AA	6	0
chr14	93538043	93538044	SNP-10518	T/G	GG	GG	GT	GT	GG	GT	GG	GG	GT	GT	GG	GT	6	0
chr14	93843628	93843629	SNP-10529	A/G	AG	AG	AG	AG	AG	GG	AG	AG	AG	AG	AG	GG	6	0
chr14	93908492	93908493	SNP-10532	G/A	AA	AG	AA	AA	AG	AA	AA	AG	AA	AA	AG	AA	6	0
chr14	94099604	94099605	SNP-10543	T/G	GG	GG	GT	TT	GG	TT	GG	GG	GT	TT	GG	TT	6	0
chr14	94243741	94243742	SNP-10547	T/A	AT	TT	AT	AT	AT	AA	AT	TT	AT	AT	AT	AA	6	0
chr14	94285059	94285060	SNP-10548	C/T	TT	CT	CT	CT	CT	TT	TT	CT	CT	CT	CT	TT	6	0
chr14	94571789	94571790	SNP-10556	G/A	GG	AG	AG	GG	GG	GG	GG	AG	AG	GG	GG	GG	6	0
chr14	94635308	94635309	SNP-10559	C/T	CT	CC	CT	CT	CC	CC	CT	CC	CT	CT	CC	CC	6	0
chr14	94978824	94978825	SNP-10565	T/C	CC	CC	CT	CC	CC	CT	CC	CC	CT	CC	CC	CT	6	0
chr14	95097192	95097193	SNP-10571	A/G	GG	AG	GG	AG	AG	GG	GG	AG	GG	AG	AG	GG	6	0
chr14	95220106	95220107	SNP-10577	G/T	TT	TT	GT	TT	TT	GT	TT	TT	0	TT	TT	GT	5	0
chr14	95516028	95516029	SNP-10580	T/C	TT	CC	TT	TT	CT	TT	TT	CC	TT	TT	CT	TT	6	0
chr14	95635075	95635076	SNP-10588	C/T	TT	CT	TT	TT	CT	TT	TT	CT	TT	TT	CT	TT	6	0
chr14	95636763	95636764	SNP-10589	A/G	AA	GG	AA	AG	AG	AG	AA	GG	AA	AG	AG	AG	6	0
chr14	96835978	96835979	SNP-10603	G/A	AG	AA	AG	AA	AA	AG	AG	AA	AG	AA	AA	AG	6	0
chr14	98863345	98863346	SNP-10619	G/A	AG	GG	AG	AG	GG	AG	AG	GG	AG	AG	GG	AG	6	0
chr14	98863441	98863442	SNP-10620	G/A	AG	GG	AG	AA	GG	AG	AG	GG	AG	AA	GG	AG	6	0
chr14	99421577	99421578	SNP-10635	G/A	GG	GG	GG	AA	GG	AG	GG	GG	GG	AA	GG	AG	6	0
chr14	99435860	99435861	SNP-10636	T/C	CC	CC	CC	TT	CC	CT	CC	CC	CC	TT	CC	CT	6	0
chr14	99682845	99682846	SNP-10640	T/C	CT	CT	CT	CC	CT	CT	CT	CT	CT	CC	CT	CT	6	0
chr14	99914120	99914121	SNP-10647	T/C	CT	CT	TT	TT	CT	TT	CT	CT	TT	TT	CT	TT	6	0
chr14	100182021	100182022	SNP-10659	C/T	CT	TT	CC	TT	TT	CT	CT	TT	CC	TT	TT	CT	6	0
chr14	100191026	100191027	SNP-10661	C/T	CT	CT	TT	CC	CT	CT	CT	CT	TT	CC	CT	CT	6	0
chr14	100387543	100387544	SNP-10667	A/G	AG	AA	AG	AG	AA	GG	AG	AA	AG	AG	AA	GG	6	0
chr14	100620102	100620103	SNP-10672	T/C	TT	TT	CC	TT	TT	CT	TT	TT	CC	TT	TT	CT	6	0
chr14	101497312	101497313	SNP-10684	G/A	AA	AG	AG	AA	AG	AA	AA	AG	AG	AA	AG	AA	6	0
chr14	101582838	101582839	SNP-10688	A/G	AG	AG	GG	AG	AG	GG	AG	AG	GG	AG	AG	GG	6	0
chr14	102309425	102309426	SNP-10696	A/C	AA	AC	CC	AA	AA	AC	AA	AC	CC	AA	AA	AC	6	0
chr14	103143303	103143304	SNP-10723	A/G	AA	AG	AG	AG	AA	AA	AA	AG	AG	AG	AA	AA	6	0
chr14	104434201	104434202	SNP-10811	G/A	GG	GG	GG	AG	GG	GG	GG	GG	GG	AG	GG	GG	6	0
chr14	104464751	104464752	SNP-10813	T/C	TT	CC	CT	CC	CT	CT	TT	CC	CT	CC	CT	CT	6	0
chr14	104559311	104559312	SNP-10824	C/G	CC	CG	CC	CG	CG	CC	CC	CG	CC	CG	CG	CC	6	0
chr14	106358707	106358708	SNP-10985	C/A	AC	CC	AA	CC	AC	AC	AC	CC	AA	CC	AC	AC	6	0
chr15	19934259	19934260	SNP-11045	A/G	AG	GG	AG	AG	AG	GG	AG	GG	AG	AG	AG	GG	6	0
chr15	19963697	19963698	SNP-11058	T/G	GG	GG	GG	GT	GG	GG	GG	GG	GG	GT	GG	GG	6	0
chr15	23506521	23506522	SNP-11088	T/G	GT	GT	GT	TT	GT	TT	GT	GT	GT	TT	GT	TT	6	0
chr15	24685726	24685727	SNP-11099	G/A	AG	AA	AG	AA	AG	AG	AG	AA	AG	AG	AG	AG	5	1
chr15	24685739	24685740	SNP-11100	G/A	AG	AA	AG	AG	AG	AG	AG	AA	AG	AG	AG	AG	6	0
chr15	27063145	27063146	SNP-11115	G/A	AA	AG	AA	AA	AG	AA	AA	AG	AA	AA	AG	AA	6	0
chr15	27219473	27219474	SNP-11121	C/T	TT	0	0	0	TT	CT	TT	CT	CT	0	TT	CT	3	0
chr15	27424159	27424160	SNP-11122	G/A	GG	AG	AG	GG	GG	AG	GG	AG	AG	GG	0	AG	5	0
chr15	28005455	28005456	SNP-11129	G/A	GG	GG	GG	AG	GG	GG	GG	GG	GG	AG	GG	GG	6	0
chr15	28005502	28005503	SNP-11131	A/C	CC	AC	CC	CC	AC	CC	CC	0	CC	CC	AC	CC	5	0
chr15	29114080	29114081	SNP-11144	A/G	AG	AG	GG	GG	GG	GG	AG	AG	GG	GG	GG	GG	6	0
chr15	29209015	29209016	SNP-11146	C/T	CC	CT	CT	TT	CC	CT	CC	CT	CT	TT	CC	CT	6	0
chr15	29685128	29685129	SNP-11153	C/T	CT	CT	CT	CT	CC	CT	CT	CT	CT	CT	CC	CT	6	0
chr15	30759049	30759050	SNP-11164	A/G	AA	AG	AG	AA	AA	AA	AA	AG	AG	AA	AA	AA	6	0
chr15	31212380	31212381	SNP-11169	A/G	AG	AG	AG	GG	AG	AG	AG	AG	AG	GG	AG	AG	6	0
chr15	31372370	31372371	SNP-11173	C/A	AA	CC	AC	AC	AC	AC	AA	CC	AC	AC	AC	AC	6	0
chr15	31389138	31389139	SNP-11177	A/G	GG	AG	GG	GG	AG	GG	GG	AG	GG	GG	AG	GG	6	0
chr15	31815284	31815285	SNP-11184	A/G	GG	AA	AG	GG	AG	GG	GG	AA	AG	GG	AG	GG	6	0
chr15	31815310	31815311	SNP-11185	T/C	CC	CT	CT	CC	CT	CC	CC	CT	CT	CC	CT	CC	6	0
chr15	33049378	33049379	SNP-11199	T/C	TT	TT	CT	CT	TT	CT	TT	TT	CT	CT	TT	CT	6	0
chr15	36519989	36519990	SNP-11208	G/A	AA	AG	AG	AG	AA	AG	AA	AG	AG	AG	AA	AG	6	0
chr15	36770424	36770425	SNP-11213	G/C	CC	CC	CC	CG	CC	CG	CC	CC	CC	CG	CC	CG	6	0
chr15	36787550	36787551	SNP-11218	A/C	AC	AA	AC	AA	AA	AA	AC	AA	AC	AA	AA	AA	6	0
chr15	36897405	36897406	SNP-11219	T/C	TT	CT	TT	CT	CT	TT	TT	CT	TT	CT	CT	TT	6	0
chr15	37392635	37392636	SNP-11221	G/A	GG	AA	AG	AG	AG	GG	GG	AA	AG	AG	AG	GG	6	0
chr15	37392679	37392680	SNP-11222	A/C	AA	AC	AC	AA	AC	AA	AA	AC	AC	AA	AC	AA	6	0
chr15	37392695	37392696	SNP-11223	C/T	CC	CT	CT	CC	CT	CC	CC	CT	CT	CC	CT	CC	6	0
chr15	37836603	37836604	SNP-11227	T/C	CC	CT	CC	CC	CT	CC	CC	CT	CC	CC	CT	CC	6	0
chr15	37954610	37954611	SNP-11228	T/C	TT	CT	TT	CT	TT	TT	TT	CT	TT	CT	TT	TT	6	0
chr15	38296891	38296892	SNP-11239	G/A	AG	AG	AG	AG	AG	GG	AG	AG	AG	AG	AG	GG	6	0
chr15	38673912	38673913	SNP-11255	C/T	CT	TT	CT	TT	CT	TT	CT	TT	CT	TT	CT	TT	6	0
chr15	38883388	38883389	SNP-11258	C/T	CT	TT	CT	CT	TT	CT	CT	TT	CT	CT	TT	CT	6	0
chr15	38886640	38886641	SNP-11259	T/C	CT	CC	CT	CT	CT	CT	CT	CC	CT	0	CT	CT	5	0
chr15	39032967	39032968	SNP-11262	A/G	AA	AG	GG	GG	AA	GG	AA	AG	GG	GG	AA	GG	6	0
chr15	39665499	39665500	SNP-11271	C/A	AC	AC	AC	CC	AA	AC	AC	AC	AC	CC	AA	AC	6	0
chr15	39683548	39683549	SNP-11272	T/C	CC	CT	CC	TT	CC	CT	CC	CT	CC	TT	CC	CT	6	0
chr15	39891113	39891114	SNP-11274	T/C	CC	CT	CC	TT	CC	CT	CC	CT	CC	TT	CC	CT	6	0
chr15	39984137	39984138	SNP-11275	C/G	GG	CG	GG	CC	GG	CG	GG	CG	GG	CC	GG	CG	6	0
chr15	40016923	40016924	SNP-11276	T/C	TT	CT	CT	TT	CT	TT	TT	CT	CT	TT	CT	0	5	0
chr15	43258780	43258781	SNP-11294	T/C	CC	CT	TT	TT	CT	TT	CC	CT	TT	TT	CT	TT	6	0
chr15	44391767	44391768	SNP-11319	C/T	CT	TT	TT	CT	TT	TT	CT	TT	TT	CT	TT	TT	6	0
chr15	44391854	44391855	SNP-11320	G/A	AA	AA	AG	AG	AA	GG	AA	AA	AG	AG	AA	GG	6	0
chr15	46721112	46721113	SNP-11327	G/C	CG	CG	CC	CC	CC	CC	CG	CG	CC	CC	CC	CC	6	0
chr15	46935483	46935484	SNP-11330	G/T	GT	GT	TT	TT	GT	TT	GT	GT	TT	TT	GT	TT	6	0
chr15	47225706	47225707	SNP-11331	T/C	CT	CC	CC	CC	CC	CC	CT	CC	CC	CC	CC	CC	6	0
chr15	48196094	48196095	SNP-11335	C/G	GG	GG	GG	CG	GG	CG	GG	GG	GG	CG	GG	CG	6	0
chr15	48225078	48225079	SNP-11339	T/G	GG	GG	GT	GG	GG	GG	GG	GG	GT	GG	GG	GG	6	0
chr15	48225106	48225107	SNP-11340	C/T	TT	CT	CT	CT	CT	CT	TT	CT	CT	TT	CT	CT	5	1
chr15	48394043	48394044	SNP-11341	G/C	CG	GG	GG	GG	CG	GG	CG	0	GG	GG	CG	GG	5	0
chr15	48965557	48965558	SNP-11344	C/G	GG	GG	CG	GG	GG	CG	GG	GG	CG	GG	GG	CG	6	0
chr15	49482944	49482945	SNP-11351	A/G	AG	AG	AG	AA	AA	AA	AG	AG	AG	AA	AA	AA	6	0
chr15	49768582	49768583	SNP-11355	T/C	TT	TT	CC	CT	TT	CC	TT	TT	CC	CT	TT	CC	6	0
chr15	50192153	50192154	SNP-11360	C/A	AC	AC	AA	AA	AC	AA	AC	AC	AA	AA	AC	AA	6	0
chr15	51666532	51666533	SNP-11372	G/T	GG	GT	TT	GT	GT	GT	GG	GT	TT	GT	GT	GT	6	0
chr15	51796630	51796631	SNP-11375	T/C	TT	TT	CT	TT	TT	TT	TT	TT	CT	TT	TT	TT	6	0
chr15	52353614	52353615	SNP-11379	T/C	CC	CT	CC	CT	CC	CC	CC	CT	CC	CT	CC	CC	6	0
chr15	53276703	53276704	SNP-11381	C/A	AA	AC	AA	AA	AC	AA	AA	AC	AA	AA	AC	AA	6	0
chr15	53487539	53487540	SNP-11382	A/G	AG	AG	AG	AG	0	GG	AG	AG	AG	AG	GG	GG	5	0
chr15	53514878	53514879	SNP-11384	G/A	AA	AA	AA	AG	AA	AG	AA	AA	AA	AG	AA	AG	6	0
chr15	53997459	53997460	SNP-11389	A/G	GG	AG	AG	GG	AG	AG	GG	AG	AG	GG	AG	AG	6	0
chr15	54901362	54901363	SNP-11397	C/T	CC	CC	CT	CT	CC	CC	CC	CC	CT	CT	CC	CC	6	0
chr15	54997853	54997854	SNP-11399	A/C	AA	0	AA	AC	AA	AA	AA	AA	AA	AC	AA	AA	5	0
chr15	55451863	55451864	SNP-11406	C/T	TT	TT	CT	CC	TT	CC	TT	TT	CT	CC	TT	CC	6	0
chr15	55831991	55831992	SNP-11413	T/C	CT	TT	CC	CT	TT	CC	CT	TT	CC	CT	TT	CC	6	0
chr15	55940749	55940750	SNP-11414	C/T	CT	CT	CT	CT	TT	TT	CT	CT	CT	CT	TT	TT	6	0
chr15	55945898	55945899	SNP-11417	T/G	GT	GT	GT	GT	GG	GG	GT	GT	GT	GT	GG	GG	6	0
chr15	56150533	56150534	SNP-11419	G/C	CG	CC	CC	CG	CG	CC	CG	CC	CC	CG	CG	CC	6	0
chr15	56262197	56262198	SNP-11420	T/C	CT	CT	CT	CC	CT	CC	CT	CT	CT	CC	CT	CC	6	0
chr15	57252187	57252188	SNP-11432	A/G	GG	AA	GG	AA	AG	AG	GG	AA	GG	AA	AG	AG	6	0
chr15	57327085	57327086	SNP-11437	A/G	AA	AA	AA	AG	AA	AA	AA	AA	AA	AG	AA	AA	6	0
chr15	57377888	57377889	SNP-11438	A/C	CC	CC	CC	AC	CC	CC	CC	CC	CC	AC	CC	CC	6	0
chr15	57378370	57378371	SNP-11439	T/G	TT	TT	GG	GT	TT	GT	TT	TT	GG	GT	TT	GT	6	0
chr15	57492296	57492297	SNP-11440	C/T	CC	CT	CC	CT	CT	CC	CC	CT	CC	CT	CT	CC	6	0
chr15	57770919	57770920	SNP-11449	T/C	CT	CC	CT	TT	CT	CT	CT	CC	CT	TT	CT	CT	6	0
chr15	58408534	58408535	SNP-11459	C/T	TT	CC	TT	CT	CT	CT	TT	CC	TT	CT	CT	CT	6	0
chr15	58752136	58752137	SNP-11465	A/G	AG	AG	AG	AA	GG	AG	AG	AG	AG	AA	GG	AG	6	0
chr15	59700803	59700804	SNP-11471	T/A	AA	AT	AA	AT	AT	AA	AA	AT	AA	AT	AT	AA	6	0
chr15	60205477	60205478	SNP-11478	T/G	GT	GT	TT	GG	GG	GT	GT	GT	TT	GG	GG	GT	6	0
chr15	61482190	61482191	SNP-11495	G/T	GT	TT	GT	TT	TT	TT	GT	TT	GT	TT	TT	TT	6	0
chr15	62024660	62024661	SNP-11502	G/A	AG	GG	AA	GG	GG	AG	AG	0	AA	GG	GG	AG	5	0
chr15	62176139	62176140	SNP-11504	G/T	GT	GT	GG	GG	GT	GG	GT	GT	GG	GG	GT	GG	6	0
chr15	62846703	62846704	SNP-11511	C/T	CC	CT	CC	CC	CC	CC	CC	CT	CC	CC	CC	CC	6	0
chr15	63465193	63465194	SNP-11524	T/A	AT	AA	TT	AT	AT	TT	AT	AA	TT	AT	AT	TT	6	0
chr15	64930803	64930804	SNP-11548	C/G	CG	CG	GG	GG	CC	GG	CG	CG	0	GG	0	GG	4	0
chr15	65942966	65942967	SNP-11563	T/A	AT	AA	AA	AA	AA	AA	AT	AA	0	AA	AA	0	4	0
chr15	65985964	65985965	SNP-11564	T/C	CT	CC	CT	CT	CC	CT	CT	CC	CT	CT	CC	CT	6	0
chr15	67115279	67115280	SNP-11581	T/C	TT	CT	CT	TT	TT	TT	TT	CT	CT	TT	TT	TT	6	0
chr15	67382875	67382876	SNP-11582	G/A	GG	AG	AG	GG	GG	GG	GG	AG	AG	GG	GG	GG	6	0
chr15	67655512	67655513	SNP-11585	A/C	AC	AA	AA	AC	AA	AC	AC	AA	AA	AC	AA	AC	6	0
chr15	68260981	68260982	SNP-11597	C/A	AC	AC	AA	AC	CC	AA	AC	AC	AA	AC	CC	AA	6	0
chr15	68293869	68293870	SNP-11599	G/A	AG	AG	GG	AG	AA	GG	AG	AG	GG	AG	AA	GG	6	0
chr15	68339303	68339304	SNP-11601	T/C	CC	TT	CT	CC	CT	CT	CC	TT	CT	CC	CT	CT	6	0
chr15	68339356	68339357	SNP-11602	A/G	GG	AA	AG	GG	AG	AG	AG	AA	AG	GG	AG	0	4	1
chr15	68342574	68342575	SNP-11605	C/T	CT	CC	CC	CT	CT	CC	CT	CC	CC	CT	CT	CC	6	0
chr15	69731295	69731296	SNP-11622	T/C	CT	CC	CC	CT	CC	CC	CT	CC	CC	CT	CC	CC	6	0
chr15	71363705	71363706	SNP-11638	C/T	CC	CT	CT	CT	CC	CT	CC	CT	CT	CT	CC	CT	6	0
chr15	71953507	71953508	SNP-11644	C/T	CT	CT	CC	TT	TT	CT	CT	CT	CC	TT	TT	CT	6	0
chr15	72375432	72375433	SNP-11650	T/C	CT	CT	CT	TT	TT	CT	CT	CT	CT	TT	TT	CT	6	0
chr15	72454810	72454811	SNP-11659	A/G	GG	AG	AG	GG	AG	GG	GG	AG	AG	GG	AG	GG	6	0
chr15	72461931	72461932	SNP-11660	A/G	AG	GG	GG	GG	AG	GG	AG	GG	GG	GG	AG	GG	6	0
chr15	72581945	72581946	SNP-11662	T/C	CC	CC	CT	CC	CC	CC	CC	CC	CT	CC	CC	CC	6	0
chr15	72850585	72850586	SNP-11664	G/C	CC	CC	CG	CC	CC	CC	CC	CC	CG	CC	CC	CC	6	0
chr15	72850625	72850626	SNP-11665	C/T	CC	CT	CT	TT	CT	TT	CC	CT	CT	TT	CT	TT	6	0
chr15	72919542	72919543	SNP-11670	G/C	GG	CC	CG	CG	CG	CG	GG	0	CG	CG	CG	CG	5	0
chr15	73810775	73810776	SNP-11677	C/T	CT	CT	CT	CT	CT	TT	CT	CT	CT	CT	CT	TT	6	0
chr15	74314684	74314685	SNP-11687	A/G	AA	GG	GG	AG	AG	AG	AA	GG	GG	AG	AG	AG	6	0
chr15	75114625	75114626	SNP-11694	C/T	CC	CT	CT	CC	CT	CC	CC	CT	CT	CC	CT	CC	6	0
chr15	75697149	75697150	SNP-11704	T/C	TT	CT	TT	CC	CT	CT	TT	CT	TT	CC	CT	CT	6	0
chr15	75981539	75981540	SNP-11719	T/C	CT	CT	CC	CC	CT	CC	CT	CT	CC	CC	CT	CC	6	0
chr15	75987728	75987729	SNP-11721	T/C	CT	CT	0	CT	CT	CT	CT	CT	TT	CT	CT	CT	5	0
chr15	77107899	77107900	SNP-11749	A/T	TT	TT	TT	AT	TT	AT	TT	TT	TT	AT	TT	AT	6	0
chr15	77114740	77114741	SNP-11750	T/C	CT	CC	CC	CT	CT	CT	CT	CC	CC	CT	CT	CT	6	0
chr15	77251534	77251535	SNP-11752	C/A	AC	AA	AA	AA	AC	AA	AC	AA	AA	AA	AC	AA	6	0
chr15	77419539	77419540	SNP-11755	C/A	AA	AC	AA	AA	AC	AA	AA	AC	AA	AA	AC	AA	6	0
chr15	77672732	77672733	SNP-11762	A/C	AC	AA	AA	CC	AC	AC	AC	AA	AA	CC	AC	AC	6	0
chr15	81470709	81470710	SNP-11797	A/G	GG	GG	GG	AG	GG	AG	GG	GG	GG	AG	GG	AG	6	0
chr15	82194525	82194526	SNP-11802	C/T	TT	CC	CC	CC	CT	CC	TT	CC	CC	CC	CT	CC	6	0
chr15	82495352	82495353	SNP-11808	G/A	AA	AA	AG	AA	AA	AG	AA	AA	AG	AA	AA	AG	6	0
chr15	82602777	82602778	SNP-11810	G/A	GG	AG	AG	AG	GG	GG	GG	AG	AG	AG	GG	GG	6	0
chr15	83272580	83272581	SNP-11816	G/T	GT	GG	GG	GG	GT	GG	GT	GG	GG	GG	GT	GG	6	0
chr15	83279413	83279414	SNP-11817	G/A	AG	GG	GG	GG	AG	GG	AG	GG	GG	GG	AG	GG	6	0
chr15	83513274	83513275	SNP-11821	T/C	CT	CT	CT	CC	TT	CT	CT	CT	CT	CC	TT	CT	6	0
chr15	83798852	83798853	SNP-11827	C/G	CG	GG	GG	GG	GG	GG	CG	GG	GG	GG	GG	GG	6	0
chr15	83924367	83924368	SNP-11829	A/G	GG	GG	GG	AG	GG	AG	GG	GG	GG	AG	GG	AG	6	0
chr15	84104754	84104755	SNP-11833	C/T	TT	CT	TT	TT	CT	TT	TT	CT	TT	TT	CT	TT	6	0
chr15	84147058	84147059	SNP-11835	A/G	AG	AG	GG	AG	AG	AG	AG	AG	GG	AG	AG	AG	6	0
chr15	84389483	84389484	SNP-11842	C/A	AA	AA	AC	CC	AA	CC	AA	AA	AC	CC	AA	CC	6	0
chr15	85087778	85087779	SNP-11850	T/C	CC	CC	CT	CC	CC	CT	CC	CC	CT	CC	CC	CT	6	0
chr15	86591185	86591186	SNP-11853	A/G	AA	AG	AA	AA	AG	AA	AA	AG	AA	AA	AG	AA	6	0
chr15	86958989	86958990	SNP-11856	C/G	GG	GG	CG	CC	GG	CC	GG	GG	CG	CC	GG	CC	6	0
chr15	87178712	87178713	SNP-11860	T/C	CT	CT	TT	CT	CC	TT	CT	CT	TT	0	CC	TT	5	0
chr15	87178776	87178777	SNP-11861	G/A	AG	AG	GG	AG	AA	GG	AG	AG	GG	AG	AA	GG	6	0
chr15	87515863	87515864	SNP-11868	C/T	TT	CT	TT	CT	CT	CT	TT	CT	TT	CT	CT	CT	6	0
chr15	87588058	87588059	SNP-11869	G/T	GT	TT	GT	TT	TT	TT	GT	TT	GT	TT	TT	TT	6	0
chr15	87703035	87703036	SNP-11873	C/A	AC	AA	AA	AC	AA	AC	AC	AA	AA	AC	AA	AC	6	0
chr15	87765634	87765635	SNP-11876	G/A	AA	AA	AG	GG	AA	AG	AA	AA	AG	GG	AA	AG	6	0
chr15	87901103	87901104	SNP-11881	T/G	GG	GG	GG	TT	GG	GT	GG	GG	GG	TT	GG	GT	6	0
chr15	87901137	87901138	SNP-11882	C/G	GG	GG	GG	CC	GG	CG	GG	GG	GG	0	GG	CG	5	0
chr15	88219416	88219417	SNP-11892	A/T	AT	AA	AA	TT	AT	AT	AT	AA	AA	TT	AT	AT	6	0
chr15	88315950	88315951	SNP-11896	C/T	CT	CT	CT	TT	CT	TT	CT	CT	CT	TT	CT	TT	6	0
chr15	88577621	88577622	SNP-11900	A/G	GG	GG	GG	AG	GG	GG	GG	GG	GG	AG	GG	GG	6	0
chr15	88706483	88706484	SNP-11902	T/C	CT	CC	CC	CC	CT	CC	CT	CC	CC	CC	CT	CC	6	0
chr15	88826833	88826834	SNP-11904	A/G	AG	GG	GG	GG	AG	GG	AG	GG	GG	GG	AG	GG	6	0
chr15	89486595	89486596	SNP-11921	G/A	AG	AG	AA	AA	AA	AA	AG	AG	AA	AA	AA	AA	6	0
chr15	89486625	89486626	SNP-11922	G/C	CC	CG	CC	CC	CC	CC	CC	CG	CC	CC	CC	CC	6	0
chr15	90570399	90570400	SNP-11932	A/G	GG	AG	AG	AG	GG	AG	GG	AG	AG	AG	GG	AG	6	0
chr15	90589066	90589067	SNP-11935	C/T	TT	CT	TT	TT	TT	TT	TT	CT	TT	TT	TT	TT	6	0
chr15	90622169	90622170	SNP-11936	G/A	AA	AA	AG	GG	AA	GG	AA	AA	AG	GG	AA	GG	6	0
chr15	91262374	91262375	SNP-11948	G/C	GG	CC	CG	GG	CG	CG	GG	CC	CG	GG	CG	CG	6	0
chr15	92671831	92671832	SNP-11972	C/T	TT	CT	CT	CT	CT	CT	TT	CT	CT	CT	CT	CT	6	0
chr15	94373084	94373085	SNP-11980	T/C	CC	CT	CT	CC	CC	CC	CC	CT	CT	CC	CC	CC	6	0
chr15	94671820	94671821	SNP-11981	G/A	AG	AG	AA	AA	AG	AA	AG	AG	AA	AA	AG	AA	6	0
chr15	95078493	95078494	SNP-11985	A/G	AG	AG	AG	GG	AG	AG	AG	AG	AG	GG	AG	AG	6	0
chr15	96743013	96743014	SNP-11996	A/T	TT	AA	TT	TT	AT	TT	TT	AA	TT	TT	AT	TT	6	0
chr15	96743032	96743033	SNP-11997	C/G	GG	CC	GG	GG	CG	GG	GG	CC	GG	GG	CG	GG	6	0
chr15	96743069	96743070	SNP-11998	G/A	AG	GG	AG	AA	AG	AA	AG	GG	AG	AA	AG	AA	6	0
chr15	97742928	97742929	SNP-12024	C/T	TT	TT	TT	CT	TT	CT	TT	TT	TT	CT	TT	CT	6	0
chr15	97790891	97790892	SNP-12028	A/G	AA	AG	AG	AA	AA	AA	AA	AG	AG	AA	AA	AA	6	0
chr15	97790935	97790936	SNP-12029	G/A	GG	AG	AG	GG	GG	GG	GG	AG	AG	GG	GG	GG	6	0
chr15	98113700	98113701	SNP-12041	A/G	GG	AG	GG	AG	GG	AG	GG	AG	GG	AG	GG	AG	6	0
chr15	99268001	99268002	SNP-12068	A/G	GG	AG	GG	GG	GG	GG	GG	AG	GG	GG	GG	GG	6	0
chr15	99268088	99268089	SNP-12069	G/C	GG	GG	CG	CC	GG	CG	GG	GG	CG	CC	GG	CG	6	0
chr15	99364925	99364926	SNP-12074	T/C	CT	TT	CT	TT	CT	TT	CT	TT	CT	TT	CT	TT	6	0
chr15	99458556	99458557	SNP-12079	A/G	GG	AG	AA	GG	AG	AG	GG	AG	AA	GG	AG	AG	6	0
chr15	99608881	99608882	SNP-12090	G/C	CC	CG	CC	CC	CG	CC	CC	CG	CC	CC	CG	CC	6	0
chr15	99936493	99936494	SNP-12105	A/G	AG	AA	AA	AA	AG	AA	AG	AA	AA	AA	AG	AA	6	0
chr15	99936708	99936709	SNP-12106	G/C	CG	CC	GG	CC	CC	CG	CG	CC	GG	CC	CC	CG	6	0
chr16	225117	225118	SNP-12119	A/G	GG	GG	AG	GG	GG	GG	GG	GG	AG	GG	GG	GG	6	0
chr16	477913	477914	SNP-12146	G/A	AG	AG	AG	AA	GG	AG	AG	AG	AG	AA	GG	AG	6	0
chr16	582610	582611	SNP-12164	C/T	CT	TT	CC	TT	TT	CT	CT	TT	CC	TT	TT	CT	6	0
chr16	1332877	1332878	SNP-12262	C/T	CT	TT	TT	CC	TT	CT	CT	TT	TT	CC	TT	CT	6	0
chr16	1333020	1333021	SNP-12263	A/G	AG	AA	AA	GG	AA	AG	AG	AA	AA	GG	AA	AG	6	0
chr16	1776255	1776256	SNP-12282	G/C	GG	GG	CG	GG	GG	GG	GG	GG	CG	GG	GG	GG	6	0
chr16	1995853	1995854	SNP-12306	A/G	GG	AG	AG	GG	GG	AG	GG	AG	AG	GG	GG	AG	6	0
chr16	2909856	2909857	SNP-12337	C/A	AC	AC	AA	AC	AC	AA	AC	AC	AA	AC	AC	AA	6	0
chr16	2917262	2917263	SNP-12341	G/A	GG	GG	AG	GG	GG	GG	GG	GG	AG	GG	GG	GG	6	0
chr16	3023974	3023975	SNP-12349	T/A	AA	AT	AT	AT	AT	AT	AA	AA	AA	AA	AA	AA	1	5
chr16	3105683	3105684	SNP-12356	T/C	CC	CC	CC	CT	CC	CT	CC	CC	CC	CT	CC	CT	6	0
chr16	3121963	3121964	SNP-12358	C/T	CT	CT	CT	TT	CT	CT	CT	CT	CT	TT	CT	CT	6	0
chr16	3121996	3121997	SNP-12359	A/G	AG	AG	AG	GG	AG	AG	AG	AG	AG	GG	AG	AG	6	0
chr16	3173415	3173416	SNP-12367	C/G	GG	CG	CG	GG	GG	CG	GG	CG	CG	GG	GG	CG	6	0
chr16	3681562	3681563	SNP-12374	A/G	AG	GG	GG	AG	GG	AG	AG	GG	GG	AG	GG	AG	6	0
chr16	4263967	4263968	SNP-12394	C/T	TT	TT	TT	0	TT	CT	CC	CC	CC	CC	CC	CC	0	5
chr16	4564892	4564893	SNP-12402	T/C	CT	CC	CC	CC	CC	CC	0	CC	CC	CC	CC	CC	5	0
chr16	5015542	5015543	SNP-12414	A/G	AA	AA	AG	AA	AA	AA	AA	AA	AG	AA	AA	AA	6	0
chr16	5623998	5623999	SNP-12421	A/G	AG	AA	AA	AA	AG	AA	AG	AA	AA	AA	AG	AA	6	0
chr16	7212202	7212203	SNP-12436	T/C	CC	CC	CC	CT	CC	CT	CC	CC	CC	CT	CC	CT	6	0
chr16	7303399	7303400	SNP-12440	A/G	AG	AA	AA	AA	AG	AA	AG	AA	AA	AA	AG	AA	6	0
chr16	8184945	8184946	SNP-12443	C/G	GG	GG	CC	GG	GG	CG	GG	GG	CC	GG	GG	CG	6	0
chr16	8557762	8557763	SNP-12447	T/C	TT	TT	CT	TT	TT	CT	TT	TT	CT	TT	TT	CT	6	0
chr16	8796652	8796653	SNP-12454	G/C	CC	CG	CC	CC	CG	CC	CC	CG	CC	CC	CG	CC	6	0
chr16	9035006	9035007	SNP-12460	T/G	GG	TT	TT	GT	GT	TT	GG	TT	TT	GT	GT	TT	6	0
chr16	9260028	9260029	SNP-12465	G/A	AA	AA	AA	AG	AA	AG	AA	AA	AA	AG	AA	AG	6	0
chr16	9971093	9971094	SNP-12473	G/A	GG	AA	AG	GG	AG	GG	GG	AA	AG	GG	AG	GG	6	0
chr16	10033012	10033013	SNP-12474	G/A	AG	AG	AA	AG	GG	AG	AG	AG	AA	AG	GG	AG	6	0
chr16	10124047	10124048	SNP-12483	C/T	CT	CC	CT	CC	CC	CC	CT	CC	CT	CC	CC	CC	6	0
chr16	10204187	10204188	SNP-12485	T/A	AA	AT	AT	AT	AT	AT	AA	AT	AT	AT	AT	AT	6	0
chr16	10204207	10204208	SNP-12486	T/C	CC	CT	CT	CT	CT	CT	CC	CT	CT	CT	CT	CT	6	0
chr16	10878974	10878975	SNP-12501	G/A	AA	AG	AA	AG	AG	AA	AA	AG	AA	AG	AG	AA	6	0
chr16	11653347	11653348	SNP-12543	G/A	AG	GG	AG	AG	AG	AG	AG	GG	AG	AG	AG	AG	6	0
chr16	11811355	11811356	SNP-12550	T/C	CT	CC	CC	CC	CC	CC	CT	CC	CC	CC	CC	CC	6	0
chr16	12069425	12069426	SNP-12556	G/A	AA	AG	AA	AA	AG	AA	AA	AG	AA	AA	AG	AA	6	0
chr16	12217285	12217286	SNP-12558	G/A	AA	GG	AG	GG	AG	AG	AA	GG	AG	GG	AG	AG	6	0
chr16	12575289	12575290	SNP-12568	T/G	GG	GT	GG	GG	GT	GG	GG	GT	GG	GG	GT	GG	6	0
chr16	12909183	12909184	SNP-12574	A/G	AA	AA	AG	AA	AA	AA	AA	AA	AG	AA	AA	AA	6	0
chr16	14187439	14187440	SNP-12590	C/A	AC	AA	AA	AA	AC	AA	AC	AA	AA	AA	AC	AA	6	0
chr16	14309765	14309766	SNP-12595	C/T	CC	CT	CC	TT	CC	CT	CC	CT	CC	TT	CC	CT	6	0
chr16	15757704	15757705	SNP-12606	G/A	GG	AA	AG	AA	AG	AG	GG	AA	AG	AA	AG	AG	6	0
chr16	15823320	15823321	SNP-12609	G/A	AG	AG	AA	AG	AG	AG	AG	AG	AA	AG	AG	AG	6	0
chr16	15823358	15823359	SNP-12610	C/T	TT	CT	TT	CT	CT	CT	TT	CT	TT	CT	CT	CT	6	0
chr16	15823420	15823421	SNP-12611	G/A	AA	AG	AA	AG	AG	AG	AA	AG	AA	AG	AG	AG	6	0
chr16	18720630	18720631	SNP-12634	G/T	GT	GT	GT	GT	GT	TT	GT	GT	GT	GT	GT	TT	6	0
chr16	19098888	19098889	SNP-12636	A/G	GG	GG	GG	AG	GG	GG	GG	GG	GG	AG	GG	GG	6	0
chr16	19826487	19826488	SNP-12644	C/T	CT	TT	TT	TT	CT	TT	CT	TT	TT	TT	CT	TT	6	0
chr16	20219500	20219501	SNP-12646	T/A	TT	AA	AT	AT	AT	TT	TT	AA	AT	AT	AT	TT	6	0
chr16	20267331	20267332	SNP-12648	T/C	CT	CC	CT	CT	CC	TT	CT	CC	CT	CT	CC	TT	6	0
chr16	20718592	20718593	SNP-12665	T/G	GT	GT	GT	GG	TT	GG	GT	GT	GT	GG	TT	GG	6	0
chr16	20793885	20793886	SNP-12666	C/A	AC	AC	AC	AA	CC	AA	AC	AC	AC	AA	CC	AA	6	0
chr16	20793907	20793908	SNP-12667	T/C	CT	CT	CT	CC	TT	CC	CT	CT	CT	CC	TT	CC	6	0
chr16	21107636	21107637	SNP-12669	C/T	CC	TT	CC	CT	CT	CT	CC	TT	CC	CT	CT	CT	6	0
chr16	23267699	23267700	SNP-12684	C/T	CT	CC	CC	CT	CC	CT	CT	CC	CC	CT	CC	CT	6	0
chr16	24328039	24328040	SNP-12697	C/T	CT	TT	CT	TT	CT	CT	CT	TT	CT	TT	CT	CT	6	0
chr16	24458430	24458431	SNP-12699	G/A	GG	0	GG	0	AG	GG	GG	AG	GG	AG	AG	GG	4	0
chr16	24825197	24825198	SNP-12703	C/T	TT	CT	CC	CC	TT	CC	TT	CT	CC	CC	TT	CC	6	0
chr16	25175868	25175869	SNP-12713	G/A	AA	AA	AA	AG	AA	AG	AA	AA	AA	AG	AA	AG	6	0
chr16	25195591	25195592	SNP-12716	A/G	AA	AA	AA	AG	AA	AG	AA	AA	AA	AG	AA	AG	6	0
chr16	25195612	25195613	SNP-12717	C/T	TT	TT	TT	CT	TT	CT	TT	TT	TT	CT	TT	CT	6	0
chr16	26852350	26852351	SNP-12724	A/G	AA	AA	AA	AG	AA	AG	AA	AA	AA	AG	AA	AG	6	0
chr16	27098445	27098446	SNP-12733	C/T	TT	CT	CT	TT	TT	CT	TT	CT	CT	TT	TT	CT	6	0
chr16	27784228	27784229	SNP-12747	C/T	CT	CT	TT	TT	CC	TT	CT	CT	TT	TT	0	TT	5	0
chr16	28900549	28900550	SNP-12767	C/A	AA	AC	CC	CC	AA	CC	AA	AC	CC	CC	AA	CC	6	0
chr16	29100838	29100839	SNP-12769	A/G	GG	GG	AA	GG	GG	AG	GG	GG	AA	GG	GG	AG	6	0
chr16	29736210	29736211	SNP-12778	G/C	CG	CG	CC	CG	CG	CG	CG	CG	CC	CG	CG	CG	6	0
chr16	29767477	29767478	SNP-12779	G/A	AG	AG	AA	AG	AG	AG	AG	AG	AA	AG	AG	AG	6	0
chr16	29782435	29782436	SNP-12780	C/T	CT	CT	CT	CC	CT	CC	CT	CT	CT	CC	CT	CC	6	0
chr16	29924477	29924478	SNP-12782	G/A	AA	AG	AA	AA	AA	AA	AA	AG	AA	AA	AA	AA	6	0
chr16	30328351	30328352	SNP-12786	C/T	CC	CC	CT	CT	CC	CC	CC	CC	CT	CT	CC	CC	6	0
chr16	30401381	30401382	SNP-12787	C/T	TT	CT	CT	TT	TT	CT	TT	CT	CT	TT	TT	CT	6	0
chr16	31078674	31078675	SNP-12796	T/C	CT	TT	CT	CC	CT	CT	CT	TT	CT	CC	CT	CT	6	0
chr16	31252780	31252781	SNP-12802	C/T	CT	TT	CC	CC	CT	CC	CT	TT	CC	CC	CT	CC	6	0
chr16	31370716	31370717	SNP-12804	G/A	AG	AG	GG	AG	GG	AG	AG	AG	GG	AG	GG	AG	6	0
chr16	46053416	46053417	SNP-12920	C/T	TT	TT	CT	TT	TT	TT	TT	TT	CT	TT	TT	TT	6	0
chr16	47128763	47128764	SNP-12927	G/A	AG	AA	AA	GG	AA	AG	AG	AA	AA	GG	AA	AG	6	0
chr16	47279043	47279044	SNP-12933	G/T	GT	TT	TT	TT	GT	TT	GT	TT	TT	TT	GT	TT	6	0
chr16	47455648	47455649	SNP-12936	G/A	AG	GG	AG	AG	AG	AA	AG	GG	AG	AG	AG	AA	6	0
chr16	47455686	47455687	SNP-12937	C/A	AA	CC	AA	AA	AC	AA	AA	CC	AA	AA	AC	AA	6	0
chr16	48330984	48330985	SNP-12950	A/C	CC	CC	CC	AC	CC	AC	CC	CC	CC	AC	CC	AC	6	0
chr16	50409916	50409917	SNP-12973	C/T	CT	CT	CT	CT	TT	CC	CT	CT	CT	CT	TT	CC	6	0
chr16	51653272	51653273	SNP-12982	C/G	CG	CG	GG	GG	GG	GG	CG	CG	GG	GG	GG	GG	6	0
chr16	54944500	54944501	SNP-13009	T/C	CC	CT	CT	CC	CT	CT	CC	CT	CT	CC	CT	CT	6	0
chr16	55458788	55458789	SNP-13018	T/A	AT	AT	TT	AT	TT	AT	AT	AT	TT	AT	TT	AT	6	0
chr16	55556072	55556073	SNP-13024	C/G	CG	CC	GG	CG	CC	CG	CG	CC	GG	CG	CC	CG	6	0
chr16	55562801	55562802	SNP-13025	T/C	CT	CC	TT	CC	CC	CT	CT	CC	TT	CC	CC	CT	6	0
chr16	55738217	55738218	SNP-13032	T/G	TT	TT	GT	GT	TT	GG	TT	TT	GT	GT	TT	GG	6	0
chr16	56053994	56053995	SNP-13037	G/A	GG	AG	AG	GG	GG	GG	GG	AG	AG	GG	GG	GG	6	0
chr16	56067456	56067457	SNP-13038	C/G	CC	CG	CC	CG	CC	CG	CC	CG	CC	CG	CC	CG	6	0
chr16	56240627	56240628	SNP-13057	T/C	CC	CT	CC	CC	CT	CC	CC	CT	CC	CC	CT	CC	6	0
chr16	56455126	56455127	SNP-13063	T/C	TT	TT	CT	TT	TT	CT	TT	TT	CT	TT	TT	CT	6	0
chr16	56586360	56586361	SNP-13067	A/G	AG	GG	AG	AG	GG	AA	AG	GG	AG	AG	GG	AA	6	0
chr16	56592929	56592930	SNP-13068	A/C	CC	AC	CC	AC	AC	CC	CC	AC	CC	AC	AC	CC	6	0
chr16	57347972	57347973	SNP-13082	C/G	CG	CG	CG	CC	GG	CC	CG	CG	CG	CC	GG	CC	6	0
chr16	60528123	60528124	SNP-13085	A/G	GG	GG	GG	AG	GG	GG	GG	GG	GG	AG	GG	GG	6	0
chr16	60633036	60633037	SNP-13086	G/T	GT	GG	GG	GT	GG	GG	GT	GG	GG	GT	GG	GG	6	0
chr16	64936150	64936151	SNP-13100	A/T	AT	TT	TT	TT	TT	TT	AT	TT	TT	TT	TT	TT	6	0
chr16	66398629	66398630	SNP-13114	G/T	GT	TT	GT	TT	GT	TT	GT	TT	GT	TT	GT	TT	6	0
chr16	66853098	66853099	SNP-13122	G/A	AG	AA	GG	AG	AA	AG	AG	AA	GG	AG	AA	AG	6	0
chr16	66976292	66976293	SNP-13129	G/C	CG	CC	CC	CC	CG	CC	CG	CC	CC	CC	0	CC	5	0
chr16	67295877	67295878	SNP-13135	A/T	AA	AA	AT	AA	AA	AA	AA	AA	AT	AA	AA	AA	6	0
chr16	67438878	67438879	SNP-13136	T/G	GT	GT	GG	GG	GG	GG	GT	GT	GG	GG	GG	GG	6	0
chr16	68843401	68843402	SNP-13143	G/A	GG	AG	AA	AA	GG	AA	GG	AG	AA	AA	GG	AA	6	0
chr16	69236885	69236886	SNP-13147	T/C	CT	CT	TT	CC	CC	CT	CT	CT	TT	CC	CC	CT	6	0
chr16	69591336	69591337	SNP-13165	A/G	AG	AG	AG	AG	AG	AG	AA	AG	AG	AG	AA	AG	4	2
chr16	69903236	69903237	SNP-13173	G/T	TT	GT	TT	TT	TT	TT	TT	GT	TT	TT	TT	TT	6	0
chr16	70003858	70003859	SNP-13177	A/G	AG	AA	AG	AG	AA	AG	AG	AA	AG	AG	AA	AG	6	0
chr16	70003990	70003991	SNP-13178	C/T	CT	CC	CT	CT	CC	CT	CT	CC	CT	CT	CC	CT	6	0
chr16	70004356	70004357	SNP-13179	G/T	TT	TT	GT	TT	TT	GT	TT	TT	GT	TT	TT	GT	6	0
chr16	70337985	70337986	SNP-13183	A/G	GG	GG	GG	AG	GG	GG	GG	GG	GG	AG	GG	GG	6	0
chr16	70338099	70338100	SNP-13184	C/T	TT	TT	TT	CT	TT	TT	TT	TT	TT	CT	TT	TT	6	0
chr16	70716450	70716451	SNP-13191	C/T	TT	TT	TT	CT	TT	CT	TT	TT	TT	CT	TT	CT	6	0
chr16	71586695	71586696	SNP-13195	A/G	AA	AA	AA	AG	AA	AA	AA	AA	AA	AG	AA	AA	6	0
chr16	72335279	72335280	SNP-13205	G/A	AA	AG	AA	AA	AG	AA	AA	AG	AA	AA	AG	AA	6	0
chr16	72335313	72335314	SNP-13206	C/T	TT	CT	TT	TT	CT	TT	TT	CT	TT	TT	CT	TT	6	0
chr16	72818169	72818170	SNP-13213	G/A	AA	AG	AG	AG	AG	AG	AA	AG	AG	AG	AG	AG	6	0
chr16	73994488	73994489	SNP-13223	A/G	GG	AG	GG	GG	AG	GG	GG	AG	GG	0	AG	GG	5	0
chr16	75445776	75445777	SNP-13235	A/G	GG	AA	AG	AG	AG	AG	GG	AA	AG	AG	AG	AG	6	0
chr16	75967954	75967955	SNP-13241	C/G	CC	CG	CG	CC	CC	CC	CC	CG	CG	CC	CC	CC	6	0
chr16	76267258	76267259	SNP-13244	C/T	TT	TT	CT	TT	TT	CT	TT	TT	CT	TT	TT	CT	6	0
chr16	76267304	76267305	SNP-13245	C/T	CT	CT	TT	CC	CC	CT	CT	CT	TT	CC	CC	CT	6	0
chr16	76314113	76314114	SNP-13248	A/G	AG	AG	AG	AG	AG	GG	AA	0	AG	AG	0	0	2	1
chr16	76597477	76597478	SNP-13253	C/T	TT	TT	CT	TT	TT	TT	TT	TT	TT	TT	TT	TT	5	1
chr16	77070053	77070054	SNP-13257	G/C	CC	GG	CC	CC	CG	CC	CC	GG	CC	CC	CG	CC	6	0
chr16	78910769	78910770	SNP-13273	A/C	AA	CC	AA	AA	AC	AA	AA	CC	0	AA	AC	AA	5	0
chr16	79443868	79443869	SNP-13285	G/A	AG	AG	AG	AA	AG	AG	AG	AG	AG	AA	AG	AG	6	0
chr16	79852393	79852394	SNP-13296	C/T	CC	CT	CC	CC	CT	CC	CC	CT	CC	CC	CT	CC	6	0
chr16	79906916	79906917	SNP-13297	A/G	AA	AA	AA	AG	AA	AG	AA	AA	AA	AG	AA	AG	6	0
chr16	79957627	79957628	SNP-13299	T/C	TT	TT	CC	CC	TT	CC	TT	TT	CC	CC	TT	CC	6	0
chr16	80088960	80088961	SNP-13308	A/G	AG	AG	AG	GG	AG	AG	AG	AG	AG	GG	AG	AG	6	0
chr16	80089030	80089031	SNP-13309	G/C	CG	CG	CG	CC	CG	CG	CG	CG	CG	CC	CG	CG	6	0
chr16	80329310	80329311	SNP-13324	T/G	GT	GG	TT	GT	GG	TT	GT	GG	TT	GT	GG	TT	6	0
chr16	80433779	80433780	SNP-13332	T/G	GG	GT	GG	GT	GG	GT	GG	GT	GG	GT	GG	GT	6	0
chr16	80481614	80481615	SNP-13345	T/C	CC	CC	CT	CC	CC	CC	CC	CC	CT	CC	CC	CC	6	0
chr16	81171537	81171538	SNP-13353	T/C	CC	CC	CC	CT	CC	CC	CC	CC	CC	CT	CC	CC	6	0
chr16	81262984	81262985	SNP-13359	A/G	GG	GG	AG	GG	GG	AG	GG	GG	0	GG	GG	AG	5	0
chr16	81329976	81329977	SNP-13366	A/G	GG	AG	AG	GG	AG	GG	GG	AG	AG	GG	AG	GG	6	0
chr16	82009877	82009878	SNP-13382	T/G	GT	GG	GG	GG	GG	GG	GT	GG	GG	GG	GG	GG	6	0
chr16	82588152	82588153	SNP-13402	C/T	CT	TT	CT	CC	TT	CC	CT	TT	CT	CC	TT	CC	6	0
chr16	82654077	82654078	SNP-13406	G/A	AG	AA	AA	AA	AG	AA	AG	AA	AA	AA	AG	AA	6	0
chr16	82747829	82747830	SNP-13414	C/G	CG	CG	CG	CG	GG	CG	CG	CG	CG	CG	GG	CG	6	0
chr16	82766580	82766581	SNP-13417	A/G	AG	AG	AG	GG	AG	GG	AG	AG	AG	GG	AG	GG	6	0
chr16	83102573	83102574	SNP-13429	T/G	GT	GG	GT	GT	GT	GG	GT	GG	GT	GT	GT	GG	6	0
chr16	83102626	83102627	SNP-13430	G/C	CG	CC	CG	CG	CG	CC	CG	CC	CG	CG	CG	CC	6	0
chr16	83317373	83317374	SNP-13436	T/C	CT	CT	CT	TT	CT	TT	CT	CT	CT	TT	CT	TT	6	0
chr16	83561880	83561881	SNP-13462	T/A	TT	AT	AT	AT	AT	AT	TT	AT	AT	AT	AT	AT	6	0
chr16	83678000	83678001	SNP-13468	T/C	TT	CC	CT	CT	CT	CT	TT	CC	CT	CT	CT	CT	6	0
chr16	84007600	84007601	SNP-13497	C/G	CG	GG	GG	CG	CG	GG	CG	GG	GG	CG	CG	GG	6	0
chr16	84007631	84007632	SNP-13498	T/C	CC	CC	CC	CT	CC	CT	CC	CC	CC	CT	CC	CT	6	0
chr16	84266816	84266817	SNP-13509	G/A	AG	AA	AA	AG	AG	AA	AG	AA	AA	AG	AG	AA	6	0
chr16	84485666	84485667	SNP-13518	G/C	CC	CG	CC	CG	CG	CC	CC	CG	CC	CG	CG	CC	6	0
chr16	84523301	84523302	SNP-13520	T/G	GT	GG	GG	GG	GG	GG	GT	GG	GG	GG	GG	GG	6	0
chr16	84685061	84685062	SNP-13537	T/C	CC	CT	CC	CC	CT	CC	CC	CT	CC	0	0	CC	4	0
chr16	86180025	86180026	SNP-13613	C/T	CT	CT	CT	TT	CC	TT	CT	CT	CT	TT	CC	TT	6	0
chr16	86253109	86253110	SNP-13628	A/G	GG	AA	GG	AA	AG	AG	GG	AA	GG	AA	AG	AG	6	0
chr16	86253772	86253773	SNP-13631	T/G	GG	TT	GG	GT	GT	GG	GG	TT	GG	GT	GT	GG	6	0
chr16	86370364	86370365	SNP-13633	G/C	GG	GG	CC	CG	GG	CG	GG	GG	CC	CG	GG	CG	6	0
chr16	86441221	86441222	SNP-13642	C/A	CC	AC	AC	AC	CC	AC	CC	AC	AC	AC	CC	AC	6	0
chr16	86542097	86542098	SNP-13648	C/T	TT	TT	TT	CT	TT	CT	TT	TT	TT	CT	TT	CT	6	0
chr16	87222365	87222366	SNP-13704	G/C	CG	CG	CC	CG	CG	CG	CG	CG	CC	CG	CG	CG	6	0
chr16	87222800	87222801	SNP-13705	T/C	CC	CT	CC	CC	CC	CC	CC	CT	CC	CC	CC	CC	6	0
chr16	87349595	87349596	SNP-13723	G/C	CG	CG	CG	CC	CG	CC	CG	CG	CG	CC	0	CC	5	0
chr16	87438543	87438544	SNP-13735	T/C	CC	CT	CT	CT	CT	CT	CC	CT	CT	CT	CT	CT	6	0
chr16	87726608	87726609	SNP-13756	A/G	GG	AG	GG	GG	GG	GG	GG	AG	GG	GG	GG	GG	6	0
chr16	88159608	88159609	SNP-13790	C/T	TT	CT	TT	TT	CT	TT	TT	TT	TT	TT	TT	TT	4	2
chr17	83284	83285	SNP-13858	G/A	GG	GG	GG	AA	GG	AG	GG	GG	GG	AA	GG	AG	6	0
chr17	729747	729748	SNP-13896	C/T	TT	TT	CT	CT	TT	TT	TT	TT	CT	CT	TT	TT	6	0
chr17	729798	729799	SNP-13897	T/C	CC	CT	CC	CC	CT	CC	CC	CT	CC	CC	CT	CC	6	0
chr17	906264	906265	SNP-13904	G/A	GG	AG	AG	AG	AG	AG	GG	AG	AG	AG	AG	AG	6	0
chr17	1383483	1383484	SNP-13937	C/G	CG	CG	GG	GG	GG	GG	CG	CG	GG	GG	GG	GG	6	0
chr17	1383505	1383506	SNP-13938	C/G	CG	CG	GG	GG	GG	GG	CG	CG	GG	GG	GG	GG	6	0
chr17	2132576	2132577	SNP-13961	A/T	AT	TT	TT	TT	TT	TT	AT	TT	TT	TT	TT	TT	6	0
chr17	3452791	3452792	SNP-13974	C/T	CT	CT	CT	CC	CC	CT	CT	CT	CT	CC	CC	CT	6	0
chr17	3498058	3498059	SNP-13975	T/C	CT	CT	CC	CT	CT	CT	CT	CT	CC	CT	CT	CT	6	0
chr17	3582393	3582394	SNP-13985	G/A	GG	AG	GG	AG	AG	GG	GG	AG	GG	AG	AG	GG	6	0
chr17	3925016	3925017	SNP-14003	C/T	TT	TT	CT	TT	TT	CT	TT	TT	CT	TT	TT	CT	6	0
chr17	4665741	4665742	SNP-14021	G/A	AA	GG	AG	AG	AG	GG	AA	GG	AG	AG	AG	GG	6	0
chr17	5551060	5551061	SNP-14039	C/A	AA	AA	AC	AA	AA	AC	AA	AA	AC	AA	AA	AC	6	0
chr17	5645597	5645598	SNP-14040	A/G	GG	GG	GG	AG	GG	GG	GG	GG	GG	AG	GG	GG	6	0
chr17	6275059	6275060	SNP-14046	G/A	AA	AG	AA	AA	AA	AA	AA	AG	AA	AA	AA	AA	6	0
chr17	6492573	6492574	SNP-14052	A/G	AG	AG	AA	AG	GG	AA	0	0	AA	AG	GG	AA	4	0
chr17	7059045	7059046	SNP-14077	G/A	AA	AG	GG	AG	AG	AG	AA	AG	GG	AG	AG	AG	6	0
chr17	7124769	7124770	SNP-14080	A/G	GG	GG	AG	AG	GG	AA	GG	GG	AG	AG	GG	AA	6	0
chr17	7405136	7405137	SNP-14087	T/C	CT	CT	CT	CC	TT	CT	CT	CT	CT	CC	TT	CT	6	0
chr17	7478516	7478517	SNP-14090	C/T	CT	CT	CT	CT	TT	TT	CT	CT	CT	CT	TT	TT	6	0
chr17	7587731	7587732	SNP-14094	G/A	0	AG	GG	AA	GG	AG	GG	AG	GG	AA	GG	AG	5	0
chr17	7702650	7702651	SNP-14098	T/C	CC	CC	CC	TT	CC	CT	CC	CC	CC	TT	CC	CT	6	0
chr17	7860940	7860941	SNP-14103	G/A	AG	GG	AG	GG	GG	AG	AG	GG	AG	GG	GG	AG	6	0
chr17	7901928	7901929	SNP-14106	T/C	CC	TT	CT	TT	CT	TT	CC	TT	CT	TT	CT	TT	6	0
chr17	8000919	8000920	SNP-14115	A/T	AT	AA	AA	AA	AT	AA	AT	AA	AA	AA	AT	AA	6	0
chr17	8629989	8629990	SNP-14126	G/A	GG	AG	AA	AA	GG	AA	GG	AG	AA	AA	GG	AA	6	0
chr17	8630089	8630090	SNP-14127	T/C	TT	TT	CT	CT	TT	TT	TT	TT	CT	CT	TT	TT	6	0
chr17	8835773	8835774	SNP-14132	G/C	GG	CG	CC	CG	GG	CC	GG	CG	CC	CG	GG	CC	6	0
chr17	8838423	8838424	SNP-14133	A/C	AC	AC	CC	AC	AC	CC	AC	AC	CC	AC	AC	CC	6	0
chr17	9006822	9006823	SNP-14137	T/C	CT	CT	TT	CT	TT	TT	CT	CT	TT	CT	TT	TT	6	0
chr17	9100854	9100855	SNP-14144	G/A	AA	AA	GG	AA	AA	AG	AA	AA	GG	AA	AA	AG	6	0
chr17	9540899	9540900	SNP-14149	C/G	CC	GG	GG	GG	CG	GG	CC	GG	GG	GG	CG	GG	6	0
chr17	9612859	9612860	SNP-14151	C/T	TT	CC	TT	TT	CT	TT	TT	CC	TT	TT	CT	TT	6	0
chr17	9961765	9961766	SNP-14160	C/G	GG	CG	GG	GG	GG	GG	GG	CG	GG	GG	GG	GG	6	0
chr17	11831189	11831190	SNP-14181	T/C	CC	CT	CC	CC	CC	CC	CC	CT	CC	CC	CC	CC	6	0
chr17	12186866	12186867	SNP-14185	C/G	GG	CG	GG	GG	GG	GG	GG	CG	GG	GG	GG	GG	6	0
chr17	12874670	12874671	SNP-14190	G/A	AA	AG	AA	AA	AG	AA	AA	AG	AA	AA	AG	AA	6	0
chr17	12958593	12958594	SNP-14192	G/T	GT	TT	GT	GT	GT	TT	GT	TT	GT	GT	GT	TT	6	0
chr17	12958786	12958787	SNP-14193	C/T	TT	CT	CT	TT	CT	CT	TT	CT	CT	TT	CT	CT	6	0
chr17	14203391	14203392	SNP-14199	A/T	AT	AT	AA	AA	AA	AA	AT	AT	AA	AA	AA	AA	6	0
chr17	14657895	14657896	SNP-14202	A/G	AG	AG	AG	GG	GG	AG	AG	AG	AG	GG	GG	AG	6	0
chr17	16381132	16381133	SNP-14213	A/G	AG	GG	GG	GG	GG	GG	AG	GG	GG	GG	GG	GG	6	0
chr17	16807005	16807006	SNP-14221	T/C	CT	CC	CC	CC	CT	CC	CT	CC	CC	CC	CT	CC	6	0
chr17	16999833	16999834	SNP-14226	C/T	TT	CT	TT	TT	CT	TT	TT	CT	TT	TT	CT	TT	6	0
chr17	17485978	17485979	SNP-14241	C/G	CG	GG	CG	GG	GG	CG	CG	GG	CG	GG	GG	CG	6	0
chr17	17838463	17838464	SNP-14245	C/T	CT	CT	CT	CT	CT	CC	CT	CT	CT	CT	CT	CC	6	0
chr17	18165570	18165571	SNP-14254	A/C	AC	AC	CC	CC	AA	CC	AC	AC	CC	CC	AA	CC	6	0
chr17	19313428	19313429	SNP-14258	T/C	CC	TT	TT	TT	CT	TT	CC	TT	TT	TT	CT	TT	6	0
chr17	19599444	19599445	SNP-14262	G/A	GG	AA	AA	AA	AG	AA	GG	AA	AA	AA	AG	AA	6	0
chr17	22684315	22684316	SNP-14307	C/T	CT	CT	CC	CC	CT	CC	CT	CT	CC	CC	CT	CC	6	0
chr17	23905856	23905857	SNP-14324	A/G	AG	AG	AG	GG	AA	GG	AG	AG	AG	GG	AA	GG	6	0
chr17	24101457	24101458	SNP-14326	G/A	AA	AA	AG	AG	AA	GG	AA	AA	AG	AG	AA	GG	6	0
chr17	24570755	24570756	SNP-14332	G/A	AG	AG	GG	AG	AG	GG	AG	AG	GG	AG	AG	GG	6	0
chr17	24592905	24592906	SNP-14333	C/T	CT	CT	CC	CT	CT	CC	CT	CT	CC	CT	CT	CC	6	0
chr17	24931611	24931612	SNP-14336	G/A	AG	AA	AG	AG	AG	GG	AG	AA	AG	AG	AG	GG	6	0
chr17	25691407	25691408	SNP-14339	A/G	AG	GG	AG	AG	AG	AG	AG	GG	AG	AG	AG	AG	6	0
chr17	26859481	26859482	SNP-14345	G/A	AG	GG	AG	AA	AG	AG	AG	GG	AG	AA	AG	AG	6	0
chr17	27490231	27490232	SNP-14355	C/A	AC	AA	AC	AA	AA	AA	AC	AA	AC	AA	AA	AA	6	0
chr17	27604384	27604385	SNP-14358	A/G	GG	GG	AG	AG	GG	AG	GG	GG	AG	AG	GG	AG	6	0
chr17	27813078	27813079	SNP-14362	A/G	GG	GG	GG	AG	GG	AG	GG	GG	GG	AG	GG	AG	6	0
chr17	28643857	28643858	SNP-14381	C/G	CG	GG	CG	0	0	GG	CG	GG	CG	CG	GG	GG	4	0
chr17	29076974	29076975	SNP-14394	G/T	TT	GT	TT	TT	GT	TT	TT	GT	TT	TT	GT	TT	6	0
chr17	29894063	29894064	SNP-14405	A/C	AC	AA	AC	CC	AC	CC	AC	AA	AC	CC	AC	CC	6	0
chr17	31964474	31964475	SNP-14413	A/G	AA	AG	AA	AG	AA	AA	AA	AG	AA	AG	AA	AA	6	0
chr17	32281666	32281667	SNP-14422	A/G	AG	GG	AG	AA	GG	AG	AG	GG	AG	AA	GG	AG	6	0
chr17	32924387	32924388	SNP-14427	C/T	CC	0	CT	0	0	TT	CC	CT	CT	CT	CT	TT	3	0
chr17	32941097	32941098	SNP-14428	C/T	TT	TT	TT	CT	TT	TT	TT	TT	TT	CT	TT	TT	6	0
chr17	33135771	33135772	SNP-14430	T/G	TT	GG	GT	TT	GT	GT	TT	GG	GT	TT	GT	GT	6	0
chr17	34019750	34019751	SNP-14439	C/G	CG	CG	GG	CG	CC	CG	CG	CG	GG	CG	CC	CG	6	0
chr17	34077467	34077468	SNP-14441	C/T	TT	TT	TT	CT	TT	CT	TT	TT	TT	CT	TT	CT	6	0
chr17	34106522	34106523	SNP-14442	G/T	TT	TT	TT	GT	TT	GT	TT	TT	TT	GT	TT	GT	6	0
chr17	34584870	34584871	SNP-14448	T/A	AA	AT	AA	AA	AT	AA	AA	AT	AA	AA	AT	AA	6	0
chr17	34680907	34680908	SNP-14452	T/C	CT	CT	CT	TT	TT	TT	CT	CT	CT	TT	TT	TT	6	0
chr17	35282645	35282646	SNP-14461	G/C	CG	CG	CG	GG	GG	GG	CG	CG	CG	GG	GG	GG	6	0
chr17	35485378	35485379	SNP-14470	C/T	CT	CC	CC	CC	CC	CC	CT	CC	CC	CC	CC	CC	6	0
chr17	36906647	36906648	SNP-14495	C/T	TT	CT	CT	CT	TT	CT	TT	CT	CT	CT	TT	CT	6	0
chr17	37058643	37058644	SNP-14503	A/G	AA	AA	GG	GG	AA	GG	AA	AA	GG	GG	AA	GG	6	0
chr17	37469503	37469504	SNP-14507	A/C	AC	AC	AC	AA	AC	AA	AC	AC	AC	AA	AC	AA	6	0
chr17	37472958	37472959	SNP-14508	G/T	GT	GT	GT	TT	GT	TT	GT	GT	GT	TT	GT	TT	6	0
chr17	37926264	37926265	SNP-14514	A/G	GG	GG	GG	AG	GG	GG	GG	GG	GG	AG	GG	GG	6	0
chr17	37932923	37932924	SNP-14515	A/G	AG	GG	AG	AG	GG	AA	AG	GG	AG	AG	GG	AA	6	0
chr17	37932964	37932965	SNP-14516	C/T	TT	TT	TT	CT	TT	TT	TT	TT	TT	CT	TT	TT	6	0
chr17	39343296	39343297	SNP-14550	C/G	CG	CG	CG	CC	GG	CG	CG	CG	CG	CC	GG	CG	6	0
chr17	39548710	39548711	SNP-14554	C/G	CG	0	CC	CC	0	CC	CG	CC	CC	CC	CG	CC	4	0
chr17	39762085	39762086	SNP-14560	T/C	CT	CC	CC	TT	CC	CT	CT	CC	CC	TT	CC	CT	6	0
chr17	39778788	39778789	SNP-14561	T/C	CT	CT	CT	TT	CT	TT	CT	CT	CT	TT	CT	TT	6	0
chr17	40014926	40014927	SNP-14564	A/G	AA	AG	GG	AA	AA	AG	AA	AG	GG	AA	AA	AG	6	0
chr17	40298280	40298281	SNP-14567	T/C	CT	CT	TT	TT	CT	TT	CT	CT	TT	TT	CT	TT	6	0
chr17	41628328	41628329	SNP-14610	T/C	CT	CC	CT	CC	CT	CC	CT	CC	CT	CC	CT	CC	6	0
chr17	42751085	42751086	SNP-14631	G/A	GG	GG	AG	AG	GG	GG	GG	GG	AG	AG	GG	GG	6	0
chr17	43263403	43263404	SNP-14637	T/C	TT	TT	CC	TT	TT	CT	TT	TT	CC	TT	TT	CT	6	0
chr17	43563791	43563792	SNP-14645	T/A	AA	AA	AT	AA	AA	AT	AA	AA	AT	AA	AA	AT	6	0
chr17	43614252	43614253	SNP-14650	A/C	CC	CC	AC	CC	CC	AC	CC	CC	AC	CC	CC	AC	6	0
chr17	43695589	43695590	SNP-14655	T/C	CC	CC	TT	CC	CC	CT	CC	CC	TT	CC	CC	CT	6	0
chr17	44110992	44110993	SNP-14661	G/C	CC	CC	CC	0	CC	CG	CC	CC	CC	CG	0	CG	4	0
chr17	44157006	44157007	SNP-14662	G/C	CG	CG	CG	CC	CG	CC	CG	CG	CG	CC	CG	CC	6	0
chr17	44246960	44246961	SNP-14665	C/G	CG	GG	GG	CG	GG	CG	CG	GG	GG	CG	GG	CG	6	0
chr17	44263278	44263279	SNP-14667	C/G	GG	0	GG	0	0	GG	GG	GG	GG	GG	CG	GG	3	0
chr17	44981065	44981066	SNP-14682	C/T	TT	CC	CT	TT	CT	TT	TT	CC	CT	TT	CT	TT	6	0
chr17	45000402	45000403	SNP-14684	G/A	AG	GG	GG	GG	AG	GG	AG	GG	GG	GG	AG	GG	6	0
chr17	45128011	45128012	SNP-14685	A/C	CC	AC	CC	CC	AC	CC	CC	AC	CC	CC	AC	CC	6	0
chr17	45526776	45526777	SNP-14692	G/A	AA	AA	GG	AA	AA	AG	AA	AA	GG	AA	AA	AG	6	0
chr17	46804130	46804131	SNP-14718	C/T	CT	CT	CC	TT	CT	CT	CT	CT	CC	TT	CT	CT	6	0
chr17	46868177	46868178	SNP-14720	G/A	AA	AA	AA	GG	AA	AG	AA	AA	AA	GG	AA	AG	6	0
chr17	46968385	46968386	SNP-14724	G/C	CG	GG	CC	CC	GG	CC	CG	GG	CC	CC	GG	CC	6	0
chr17	47167015	47167016	SNP-14725	T/G	GT	GT	TT	TT	GT	TT	GT	GT	TT	TT	GT	TT	6	0
chr17	47167046	47167047	SNP-14726	C/A	AC	AC	CC	CC	AC	CC	AC	AC	CC	CC	AC	CC	6	0
chr17	47539237	47539238	SNP-14731	C/T	CT	CT	TT	CC	CT	CT	CC	CC	0	CC	CC	CC	1	4
chr17	50438120	50438121	SNP-14742	G/A	AA	AG	GG	GG	AA	GG	AA	AG	GG	GG	AA	GG	6	0
chr17	50946551	50946552	SNP-14745	C/T	CT	CT	TT	CC	CT	CT	CT	CT	TT	CC	CT	CT	6	0
chr17	51554257	51554258	SNP-14757	G/A	AG	GG	AA	GG	GG	AG	AG	GG	AA	GG	GG	AG	6	0
chr17	52393488	52393489	SNP-14767	A/C	CC	AC	CC	AC	CC	AC	CC	AC	CC	AC	CC	AC	6	0
chr17	52834642	52834643	SNP-14771	C/A	AA	AC	AA	AA	AA	AA	AA	AC	AA	AA	AA	AA	6	0
chr17	52852520	52852521	SNP-14775	G/A	AA	GG	GG	AG	AG	GG	AA	GG	GG	AG	AG	GG	6	0
chr17	53168275	53168276	SNP-14780	A/G	AG	GG	GG	GG	GG	GG	AG	GG	GG	GG	GG	GG	6	0
chr17	53529487	53529488	SNP-14787	A/G	AA	AA	GG	AA	AA	AG	AA	AA	GG	AA	AA	AG	6	0
chr17	53605058	53605059	SNP-14788	G/A	AG	AG	AA	AG	AA	AA	AG	AG	AA	AG	AA	AA	6	0
chr17	54024047	54024048	SNP-14798	C/G	CC	GG	GG	CG	CG	GG	CC	GG	GG	CG	CG	GG	6	0
chr17	55331439	55331440	SNP-14814	C/T	TT	CT	TT	CC	CT	CT	TT	CT	TT	CC	CT	CT	6	0
chr17	55510845	55510846	SNP-14816	A/G	GG	AG	GG	GG	GG	GG	GG	AG	GG	GG	GG	GG	6	0
chr17	56825932	56825933	SNP-14818	A/G	GG	GG	GG	AG	GG	AG	GG	GG	GG	AG	GG	AG	6	0
chr17	56844674	56844675	SNP-14821	C/T	CC	CC	CC	CT	0	CT	CC	CC	CC	CT	CC	CT	5	0
chr17	56849355	56849356	SNP-14822	T/C	TT	TT	TT	CT	TT	CT	TT	TT	TT	CT	TT	CT	6	0
chr17	57269498	57269499	SNP-14825	A/G	AG	GG	GG	GG	GG	GG	AG	GG	GG	GG	GG	GG	6	0
chr17	59266123	59266124	SNP-14836	T/C	CT	TT	CC	CT	CT	CC	CT	TT	CC	CT	CT	CC	6	0
chr17	59752299	59752300	SNP-14851	A/G	AG	AG	AG	AA	AA	AG	AG	AG	AG	AA	AA	AG	6	0
chr17	59847214	59847215	SNP-14855	G/C	CC	CC	CC	GG	CC	CG	CC	CC	CC	GG	CC	CG	6	0
chr17	60612402	60612403	SNP-14860	T/G	GG	GG	GT	TT	GG	GT	GG	GG	GT	TT	GG	GT	6	0
chr17	60625566	60625567	SNP-14864	A/C	CC	CC	AC	CC	CC	CC	CC	CC	AC	CC	CC	CC	6	0
chr17	61993981	61993982	SNP-14886	G/A	AG	AG	AA	AG	AG	AA	AG	AG	AA	AG	AG	AA	6	0
chr17	62009303	62009304	SNP-14887	C/A	AC	AC	AA	AC	AC	AA	AC	AC	AA	AC	AC	AA	6	0
chr17	62154668	62154669	SNP-14893	G/A	AA	AA	AA	AG	AA	AG	AA	AA	AA	AG	AA	AG	6	0
chr17	62813784	62813785	SNP-14901	T/C	CC	CT	CC	CT	CC	CC	CC	CT	CC	CT	CC	CC	6	0
chr17	63369536	63369537	SNP-14909	A/G	AG	AG	GG	AG	AA	AG	AG	AG	GG	AG	AA	0	5	0
chr17	65031136	65031137	SNP-14924	A/G	AA	AA	AA	AG	AA	AA	AA	AA	AA	AG	AA	AA	6	0
chr17	65033967	65033968	SNP-14925	G/C	GG	GG	GG	CG	GG	GG	GG	GG	GG	CG	GG	GG	6	0
chr17	67896895	67896896	SNP-14950	G/T	GT	GT	TT	TT	GG	TT	GT	GT	TT	TT	GG	TT	6	0
chr17	67938727	67938728	SNP-14953	C/T	CT	CC	CT	CT	CC	CC	CT	CC	CT	CT	CC	CC	6	0
chr17	68233376	68233377	SNP-14960	A/C	AA	AC	AC	CC	AC	CC	AA	AC	AC	CC	AC	CC	6	0
chr17	69506498	69506499	SNP-14980	A/G	GG	AG	AG	GG	GG	AG	GG	AG	AG	GG	GG	AG	6	0
chr17	69516089	69516090	SNP-14982	A/C	AC	CC	AC	CC	AC	CC	AC	CC	AC	CC	AC	CC	6	0
chr17	69707579	69707580	SNP-14988	T/G	GG	GG	GT	GT	GG	GG	GG	GG	GT	GT	GG	GG	6	0
chr17	69760077	69760078	SNP-14991	G/A	AA	AA	GG	AG	AA	AG	AA	AA	GG	AG	AA	AG	6	0
chr17	69760106	69760107	SNP-14992	T/C	CC	CC	CT	CT	CC	CT	CC	CC	CT	CT	CC	CT	6	0
chr17	69760118	69760119	SNP-14993	T/C	CC	CC	CT	CC	CC	CC	CC	CC	CT	CC	CC	CC	6	0
chr17	69974060	69974061	SNP-15004	T/C	CC	CC	TT	CT	CC	CT	CC	CC	TT	CT	CC	CT	6	0
chr17	70278587	70278588	SNP-15014	A/G	GG	GG	AG	AG	GG	AG	GG	GG	AG	AG	GG	AG	6	0
chr17	70299278	70299279	SNP-15017	C/T	CC	TT	CT	CT	CT	CT	CC	TT	CT	CT	CT	CT	6	0
chr17	70372739	70372740	SNP-15018	G/A	AA	AA	AG	AA	AA	AA	AA	AA	AG	AA	AA	AA	6	0
chr17	70373749	70373750	SNP-15019	G/T	GT	GT	TT	GT	GT	GT	GT	GT	TT	GT	GT	GT	6	0
chr17	70471644	70471645	SNP-15026	G/A	AG	AA	AA	AA	AA	AA	AG	AA	AA	AA	AA	AA	6	0
chr17	70621873	70621874	SNP-15028	T/C	TT	CT	CT	TT	TT	TT	TT	CT	CT	TT	TT	TT	6	0
chr17	71257740	71257741	SNP-15049	C/T	CC	CC	CC	CT	CC	CC	CC	CC	CC	CT	CC	CC	6	0
chr17	71356342	71356343	SNP-15054	G/A	AA	AG	AG	AG	AG	AG	AA	AG	AG	AG	AG	AG	6	0
chr17	71633036	71633037	SNP-15061	T/G	TT	GT	TT	GT	TT	GT	TT	GT	TT	GT	TT	GT	6	0
chr17	71968352	71968353	SNP-15066	T/C	CC	CC	TT	CC	CC	CT	CC	CC	TT	CC	CC	CT	6	0
chr17	72030894	72030895	SNP-15068	C/T	TT	CT	CT	TT	TT	TT	TT	CT	CT	TT	TT	TT	6	0
chr17	72030968	72030969	SNP-15069	A/G	GG	GG	GG	AG	GG	AG	GG	GG	GG	AG	GG	AG	6	0
chr17	72035385	72035386	SNP-15070	T/C	CC	CC	CC	TT	CC	CT	CC	CC	CC	TT	CC	CT	6	0
chr17	72066333	72066334	SNP-15072	G/C	GG	GG	GG	CC	GG	CG	GG	GG	GG	CC	GG	CG	6	0
chr17	72594381	72594382	SNP-15080	G/T	TT	GT	TT	TT	TT	TT	TT	GT	TT	TT	TT	TT	6	0
chr17	72596436	72596437	SNP-15081	A/G	GG	AG	GG	GG	GG	GG	GG	AG	GG	GG	GG	GG	6	0
chr17	72654755	72654756	SNP-15083	T/C	CT	CC	CC	CC	CT	CC	CT	CC	CC	CC	CT	CC	6	0
chr17	72774681	72774682	SNP-15090	G/A	AG	AG	GG	AG	AA	AG	AG	AG	GG	AG	AA	AG	6	0
chr17	73114697	73114698	SNP-15105	A/G	GG	AG	GG	GG	GG	GG	GG	AG	GG	GG	GG	GG	6	0
chr17	73114724	73114725	SNP-15106	T/C	CC	CT	CC	CC	CC	CC	CC	CT	CC	CC	CC	CC	6	0
chr17	73645831	73645832	SNP-15124	A/G	GG	AG	GG	GG	GG	GG	GG	AG	GG	GG	GG	GG	6	0
chr17	73682871	73682872	SNP-15128	T/C	CT	CC	CC	CC	CT	CC	CT	CC	CC	CC	CT	CC	6	0
chr17	73758752	73758753	SNP-15131	C/T	CT	CT	TT	TT	CC	TT	CT	CT	TT	TT	CC	TT	6	0
chr17	73759338	73759339	SNP-15132	G/A	AG	AG	AG	AA	GG	AG	AG	AG	AG	0	GG	AG	5	0
chr17	73759390	73759391	SNP-15133	A/C	AC	AC	CC	CC	AA	CC	AC	AC	CC	CC	AA	CC	6	0
chr17	73956452	73956453	SNP-15140	T/C	TT	TT	CT	CT	TT	CC	TT	TT	CT	CT	TT	CC	6	0
chr17	74067579	74067580	SNP-15143	C/T	TT	0	TT	CT	TT	0	TT	0	TT	CT	TT	0	4	0
chr17	74295236	74295237	SNP-15145	G/A	AG	GG	AG	AG	AG	AG	AG	GG	AG	AG	AG	AG	6	0
chr17	74617328	74617329	SNP-15164	T/C	CC	CT	CC	CT	CT	CT	CC	CT	CC	CT	CT	CT	6	0
chr17	74695794	74695795	SNP-15181	T/C	CC	CT	CC	CC	CT	CC	CC	CT	CC	CC	0	CC	5	0
chr17	75563385	75563386	SNP-15217	T/C	CT	CC	TT	TT	CT	TT	CT	CC	TT	TT	CT	TT	6	0
chr17	75594391	75594392	SNP-15219	A/G	GG	AG	AG	AG	AG	AG	GG	AG	AG	AG	AG	AG	6	0
chr17	75784720	75784721	SNP-15232	C/T	CT	CT	CC	TT	CT	CT	CT	CT	CC	TT	CT	CT	6	0
chr17	76362316	76362317	SNP-15263	T/C	CT	CT	CC	CC	CC	CC	CT	CT	CC	CC	CC	CC	6	0
chr17	76362338	76362339	SNP-15264	C/T	TT	CT	TT	CT	CT	TT	TT	CT	TT	CT	CT	TT	6	0
chr17	76434806	76434807	SNP-15273	A/G	AG	AA	AG	AG	AA	AG	AG	AA	AG	AG	AA	AG	6	0
chr17	76454844	76454845	SNP-15278	G/A	AG	AG	AG	AA	AG	AA	AG	AG	AG	AA	AG	AA	6	0
chr17	76537601	76537602	SNP-15304	G/T	GT	GG	GT	GT	GT	GT	GT	GG	GT	GT	GT	GT	6	0
chr17	76880295	76880296	SNP-15340	T/C	CC	CT	TT	CC	CT	CT	CC	CT	TT	CC	CT	CT	6	0
chr17	78144875	78144876	SNP-15423	A/G	AG	GG	GG	GG	AG	GG	0	GG	GG	GG	0	GG	4	0
chr17	78374401	78374402	SNP-15451	A/G	GG	GG	AG	AG	GG	GG	GG	GG	0	0	GG	GG	4	0
chr17	78466355	78466356	SNP-15476	T/C	TT	CC	CC	CT	CT	CT	TT	CC	CC	0	CT	CT	5	0
chr18	634526	634527	SNP-15514	G/C	CG	CC	CC	GG	CC	CG	CG	CC	CC	GG	CC	CG	6	0
chr18	656370	656371	SNP-15516	A/G	AG	AG	AG	AA	AG	AA	AG	AG	AG	AA	AG	AA	6	0
chr18	821093	821094	SNP-15521	C/T	TT	CT	TT	CT	TT	TT	TT	CT	TT	CT	TT	TT	6	0
chr18	1576125	1576126	SNP-15529	T/C	CT	CT	CC	CC	CC	CC	CT	CT	CC	CC	CC	CC	6	0
chr18	3988884	3988885	SNP-15549	C/T	TT	CT	CC	CT	CT	CC	TT	CT	CC	CT	CT	CC	6	0
chr18	3988933	3988934	SNP-15550	T/C	CC	CC	TT	CC	CC	CT	CC	CC	TT	CC	CC	CT	6	0
chr18	3988952	3988953	SNP-15551	A/C	AC	AC	CC	AC	AC	CC	AC	AC	CC	AC	AC	CC	6	0
chr18	4621446	4621447	SNP-15572	A/G	AG	AG	AA	AG	GG	AA	AG	AG	AA	AG	GG	AA	6	0
chr18	4621496	4621497	SNP-15573	A/G	AG	GG	AA	AG	GG	AA	AG	GG	AA	AG	GG	0	5	0
chr18	5063405	5063406	SNP-15576	G/A	AA	AG	AA	AA	AG	AA	AA	AG	AA	AA	AG	AA	6	0
chr18	5063441	5063442	SNP-15577	T/G	GG	TT	GT	GG	GT	GT	GG	TT	GT	GG	GT	GT	6	0
chr18	5063823	5063824	SNP-15580	A/G	GG	AG	GG	GG	AG	GG	GG	AG	GG	GG	AG	GG	6	0
chr18	5227804	5227805	SNP-15582	G/C	CC	CG	CC	GG	CG	CG	CC	CG	CC	GG	CG	CG	6	0
chr18	5446724	5446725	SNP-15585	C/T	TT	CT	CT	CT	TT	CT	TT	CT	CT	CT	TT	CT	6	0
chr18	6533563	6533564	SNP-15589	A/G	AG	AA	AA	AG	AG	AA	AG	AA	AA	AG	AG	AA	6	0
chr18	6910230	6910231	SNP-15594	T/C	CC	CT	CC	CT	CT	CC	CC	0	CC	CT	CC	CC	4	1
chr18	7012494	7012495	SNP-15601	C/T	CT	CT	CT	TT	CT	CT	CT	CT	CT	TT	CT	CT	6	0
chr18	7028262	7028263	SNP-15604	C/T	TT	CT	TT	TT	TT	TT	TT	CT	TT	TT	TT	TT	6	0
chr18	7028361	7028362	SNP-15605	G/C	CG	CG	CC	CG	GG	CC	CG	CG	CC	CG	GG	CC	6	0
chr18	7154753	7154754	SNP-15609	G/A	GG	AG	AG	AG	GG	AA	GG	AG	AG	AG	GG	AA	6	0
chr18	7167382	7167383	SNP-15610	T/G	GT	GG	GG	TT	GG	GT	GT	GG	GG	TT	GG	GT	6	0
chr18	8074334	8074335	SNP-15622	C/T	CT	CC	CC	CT	CT	CT	CT	CC	CC	CT	CT	CT	6	0
chr18	8416542	8416543	SNP-15623	A/G	GG	AG	AG	AA	AG	AA	GG	AG	AG	AA	AG	AA	6	0
chr18	8470710	8470711	SNP-15629	T/G	GT	TT	GT	GT	TT	GG	GT	TT	GT	GT	TT	GG	6	0
chr18	8686823	8686824	SNP-15635	T/C	TT	TT	CT	CT	TT	CT	TT	TT	CT	CT	TT	CT	6	0
chr18	9138163	9138164	SNP-15644	C/T	TT	CT	CC	CT	CT	CC	TT	CT	CC	CT	CT	CC	6	0
chr18	10510289	10510290	SNP-15662	A/T	TT	AT	TT	TT	TT	TT	TT	AT	TT	TT	TT	TT	6	0
chr18	10510308	10510309	SNP-15663	G/C	CC	CG	CC	CC	CC	CC	CC	CG	CC	CC	CC	CC	6	0
chr18	10777464	10777465	SNP-15665	T/C	TT	TT	TT	CT	TT	TT	TT	TT	TT	CT	TT	TT	6	0
chr18	12064999	12065000	SNP-15683	C/A	AA	AA	AC	AA	AA	AA	AA	AA	AC	AA	AA	AA	6	0
chr18	12717223	12717224	SNP-15704	A/G	AG	AG	AA	GG	AG	AG	AG	AG	AA	GG	AG	AG	6	0
chr18	13103196	13103197	SNP-15710	T/C	TT	CC	TT	TT	CT	TT	TT	CC	TT	TT	CT	TT	6	0
chr18	21755704	21755705	SNP-15761	G/A	AA	AG	AG	AG	AA	AA	AA	AG	AG	AG	AA	AA	6	0
chr18	22239495	22239496	SNP-15763	A/G	AG	AG	AG	AG	AA	AG	AG	AG	AG	AG	AA	AG	6	0
chr18	22292064	22292065	SNP-15764	A/C	CC	AC	CC	CC	AC	CC	CC	AC	CC	CC	AC	CC	6	0
chr18	22638537	22638538	SNP-15772	G/A	AG	GG	AG	AA	AG	AA	AG	GG	AG	AA	AG	AA	6	0
chr18	22647210	22647211	SNP-15774	A/C	CC	CC	AC	CC	CC	AC	CC	CC	AC	CC	CC	AC	6	0
chr18	23520018	23520019	SNP-15776	C/T	CT	CT	CT	TT	CC	CT	CT	CT	CT	TT	CC	CT	6	0
chr18	27390010	27390011	SNP-15785	G/A	AG	AG	AA	AG	AA	AG	AG	AG	AA	AG	AA	AG	6	0
chr18	27515337	27515338	SNP-15788	G/C	GG	GG	GG	CG	GG	GG	GG	GG	GG	CG	GG	GG	6	0
chr18	27992108	27992109	SNP-15792	T/G	GT	GT	GT	GT	GT	TT	GT	GT	GT	GT	GT	TT	6	0
chr18	28008746	28008747	SNP-15793	G/T	GT	TT	TT	TT	GT	TT	GT	TT	TT	TT	GT	TT	6	0
chr18	28008784	28008785	SNP-15794	C/G	CG	GG	GG	GG	CG	GG	CG	GG	GG	GG	CG	GG	6	0
chr18	28548670	28548671	SNP-15801	G/A	AG	AG	AA	AA	AA	AA	AG	AG	AA	AA	AA	AA	6	0
chr18	28548721	28548722	SNP-15802	T/C	CT	CT	CC	CC	CC	CC	CT	CT	CC	CC	CC	CC	6	0
chr18	30410743	30410744	SNP-15808	C/T	TT	CT	CT	CT	TT	CC	TT	CT	CT	CT	TT	CC	6	0
chr18	31930104	31930105	SNP-15826	C/T	TT	CT	CT	TT	CT	CT	TT	CT	CT	TT	CT	CT	6	0
chr18	32368177	32368178	SNP-15833	G/A	AG	AA	AG	AA	AG	AA	AG	AA	AG	AA	AG	AA	6	0
chr18	32368246	32368247	SNP-15834	C/T	CC	CT	CC	CT	CC	CT	CC	CT	CC	CT	CC	CT	6	0
chr18	32406357	32406358	SNP-15835	C/T	CC	CT	CC	CT	CC	CT	CC	CT	CC	CT	CC	CT	6	0
chr18	32567298	32567299	SNP-15838	A/G	GG	AG	GG	AG	GG	GG	GG	AG	GG	AG	GG	GG	6	0
chr18	33156541	33156542	SNP-15839	G/C	CG	CG	CC	CC	CG	CC	CG	CG	CC	CC	CG	CC	6	0
chr18	33404523	33404524	SNP-15845	A/G	AG	AG	AG	GG	AG	AG	AG	AG	AG	GG	AG	AG	6	0
chr18	40160113	40160114	SNP-15875	T/C	CC	CT	CT	CT	CT	CT	CC	CT	CT	CT	CT	CT	6	0
chr18	40735422	40735423	SNP-15876	G/A	AG	AG	AG	AA	AA	AA	AG	AG	AG	AA	AA	AA	6	0
chr18	40807403	40807404	SNP-15879	C/T	CC	CC	CT	CT	CC	CC	CC	CC	CT	CT	CC	CC	6	0
chr18	41046900	41046901	SNP-15882	G/T	TT	TT	TT	GG	TT	GT	TT	TT	TT	GG	TT	GT	6	0
chr18	41525389	41525390	SNP-15887	G/T	GG	GT	GT	TT	GT	GT	GG	GT	GT	TT	GT	GT	6	0
chr18	41684136	41684137	SNP-15893	A/G	GG	GG	AG	GG	GG	AG	GG	GG	AG	GG	GG	AG	6	0
chr18	41684187	41684188	SNP-15894	A/C	CC	CC	AC	CC	CC	AC	CC	CC	AC	CC	CC	AC	6	0
chr18	41744599	41744600	SNP-15895	A/G	GG	GG	AG	GG	GG	AG	GG	GG	AG	GG	GG	AG	6	0
chr18	42047485	42047486	SNP-15906	C/T	TT	CC	CT	CC	CT	CT	TT	CC	CT	CC	CT	CT	6	0
chr18	42115333	42115334	SNP-15907	C/T	CT	CC	CC	CT	CC	CC	CT	CC	CC	CT	CC	CC	6	0
chr18	42125162	42125163	SNP-15908	T/A	AT	AA	AT	AA	AT	AT	AT	AA	AT	AA	AT	AT	6	0
chr18	42389849	42389850	SNP-15914	A/G	GG	AG	GG	GG	GG	GG	GG	AG	GG	GG	GG	GG	6	0
chr18	42492307	42492308	SNP-15918	T/G	GG	GT	GG	GG	GG	GG	GG	GT	GG	GG	GG	GG	6	0
chr18	42831002	42831003	SNP-15920	G/A	AG	AG	AG	AG	GG	AG	AG	AG	AG	AG	GG	AG	6	0
chr18	42996063	42996064	SNP-15928	A/C	AC	AC	AC	AC	CC	CC	AC	AC	AC	AC	CC	CC	6	0
chr18	42996086	42996087	SNP-15929	C/A	AA	AA	AA	AC	AA	AC	AA	AA	AA	AC	AA	AC	6	0
chr18	44098497	44098498	SNP-15940	C/T	TT	TT	CT	CT	TT	CT	TT	TT	CT	CT	TT	CT	6	0
chr18	44449454	44449455	SNP-15951	T/C	CC	CC	CT	CC	CC	CC	CC	CC	CT	CC	CC	CC	6	0
chr18	44492405	44492406	SNP-15953	A/G	GG	AG	AG	AG	GG	AG	GG	AG	AG	AG	GG	AG	6	0
chr18	44949546	44949547	SNP-15962	G/A	AG	GG	GG	GG	AG	GG	AG	GG	GG	GG	AG	GG	6	0
chr18	46120776	46120777	SNP-15977	C/G	CC	CC	CG	CG	CC	CC	CC	CC	CG	CG	CC	CC	6	0
chr18	46565271	46565272	SNP-15986	A/G	GG	AG	GG	GG	AG	GG	GG	AG	GG	GG	AG	GG	6	0
chr18	47318104	47318105	SNP-15992	A/C	AC	CC	CC	AC	CC	CC	AC	CC	CC	AC	CC	CC	6	0
chr18	47448627	47448628	SNP-15995	T/C	CC	CT	CT	CC	CC	CT	CC	CT	CT	CC	CC	CT	6	0
chr18	48128801	48128802	SNP-15999	T/G	TT	GG	GT	GG	GT	GT	TT	GG	GT	GG	GT	GT	6	0
chr18	49785402	49785403	SNP-16015	G/A	AA	AG	AA	AG	AA	AG	AA	AG	AA	AG	AA	AG	6	0
chr18	50050826	50050827	SNP-16016	A/G	GG	AG	GG	GG	GG	GG	GG	AG	GG	GG	GG	GG	6	0
chr18	52870688	52870689	SNP-16032	G/A	AG	GG	AG	AA	GG	AG	AG	GG	AG	AA	GG	AG	6	0
chr18	52896742	52896743	SNP-16033	T/C	CT	CC	CC	CC	CT	CC	CT	CC	CC	CC	CT	CC	6	0
chr18	53677723	53677724	SNP-16041	C/T	TT	CT	TT	TT	CT	TT	TT	CT	TT	TT	CT	TT	6	0
chr18	53993538	53993539	SNP-16047	A/G	AG	AA	AG	AG	AG	GG	AG	AA	AG	AG	AG	GG	6	0
chr18	54888716	54888717	SNP-16066	C/A	CC	AA	AC	CC	AC	CC	CC	AA	AC	CC	AC	CC	6	0
chr18	55908607	55908608	SNP-16078	A/G	AA	AG	GG	AG	AG	GG	AA	AG	GG	AG	AG	GG	6	0
chr18	56503294	56503295	SNP-16080	T/C	CT	CT	CC	CC	CT	CC	CT	CT	CC	CC	CT	CC	6	0
chr18	57369947	57369948	SNP-16084	C/T	CT	CC	CT	CC	CT	CC	CT	CC	CT	CC	CT	CC	6	0
chr18	58067849	58067850	SNP-16093	G/A	AA	AG	AA	AG	AG	AG	AA	AG	AA	AG	AG	AG	6	0
chr18	58620915	58620916	SNP-16102	A/G	GG	GG	AG	AG	GG	AG	GG	GG	AG	AG	GG	AG	6	0
chr18	59329756	59329757	SNP-16121	G/T	GT	GG	GT	GG	GG	GT	GT	GG	GT	GG	GG	GT	6	0
chr18	59336884	59336885	SNP-16123	T/G	GT	TT	GT	TT	TT	GT	GT	TT	GT	TT	TT	GT	6	0
chr18	59396830	59396831	SNP-16124	G/T	GT	GT	GT	GG	GG	GT	GT	GT	GT	GG	GG	GT	6	0
chr18	59494991	59494992	SNP-16125	A/G	GG	GG	AG	GG	GG	GG	GG	GG	AG	GG	GG	GG	6	0
chr18	59642309	59642310	SNP-16128	G/A	AA	AA	AG	AG	AA	AA	AA	AG	AG	AG	AA	AA	5	1
chr18	59642367	59642368	SNP-16129	C/T	TT	CT	CT	CT	TT	TT	TT	TT	TT	TT	TT	TT	3	3
chr18	59782025	59782026	SNP-16136	G/A	AA	AA	AG	AA	AA	AG	AA	AA	AG	AA	AA	AG	6	0
chr18	59813189	59813190	SNP-16137	A/C	AC	CC	CC	CC	CC	CC	AC	CC	CC	CC	CC	CC	6	0
chr18	61254823	61254824	SNP-16140	C/A	AC	AA	AA	CC	AC	AC	AC	AA	AA	CC	AC	AC	6	0
chr18	61756929	61756930	SNP-16141	A/T	AT	TT	AT	TT	TT	TT	AT	TT	AT	TT	TT	TT	6	0
chr18	61756945	61756946	SNP-16142	C/T	CT	TT	CT	CT	TT	TT	CT	TT	CT	CT	TT	TT	6	0
chr18	63036024	63036025	SNP-16145	A/G	GG	AG	AG	GG	AG	AG	GG	AG	AG	GG	AG	AG	6	0
chr18	66308773	66308774	SNP-16159	A/G	AA	AA	AG	AA	AA	AA	AA	AA	AG	AA	AA	AA	6	0
chr18	67603147	67603148	SNP-16160	G/T	GG	GG	GT	GT	GG	GT	GG	GG	GT	GT	GG	GT	6	0
chr18	67904832	67904833	SNP-16162	G/T	TT	GT	TT	TT	TT	TT	TT	GT	TT	TT	TT	TT	6	0
chr18	68471344	68471345	SNP-16164	A/T	AA	TT	AT	AA	AT	AT	AA	TT	AT	AA	AT	AT	6	0
chr18	68471442	68471443	SNP-16165	C/G	CC	GG	CG	CC	CG	CG	CC	GG	CG	CC	CG	CG	6	0
chr18	70370316	70370317	SNP-16189	A/G	AG	AG	GG	AG	AG	GG	AG	AG	GG	AG	AG	GG	6	0
chr18	72147878	72147879	SNP-16218	A/C	AC	CC	AC	AC	AC	AC	AC	CC	AC	AC	AC	AC	6	0
chr18	72267934	72267935	SNP-16227	T/C	CC	CT	CC	CT	CT	CC	CC	CT	CC	CT	CT	CC	6	0
chr18	72527859	72527860	SNP-16231	A/C	AA	AA	CC	AC	AA	AC	AA	AA	CC	AC	AA	AC	6	0
chr18	72646300	72646301	SNP-16235	C/T	CT	TT	TT	CT	CT	TT	CT	TT	TT	CT	CT	TT	6	0
chr18	72903127	72903128	SNP-16248	G/A	AA	AG	AG	AG	AG	AG	AA	AG	AG	AG	AG	AG	6	0
chr18	74736721	74736722	SNP-16341	C/A	AC	AA	AA	AA	AC	AA	AC	AA	AA	AA	AC	AA	6	0
chr18	75214443	75214444	SNP-16366	C/T	CC	CC	CT	CC	CC	CT	CC	CC	CT	CC	CC	CT	6	0
chr19	246294	246295	SNP-16462	T/C	CC	CT	CC	0	0	CC	CC	CT	CC	CC	CC	CC	4	0
chr19	539304	539305	SNP-16498	C/A	AC	AA	AA	AC	AC	AA	AC	AA	AA	AC	AC	AA	6	0
chr19	621827	621828	SNP-16509	G/T	GT	GG	GG	GG	GT	GG	GT	GG	GG	0	GT	GG	5	0
chr19	692757	692758	SNP-16519	A/G	GG	AG	GG	GG	AG	GG	GG	AG	GG	GG	AG	GG	6	0
chr19	1058034	1058035	SNP-16554	G/T	GG	GT	GT	GT	GT	GG	GG	GT	GT	GT	GT	GG	6	0
chr19	1058159	1058160	SNP-16555	T/C	CT	CC	CC	CC	CC	CC	CT	CC	CC	CC	CC	CC	6	0
chr19	1159071	1159072	SNP-16576	C/T	CT	CC	CT	CC	CT	CT	CT	CC	CT	CC	CT	CT	6	0
chr19	1169218	1169219	SNP-16577	T/C	CC	CC	CC	CT	CC	CC	CC	CC	CC	CT	CC	CC	6	0
chr19	1764206	1764207	SNP-16603	G/A	GG	AA	AG	AA	AG	AG	GG	AA	AG	AA	AG	AG	6	0
chr19	1802083	1802084	SNP-16607	G/A	GG	AA	AG	AA	AG	AG	GG	AA	AG	AA	AG	AG	6	0
chr19	2150350	2150351	SNP-16630	C/T	CT	CT	TT	TT	CT	TT	CT	CT	TT	TT	CT	TT	6	0
chr19	2429343	2429344	SNP-16661	C/G	GG	CG	CG	GG	CG	GG	GG	CG	CG	GG	CG	GG	6	0
chr19	2700426	2700427	SNP-16675	G/C	CC	CC	CG	CC	CC	CG	CC	CC	CG	CC	CC	CG	6	0
chr19	2904086	2904087	SNP-16690	A/G	AG	AG	AA	AG	GG	AA	AG	AG	AA	AG	GG	AA	6	0
chr19	2913274	2913275	SNP-16691	G/A	AG	AG	AG	AG	AG	GG	AG	AG	AG	AG	AG	GG	6	0
chr19	3477698	3477699	SNP-16727	C/T	TT	CC	TT	TT	CT	TT	TT	CC	TT	TT	CT	TT	6	0
chr19	3569687	3569688	SNP-16731	C/A	CC	CC	AA	0	0	AC	CC	CC	AA	CC	CC	AC	4	0
chr19	4066683	4066684	SNP-16755	A/G	GG	GG	GG	AG	GG	GG	GG	GG	GG	AG	GG	GG	6	0
chr19	4090848	4090849	SNP-16757	T/C	CT	TT	CC	CT	CT	CT	CT	TT	CC	CT	CT	CT	6	0
chr19	4090928	4090929	SNP-16758	G/A	AG	GG	AA	AG	AG	AG	AG	GG	AA	AG	AG	AG	6	0
chr19	4091562	4091563	SNP-16761	G/T	GT	GG	GT	GT	GT	GT	GT	GG	GT	GT	GT	GT	6	0
chr19	4155818	4155819	SNP-16765	T/C	CC	CT	CC	CC	CT	CC	CC	CT	CC	CC	CT	CC	6	0
chr19	4762825	4762826	SNP-16791	G/A	AG	GG	AG	AA	AG	AG	AG	GG	AG	AA	AG	AG	6	0
chr19	4892455	4892456	SNP-16798	T/C	CT	CT	CC	CT	CT	CC	CT	CT	CC	CT	CT	CC	6	0
chr19	5160640	5160641	SNP-16807	G/C	GG	GG	CG	GG	GG	GG	GG	GG	CG	GG	GG	GG	6	0
chr19	5321046	5321047	SNP-16810	T/C	TT	CC	CC	CC	CT	CC	TT	CC	CC	CC	CT	CC	6	0
chr19	5617335	5617336	SNP-16818	T/C	CC	CT	TT	CT	CT	TT	CC	CT	TT	CT	CT	TT	6	0
chr19	5745239	5745240	SNP-16828	C/A	AC	AA	AA	AA	AC	AA	AC	AA	AA	AA	AC	AA	6	0
chr19	5843742	5843743	SNP-16830	T/C	CC	TT	CT	TT	CT	CT	CC	TT	CT	TT	CT	CT	6	0
chr19	5843769	5843770	SNP-16831	T/C	CT	TT	TT	TT	CT	TT	CT	TT	0	TT	CT	0	4	0
chr19	6344151	6344152	SNP-16838	A/G	GG	AG	AG	GG	AG	AG	GG	AG	AG	GG	AG	AG	6	0
chr19	6368854	6368855	SNP-16840	A/G	GG	GG	AG	AG	GG	GG	GG	GG	AG	AG	GG	GG	6	0
chr19	6468121	6468122	SNP-16844	A/G	AA	AA	AG	0	AA	AG	AA	AA	AG	AA	AA	AG	5	0
chr19	6661781	6661782	SNP-16854	T/G	GG	GT	GG	GG	GG	GG	GG	GT	GG	GG	GG	GG	6	0
chr19	6661947	6661948	SNP-16855	A/G	GG	GG	AG	AG	GG	AG	GG	GG	AG	AG	GG	AG	6	0
chr19	6753615	6753616	SNP-16861	T/C	TT	TT	CT	TT	TT	TT	TT	TT	CT	TT	TT	TT	6	0
chr19	8087482	8087483	SNP-16904	T/C	CT	CC	CC	CC	CC	CC	CT	CC	CC	CC	CC	CC	6	0
chr19	8477188	8477189	SNP-16919	A/T	TT	AT	TT	TT	AT	TT	TT	AT	TT	TT	AT	TT	6	0
chr19	9403341	9403342	SNP-16945	C/T	CT	CT	TT	CT	CT	CT	CT	CT	TT	CT	CT	CT	6	0
chr19	9407328	9407329	SNP-16949	A/C	AC	CC	CC	CC	AC	CC	AC	CC	CC	CC	AC	CC	6	0
chr19	9407350	9407351	SNP-16950	T/G	GG	GG	GG	GT	GG	GT	GG	GG	GG	GT	GG	GT	6	0
chr19	9819877	9819878	SNP-16955	G/A	AA	AA	AA	AG	AA	AG	AA	AA	AA	AG	AA	AG	6	0
chr19	9972064	9972065	SNP-16967	A/G	GG	AG	GG	GG	AG	GG	GG	AG	GG	GG	AG	GG	6	0
chr19	9973687	9973688	SNP-16970	G/A	AA	AG	AA	AA	AG	AA	AA	AG	AA	AA	AG	AA	6	0
chr19	10482107	10482108	SNP-16987	A/G	AG	GG	GG	AG	GG	GG	AG	GG	GG	AG	GG	GG	6	0
chr19	10527111	10527112	SNP-16990	A/G	AG	GG	AA	AG	GG	AA	AG	GG	AA	AG	GG	AA	6	0
chr19	10541477	10541478	SNP-16994	G/A	AG	AA	GG	AG	AA	GG	AG	AA	GG	AG	AA	GG	6	0
chr19	11102779	11102780	SNP-17005	A/G	AG	GG	GG	AG	AG	GG	0	GG	GG	AG	AG	GG	5	0
chr19	11102809	11102810	SNP-17006	A/G	AG	GG	GG	AG	AG	GG	AG	GG	GG	AG	AG	GG	6	0
chr19	11265676	11265677	SNP-17016	C/A	CC	0	AC	0	0	AC	CC	AC	AC	AC	AC	AC	3	0
chr19	11631578	11631579	SNP-17028	T/C	CC	TT	CT	TT	CT	TT	CC	TT	CT	TT	CT	TT	6	0
chr19	12737963	12737964	SNP-17036	C/G	CG	GG	GG	CG	CG	GG	CG	GG	GG	CG	CG	GG	6	0
chr19	12804637	12804638	SNP-17038	C/G	GG	CG	GG	GG	GG	GG	GG	CG	GG	GG	GG	GG	6	0
chr19	13206656	13206657	SNP-17048	A/C	CC	AC	CC	CC	AC	CC	CC	AC	CC	CC	AC	CC	6	0
chr19	13831624	13831625	SNP-17066	C/T	CT	CT	CT	CT	CT	TT	CT	CT	CT	CT	CT	TT	6	0
chr19	14069781	14069782	SNP-17070	T/C	CC	CT	CC	CC	CT	CC	CC	CT	CC	CC	CT	CC	6	0
chr19	15122370	15122371	SNP-17095	T/G	TT	TT	TT	GT	TT	GT	TT	TT	TT	GT	TT	GT	6	0
chr19	15527873	15527874	SNP-17098	C/T	TT	CT	TT	CT	CT	CT	TT	CT	TT	CT	CT	CT	6	0
chr19	15893642	15893643	SNP-17113	C/A	AA	CC	CC	AC	AC	CC	AA	CC	CC	AC	AC	CC	6	0
chr19	15943244	15943245	SNP-17116	G/C	CG	CG	CG	GG	GG	CG	CG	CG	CG	GG	GG	CG	6	0
chr19	16058420	16058421	SNP-17124	G/A	AG	AG	AG	AG	AG	AG	AG	AG	AG	AG	AG	AG	6	0
chr19	16089700	16089701	SNP-17125	G/A	AA	AG	AG	AG	AA	AG	AA	AG	AG	AG	AA	AG	6	0
chr19	16500120	16500121	SNP-17135	G/C	CC	CG	CC	CG	CC	CG	CC	0	CC	CG	CC	CG	5	0
chr19	16555093	16555094	SNP-17137	G/T	TT	GT	TT	GT	TT	GT	TT	GT	TT	GT	TT	GT	6	0
chr19	17275137	17275138	SNP-17160	T/G	GT	GG	GT	0	0	GG	GG	GG	GG	GG	GG	GG	2	2
chr19	17904429	17904430	SNP-17177	T/C	CC	CC	TT	CC	CC	CT	CC	CC	TT	CC	CC	CT	6	0
chr19	17970313	17970314	SNP-17180	G/A	AA	AG	AG	AA	AG	AG	AA	AG	AG	AA	AG	AG	6	0
chr19	18249382	18249383	SNP-17191	T/C	TT	TT	CT	CT	TT	CC	TT	TT	CT	CT	TT	CC	6	0
chr19	18294247	18294248	SNP-17195	G/C	CG	CC	CG	CC	CC	CC	CG	CC	CG	CC	CC	CC	6	0
chr19	18358136	18358137	SNP-17202	A/G	AG	AG	GG	AG	AA	GG	AG	AG	GG	AG	AA	GG	6	0
chr19	18433833	18433834	SNP-17208	T/C	CT	CT	CT	CT	CT	CC	CT	CT	CT	CT	CT	CC	6	0
chr19	19601728	19601729	SNP-17244	G/C	CG	GG	CG	CG	CG	CG	CG	GG	CG	CG	CG	CG	6	0
chr19	23068685	23068686	SNP-17256	A/G	GG	GG	AG	GG	GG	GG	GG	GG	AG	GG	GG	GG	6	0
chr19	23411803	23411804	SNP-17259	C/T	TT	CT	CT	TT	CT	TT	TT	CT	CT	TT	CT	TT	6	0
chr19	23414454	23414455	SNP-17264	C/T	TT	CT	CT	TT	CT	TT	TT	CT	CT	TT	CT	TT	6	0
chr19	33422213	33422214	SNP-17279	A/G	GG	AA	GG	AG	AG	AG	GG	AA	GG	AG	AG	AG	6	0
chr19	33425211	33425212	SNP-17280	G/A	AA	GG	AA	AG	AG	AG	AA	GG	AA	AG	AG	AG	6	0
chr19	34443446	34443447	SNP-17294	A/G	AG	AG	AA	AA	AA	AA	AG	AG	AA	AA	AA	AA	6	0
chr19	34877536	34877537	SNP-17312	A/G	AA	AG	AG	AG	AA	GG	AA	AG	AG	AG	AA	GG	6	0
chr19	37902485	37902486	SNP-17349	G/A	AA	AG	AA	AA	AG	AA	AA	AG	AA	AA	AG	AA	6	0
chr19	38159196	38159197	SNP-17351	A/G	AG	AG	AA	AA	GG	AA	AG	AG	AA	AA	GG	AA	6	0
chr19	38418214	38418215	SNP-17356	C/T	CT	TT	CC	TT	CT	CT	CT	TT	CC	TT	CT	CT	6	0
chr19	39130532	39130533	SNP-17368	G/A	AA	AA	AG	AA	AA	AA	AA	AA	AG	AA	AA	AA	6	0
chr19	39403367	39403368	SNP-17369	C/A	AA	CC	AC	CC	AC	AC	AA	CC	AC	CC	AC	AC	6	0
chr19	39403382	39403383	SNP-17370	G/T	TT	GG	GT	GG	GT	GT	TT	GG	GT	GG	GT	GT	6	0
chr19	39528849	39528850	SNP-17373	T/A	AA	TT	AA	AT	AT	AA	AA	TT	AA	AT	AT	AA	6	0
chr19	39860011	39860012	SNP-17376	G/A	AG	GG	AG	GG	AG	GG	AG	GG	AG	GG	AG	GG	6	0
chr19	40498728	40498729	SNP-17396	A/C	CC	AC	CC	AC	CC	AC	CC	AC	CC	AC	CC	AC	6	0
chr19	40897889	40897890	SNP-17404	C/A	CC	AA	AA	AC	AC	AC	CC	AA	AA	AC	AC	AC	6	0
chr19	41671733	41671734	SNP-17417	A/G	AG	AG	AA	AG	GG	AG	AG	AG	AA	AG	GG	AG	6	0
chr19	42156146	42156147	SNP-17420	A/G	AG	AG	AA	AG	GG	AG	AG	AG	AA	AG	GG	AG	6	0
chr19	42500702	42500703	SNP-17424	A/C	AC	CC	AC	AC	CC	CC	CC	CC	CC	CC	CC	CC	3	3
chr19	42734653	42734654	SNP-17426	C/T	TT	TT	CT	TT	TT	CT	TT	TT	CT	TT	TT	CT	6	0
chr19	43170119	43170120	SNP-17432	T/C	CT	TT	CT	TT	CT	TT	CT	TT	CT	TT	CT	TT	6	0
chr19	43216451	43216452	SNP-17433	G/T	GT	GG	GT	TT	GT	TT	GT	GG	GT	TT	GT	TT	6	0
chr19	43416469	43416470	SNP-17444	A/G	AG	AG	GG	GG	AG	GG	AG	AG	GG	GG	AG	GG	6	0
chr19	43740002	43740003	SNP-17457	A/C	CC	CC	CC	AC	CC	AC	CC	CC	CC	AC	CC	AC	6	0
chr19	43881734	43881735	SNP-17458	T/C	TT	CC	CC	CC	CT	CC	TT	CC	CC	CC	CT	CC	6	0
chr19	44369917	44369918	SNP-17478	C/T	CT	CT	CT	CC	CT	CC	CT	CT	CT	CC	CT	CC	6	0
chr19	44580229	44580230	SNP-17484	C/G	GG	GG	GG	CG	GG	GG	GG	GG	GG	CG	GG	GG	6	0
chr19	44580288	44580289	SNP-17485	T/C	CC	CC	CT	CT	CC	TT	CC	CC	CT	CT	CC	TT	6	0
chr19	44622870	44622871	SNP-17487	C/T	CT	CT	TT	TT	TT	TT	CT	CT	TT	TT	TT	TT	6	0
chr19	44622898	44622899	SNP-17488	C/G	CG	CG	GG	GG	GG	GG	CG	CG	GG	GG	GG	GG	6	0
chr19	45618519	45618520	SNP-17501	C/A	AA	AA	AC	AA	AA	AA	AA	AA	AC	AA	AA	AA	6	0
chr19	45782029	45782030	SNP-17507	T/C	CC	CT	CT	CC	CT	CC	CC	CT	CT	CC	CT	CC	6	0
chr19	46403952	46403953	SNP-17515	G/C	CC	CC	CC	CG	CC	CC	CC	CC	CC	CG	CC	CC	6	0
chr19	46761739	46761740	SNP-17521	G/A	GG	AG	AG	AG	AG	AA	GG	AG	AG	AG	AG	AA	6	0
chr19	46795896	46795897	SNP-17523	C/T	CC	CT	CC	CC	CT	CC	CC	CT	CC	CC	CT	CC	6	0
chr19	47380526	47380527	SNP-17543	T/G	GT	GT	GG	GG	TT	GG	GT	GT	GG	GG	TT	GG	6	0
chr19	48790802	48790803	SNP-17550	G/C	CG	GG	GG	CG	CG	GG	CG	GG	GG	CG	CG	GG	6	0
chr19	48955605	48955606	SNP-17553	A/G	GG	AA	GG	AG	AG	GG	GG	AA	GG	AG	AG	GG	6	0
chr19	48962658	48962659	SNP-17554	G/A	AG	AA	AA	AA	AA	AA	AG	AA	AA	AA	AA	AA	6	0
chr19	49709088	49709089	SNP-17568	C/T	CT	TT	TT	CT	CT	TT	CT	TT	TT	CT	CT	TT	6	0
chr19	49778185	49778186	SNP-17571	T/C	CC	CT	CC	CC	CT	CC	CC	CT	CC	CC	CT	CC	6	0
chr19	50040092	50040093	SNP-17572	T/C	TT	0	TT	0	0	CT	TT	CT	TT	CT	TT	CT	3	0
chr19	50139080	50139081	SNP-17576	T/G	GG	GG	GT	GG	GG	GT	GG	GG	GT	GG	GG	GT	6	0
chr19	50254710	50254711	SNP-17578	T/C	CC	CC	CT	TT	CC	CT	CC	CC	CT	TT	CC	CT	6	0
chr19	50307696	50307697	SNP-17582	C/T	CC	CT	CC	CT	CT	CC	CC	CT	CC	CT	CT	CC	6	0
chr19	50382789	50382790	SNP-17587	G/C	CG	CC	CC	CC	CG	CC	0	CC	CC	CC	CG	CC	5	0
chr19	50673654	50673655	SNP-17590	T/G	GT	GG	GT	GT	GT	GT	GT	GG	GT	GT	GT	GT	6	0
chr19	50673679	50673680	SNP-17591	C/T	CT	CT	CT	CT	CC	CT	CT	CT	CT	CT	CC	CT	6	0
chr19	50873231	50873232	SNP-17597	C/G	CG	GG	CG	GG	GG	CG	CG	GG	CG	GG	GG	CG	6	0
chr19	50882860	50882861	SNP-17598	G/A	AA	AG	AA	AA	AG	AA	AA	AG	AA	0	AG	AA	5	0
chr19	51205022	51205023	SNP-17614	T/G	GT	GG	TT	GG	GG	GT	GT	GG	TT	GG	GG	GT	6	0
chr19	51590781	51590782	SNP-17628	C/T	CC	CC	CT	CC	CC	CC	CC	CC	CT	CC	CC	CC	6	0
chr19	51683140	51683141	SNP-17633	C/T	CT	TT	TT	TT	TT	TT	CT	TT	TT	TT	TT	TT	6	0
chr19	51763666	51763667	SNP-17636	T/C	TT	CC	CC	CC	CT	CC	TT	CC	CC	CC	CT	CC	6	0
chr19	51924062	51924063	SNP-17641	T/C	CC	TT	TT	TT	CT	TT	CC	TT	TT	TT	CT	TT	6	0
chr19	52500601	52500602	SNP-17651	G/A	AA	AG	AA	AG	AA	AG	AA	AG	AA	AG	AA	AG	6	0
chr19	52553375	52553376	SNP-17655	C/T	CC	CT	CC	CC	CC	CC	CC	CT	CC	CC	CC	CC	6	0
chr19	52938856	52938857	SNP-17664	C/A	AC	0	AC	AC	CC	AA	AC	AC	0	AC	CC	AA	4	0
chr19	52938901	52938902	SNP-17665	C/T	CT	0	0	0	0	CC	CT	CC	CC	CC	CC	CC	2	0
chr19	53064109	53064110	SNP-17674	T/C	TT	CC	TT	CT	CT	TT	TT	CC	TT	CT	CT	TT	6	0
chr19	53298342	53298343	SNP-17677	G/A	AA	AG	AA	AG	AA	AG	AA	AG	AA	AG	AA	AG	6	0
chr19	53347683	53347684	SNP-17680	A/G	AA	AG	AG	AG	AG	AG	AA	AG	AG	AG	AG	AG	6	0
chr19	53377688	53377689	SNP-17681	A/G	GG	AG	GG	AG	GG	AG	GG	AG	GG	AG	GG	AG	6	0
chr19	53389593	53389594	SNP-17683	C/T	TT	TT	CT	TT	TT	TT	TT	TT	CT	TT	TT	TT	6	0
chr19	53525419	53525420	SNP-17692	G/A	AG	AA	AA	AA	AA	AA	AG	AA	AA	AA	AA	AA	6	0
chr19	53640581	53640582	SNP-17694	A/G	AA	AG	AG	AA	AG	AG	AA	AG	AG	AA	AG	AG	6	0
chr19	53779478	53779479	SNP-17695	C/T	CT	CC	CC	CC	CC	CC	CT	CC	CC	CC	CC	CC	6	0
chr19	54251329	54251330	SNP-17709	G/C	CC	CG	CG	CC	CG	CG	CC	CG	CG	CC	CG	CG	6	0
chr19	54638682	54638683	SNP-17723	C/T	CC	CT	CC	CT	0	CT	CC	CT	CC	CT	CT	CT	5	0
chr19	54665595	54665596	SNP-17725	G/A	AG	AG	AG	AA	AG	AG	AG	AG	AG	AA	AG	AG	6	0
chr19	55110546	55110547	SNP-17736	A/G	AA	AA	AG	AA	AA	AA	AA	AA	AG	AA	AA	AA	6	0
chr19	55432759	55432760	SNP-17741	T/C	TT	TT	CT	TT	TT	CT	TT	TT	CT	TT	TT	CT	6	0
chr19	55597000	55597001	SNP-17745	T/G	GG	GT	GG	GT	GT	GG	GG	GT	GG	GT	GT	GG	6	0
chr19	55661136	55661137	SNP-17746	G/A	AA	GG	GG	AG	AG	GG	AA	GG	GG	AG	AG	GG	6	0
chr19	55864597	55864598	SNP-17751	G/A	AA	AA	AG	AA	AA	AG	AA	AA	AG	AA	AA	AG	6	0
chr19	56065710	56065711	SNP-17761	C/A	AA	AA	AA	AC	AA	AC	AA	AA	AA	AC	AA	AC	6	0
chr19	56088391	56088392	SNP-17766	T/G	GT	GT	GG	GT	TT	GG	GT	GT	GG	GT	TT	GG	6	0
chr19	56291711	56291712	SNP-17773	T/A	AT	AT	AA	AA	AT	AA	AT	AT	AA	AA	AT	AA	6	0
chr19	56706601	56706602	SNP-17786	G/A	AG	GG	AA	GG	AG	AG	AG	GG	0	GG	AG	AG	5	0
chr19	56850090	56850091	SNP-17794	C/T	CC	CT	TT	CT	CT	TT	CC	CT	TT	CT	CT	TT	6	0
chr19	56973145	56973146	SNP-17805	G/C	CG	CG	GG	GG	CG	GG	CG	CG	GG	GG	CG	GG	6	0
chr19	57930282	57930283	SNP-17813	C/T	TT	0	CC	CT	CT	CT	TT	CT	CC	CT	CT	CT	5	0
chr19	59003916	59003917	SNP-17824	A/G	AA	AA	AG	AA	AA	AG	AA	AA	AG	AA	AA	AG	6	0
chr19	59003941	59003942	SNP-17825	C/G	CG	CC	CG	CC	CG	CG	CG	CC	CG	CC	CG	CG	6	0
chr19	59037415	59037416	SNP-17828	A/T	TT	TT	AT	AA	TT	AA	TT	TT	AT	AA	TT	AA	6	0
chr19	59368574	59368575	SNP-17833	T/C	CC	TT	CT	CC	CT	CT	CC	TT	CT	CC	CT	CT	6	0
chr19	59500425	59500426	SNP-17838	T/C	CC	CT	CC	CT	CC	CC	CC	CT	CC	CT	CC	CC	6	0
chr19	59666129	59666130	SNP-17841	C/T	CC	TT	CT	0	0	CC	CC	TT	CT	CC	CT	CC	4	0
chr19	59681853	59681854	SNP-17842	C/A	AA	AA	CC	AA	AA	AC	AA	AA	CC	AA	AA	AC	6	0
chr19	60344569	60344570	SNP-17865	G/A	AA	AG	AA	AG	AA	AG	AA	AG	AA	AG	AA	AG	6	0
chr19	61117041	61117042	SNP-17895	A/G	AA	AG	AG	AG	AA	AG	AA	AG	AG	AG	AA	AG	6	0
chr19	62593072	62593073	SNP-17929	T/C	CT	CC	CC	CC	CT	CC	CT	CC	CC	CC	CT	CC	6	0
chr19	62680865	62680866	SNP-17934	T/C	CC	CC	CC	CT	CC	CC	CC	CC	CC	CT	CC	CC	6	0
chr19	62680886	62680887	SNP-17935	T/G	GG	TT	TT	GT	GT	TT	GG	TT	TT	GT	GT	TT	6	0
chr19	62817360	62817361	SNP-17938	T/C	CC	CT	CT	CC	CT	CT	CC	CT	CT	CC	CT	CT	6	0
chr19	63119964	63119965	SNP-17941	A/G	GG	GG	AG	GG	GG	GG	GG	GG	AG	GG	GG	GG	6	0
chr19	63210702	63210703	SNP-17942	G/A	AG	AG	AG	AG	GG	AG	AG	AG	AG	AG	GG	AG	6	0
chr19	63385229	63385230	SNP-17945	G/A	AA	AG	AA	AG	AA	AG	AA	AG	AA	AG	AA	AG	6	0
chr2	132244	132245	SNP-17956	C/T	TT	CT	TT	CT	TT	TT	TT	CT	TT	CT	TT	TT	6	0
chr2	280348	280349	SNP-17960	T/C	CC	TT	CC	TT	CT	CT	CC	TT	CC	TT	CT	CT	6	0
chr2	666176	666177	SNP-17993	G/C	CG	GG	GG	CG	GG	CG	CG	GG	GG	CG	GG	CG	6	0
chr2	840343	840344	SNP-18018	T/G	GT	TT	TT	TT	TT	TT	GT	TT	TT	TT	TT	TT	6	0
chr2	1521640	1521641	SNP-18068	T/G	GG	GT	GG	GG	GG	GG	GG	GT	GG	GG	GG	GG	6	0
chr2	2084848	2084849	SNP-18119	C/T	TT	CT	TT	CT	CT	CT	TT	CT	TT	CT	CT	CT	6	0
chr2	2103712	2103713	SNP-18120	A/G	GG	AG	GG	GG	GG	GG	GG	AG	GG	GG	GG	GG	6	0
chr2	3362747	3362748	SNP-18186	A/G	AG	GG	AG	AG	GG	GG	AG	GG	AG	AG	GG	GG	6	0
chr2	7260688	7260689	SNP-18263	G/A	AG	AA	GG	AG	AA	GG	AG	AA	GG	AG	AA	GG	6	0
chr2	7260775	7260776	SNP-18264	G/C	CC	CG	CC	CG	CG	CC	CC	CG	CC	CG	CG	CC	6	0
chr2	8361253	8361254	SNP-18269	A/G	GG	AA	GG	AG	AG	AG	GG	AA	GG	AG	AG	AG	6	0
chr2	8361309	8361310	SNP-18270	G/C	CG	GG	CG	GG	CG	GG	CG	GG	CG	GG	CG	GG	6	0
chr2	8930585	8930586	SNP-18297	G/T	GT	GT	TT	TT	GG	TT	GT	GT	TT	TT	GG	TT	6	0
chr2	9044390	9044391	SNP-18299	A/G	GG	AG	GG	GG	AG	GG	GG	AG	GG	GG	AG	GG	6	0
chr2	9196309	9196310	SNP-18302	T/C	CC	CC	CT	CC	CC	CC	CC	CC	CT	CC	CC	CC	6	0
chr2	9196330	9196331	SNP-18303	A/G	GG	GG	AG	GG	GG	GG	GG	GG	AG	GG	GG	GG	6	0
chr2	9823409	9823410	SNP-18314	A/T	AA	AT	AA	AT	AA	AT	AA	AT	AA	AT	AA	AT	6	0
chr2	9901136	9901137	SNP-18319	T/G	GT	GT	TT	GT	GT	TT	GT	GT	TT	GT	GT	TT	6	0
chr2	9972417	9972418	SNP-18322	A/G	AG	GG	AG	AG	GG	AA	AG	GG	AG	AG	GG	AA	6	0
chr2	9972449	9972450	SNP-18323	G/A	GG	AG	AG	GG	AG	GG	GG	AG	AG	GG	AG	GG	6	0
chr2	10578000	10578001	SNP-18376	G/A	AA	AG	AA	AG	AA	AA	AA	AG	AA	AG	AA	AA	6	0
chr2	11130925	11130926	SNP-18392	T/G	GT	TT	GG	GG	GT	GG	GT	TT	GG	GG	GT	GG	6	0
chr2	11190407	11190408	SNP-18399	G/C	CG	CC	CG	CC	CC	CG	CG	CC	CG	CC	CC	CG	6	0
chr2	11212340	11212341	SNP-18401	C/A	AA	CC	AA	AC	AC	AC	AA	CC	AA	AC	AC	AC	6	0
chr2	12231324	12231325	SNP-18437	G/T	TT	GT	TT	TT	GT	TT	TT	GT	TT	TT	GT	TT	6	0
chr2	13048313	13048314	SNP-18439	C/G	CG	CC	CG	CC	CG	CG	CG	CC	CG	CC	CG	CG	6	0
chr2	13580927	13580928	SNP-18445	A/G	GG	AG	AA	AA	AG	AA	GG	AG	AA	AA	AG	AA	6	0
chr2	14961687	14961688	SNP-18446	C/T	CC	TT	CC	CT	CT	CT	CC	TT	CC	CT	CT	CT	6	0
chr2	15806475	15806476	SNP-18455	G/A	GG	AG	GG	GG	AG	GG	GG	AG	GG	GG	AG	GG	6	0
chr2	16570251	16570252	SNP-18469	T/C	CC	CC	CT	CT	CC	CT	CC	CC	CT	CT	CC	CT	6	0
chr2	17193257	17193258	SNP-18482	A/G	AG	GG	AG	AA	GG	AA	AG	GG	AG	AA	GG	AA	6	0
chr2	18162614	18162615	SNP-18485	G/A	GG	AA	AG	AA	AG	AA	GG	AA	AG	AA	AG	AA	6	0
chr2	18223708	18223709	SNP-18486	C/T	CT	CC	CC	CC	CC	CC	CT	CC	CC	CC	CC	CC	6	0
chr2	18422940	18422941	SNP-18488	A/G	GG	AG	GG	AG	GG	GG	GG	AG	GG	AG	GG	GG	6	0
chr2	18432671	18432672	SNP-18489	G/A	AG	AA	AG	AA	AG	AA	AG	AA	AG	AA	AG	AA	6	0
chr2	20199094	20199095	SNP-18510	A/G	AG	GG	GG	AG	AG	AG	AG	GG	GG	AG	AG	AG	6	0
chr2	20306111	20306112	SNP-18516	C/A	AA	AA	AC	AC	AA	AC	AA	AA	AC	AC	AA	AC	6	0
chr2	20681257	20681258	SNP-18525	T/C	CT	CT	CT	CC	TT	CT	CT	CT	CT	CC	TT	CT	6	0
chr2	20739740	20739741	SNP-18528	T/C	CT	CT	CT	CC	CC	CC	CT	CT	CT	CC	CC	CC	6	0
chr2	21039603	21039604	SNP-18534	A/C	CC	CC	CC	AC	CC	CC	CC	CC	CC	AC	CC	CC	6	0
chr2	22451645	22451646	SNP-18536	C/T	CC	CC	TT	CC	CC	CT	CC	CC	TT	CC	CC	CT	6	0
chr2	23370825	23370826	SNP-18540	A/G	AG	AG	AA	AA	AG	AA	AG	AG	AA	AA	AG	AA	6	0
chr2	23480920	23480921	SNP-18546	A/G	GG	AG	AG	AG	GG	AG	GG	AG	AG	AG	GG	AG	6	0
chr2	23700887	23700888	SNP-18551	G/T	GT	GT	TT	GG	TT	GT	GT	GT	TT	GG	TT	GT	6	0
chr2	24137469	24137470	SNP-18555	T/C	CC	CC	CC	CT	CC	CC	CC	CC	CC	CT	CC	CC	6	0
chr2	25272976	25272977	SNP-18564	A/C	CC	CC	CC	AC	CC	CC	CC	CC	CC	AC	CC	CC	6	0
chr2	25642647	25642648	SNP-18570	G/A	AG	AA	AA	AG	AG	AG	AG	AA	AA	AG	AG	AG	6	0
chr2	26027606	26027607	SNP-18576	G/A	GG	AA	AG	AG	AG	AG	GG	AA	AG	AG	AG	AG	6	0
chr2	26632141	26632142	SNP-18581	G/C	CG	CC	CG	CG	CC	CG	CG	CC	CG	CG	CC	CG	6	0
chr2	27093452	27093453	SNP-18592	T/G	GT	GG	GG	GG	GG	GG	GT	GG	GG	GG	GG	GG	6	0
chr2	29385670	29385671	SNP-18633	G/A	AA	AG	AG	AA	AG	AA	AA	AG	AG	AA	AG	AA	6	0
chr2	29406437	29406438	SNP-18636	T/G	GG	GG	GG	TT	GG	GT	GG	GG	GG	TT	GG	GT	6	0
chr2	31156183	31156184	SNP-18654	T/C	CC	CT	TT	CT	CT	TT	CC	CT	TT	CT	CT	TT	6	0
chr2	31156216	31156217	SNP-18655	C/T	TT	CT	CC	CT	CT	CC	TT	CT	CC	CT	CT	CC	6	0
chr2	31490418	31490419	SNP-18659	G/A	GG	AG	GG	AG	GG	AG	GG	AG	GG	AG	GG	AG	6	0
chr2	31916076	31916077	SNP-18661	G/C	CC	CC	CC	CG	CC	CG	CC	CC	CC	CG	CC	CG	6	0
chr2	34091474	34091475	SNP-18671	T/C	TT	CT	CT	TT	CT	CT	TT	CT	CT	TT	CT	CT	6	0
chr2	36611787	36611788	SNP-18686	C/A	AA	AA	AC	AA	AA	AA	AA	AA	AC	AA	AA	AA	6	0
chr2	37085833	37085834	SNP-18690	T/C	CT	CC	CC	CT	CT	CT	CT	CC	CC	CT	CT	CT	6	0
chr2	37626131	37626132	SNP-18699	T/C	CC	CC	CT	CC	CC	CC	CC	CC	CT	CC	CC	CC	6	0
chr2	37958316	37958317	SNP-18703	T/C	CT	CT	TT	CT	CT	CT	0	CT	TT	CT	CT	CT	5	0
chr2	37958362	37958363	SNP-18704	A/G	GG	GG	GG	AG	GG	AG	0	GG	GG	AG	GG	AG	5	0
chr2	37958374	37958375	SNP-18705	T/A	AT	AT	TT	AT	AT	AT	0	AT	TT	AT	AT	AT	5	0
chr2	38355468	38355469	SNP-18713	T/A	AA	AA	AT	AT	AA	AT	AA	AA	AT	AT	AA	AT	6	0
chr2	38546661	38546662	SNP-18714	G/C	GG	GG	CC	CG	GG	CC	GG	GG	CC	CG	GG	CC	6	0
chr2	38636028	38636029	SNP-18719	T/A	AT	AA	AA	AA	AT	AA	AT	AA	AA	AA	AT	AA	6	0
chr2	40635488	40635489	SNP-18727	T/C	CT	CT	CT	TT	CT	TT	CT	CT	CT	TT	CT	TT	6	0
chr2	41779484	41779485	SNP-18729	T/C	CT	CT	TT	CT	TT	TT	CT	CT	TT	CT	TT	TT	6	0
chr2	42140892	42140893	SNP-18738	T/C	CC	CT	CT	CC	CC	CC	CC	CT	CT	CC	CC	CC	6	0
chr2	42442359	42442360	SNP-18745	A/T	AT	TT	TT	TT	TT	TT	AT	TT	TT	TT	TT	TT	6	0
chr2	42873311	42873312	SNP-18751	A/C	CC	0	0	0	0	AC	CC	CC	AC	CC	CC	AC	2	0
chr2	42875252	42875253	SNP-18752	T/C	TT	CT	TT	TT	TT	TT	TT	CT	TT	TT	TT	TT	6	0
chr2	42939776	42939777	SNP-18756	A/G	GG	GG	AA	AG	GG	AG	GG	GG	AA	AG	GG	AG	6	0
chr2	43214759	43214760	SNP-18769	C/T	TT	TT	TT	CT	TT	CT	TT	TT	TT	CT	TT	CT	6	0
chr2	43272996	43272997	SNP-18775	C/T	TT	CC	CT	TT	CT	TT	TT	CC	CT	TT	CT	TT	6	0
chr2	43690190	43690191	SNP-18782	T/C	TT	TT	TT	CT	TT	CT	TT	TT	TT	CT	TT	CT	6	0
chr2	44171269	44171270	SNP-18788	T/A	AA	AA	AT	AA	AA	AA	AA	AA	AT	AA	AA	AA	6	0
chr2	44328677	44328678	SNP-18789	G/A	GG	AG	GG	GG	AG	GG	GG	AG	GG	GG	AG	GG	6	0
chr2	45031996	45031997	SNP-18796	A/G	GG	GG	GG	AG	GG	GG	GG	GG	GG	AG	0	GG	5	0
chr2	45062456	45062457	SNP-18803	T/G	GT	GT	TT	TT	TT	TT	GT	GT	TT	TT	TT	TT	6	0
chr2	46017180	46017181	SNP-18815	T/C	CC	CC	CT	CC	CC	CC	CC	CC	CT	CC	CC	CC	6	0
chr2	46310085	46310086	SNP-18825	T/A	AA	TT	TT	AT	AT	TT	AA	TT	TT	AT	AT	TT	6	0
chr2	46542191	46542192	SNP-18829	C/T	TT	TT	CT	CT	TT	CT	TT	TT	CT	CT	TT	CT	6	0
chr2	48501529	48501530	SNP-18858	A/G	AG	GG	AG	GG	GG	AG	AG	GG	AG	GG	GG	AG	6	0
chr2	48521247	48521248	SNP-18859	C/G	GG	GG	GG	CC	GG	CG	GG	GG	GG	CC	GG	CG	6	0
chr2	48681000	48681001	SNP-18861	C/T	CT	CT	CT	CT	TT	CT	CT	CT	CT	CT	TT	CT	6	0
chr2	49571643	49571644	SNP-18865	T/C	CC	CT	CT	CC	CC	CT	CC	CT	CT	CC	CC	CT	6	0
chr2	50483235	50483236	SNP-18870	A/C	CC	AC	CC	AC	AC	AC	CC	AC	CC	AC	AC	AC	6	0
chr2	50617148	50617149	SNP-18873	T/G	GG	TT	GG	GT	GT	GT	GG	TT	GG	GT	GT	GT	6	0
chr2	52891308	52891309	SNP-18875	C/T	TT	CT	CT	CT	CT	TT	TT	CT	CT	CT	CT	TT	6	0
chr2	54133632	54133633	SNP-18889	C/A	CC	AA	AC	AC	AC	AC	CC	AA	AC	AC	AC	AC	6	0
chr2	54738373	54738374	SNP-18893	T/C	CC	CT	CT	CT	CT	CT	CC	CT	CT	CT	CT	CT	6	0
chr2	56042151	56042152	SNP-18908	T/G	TT	TT	GT	GG	TT	GG	TT	TT	GT	GG	TT	GG	6	0
chr2	56189676	56189677	SNP-18911	C/A	CC	AC	CC	AC	CC	AC	CC	AC	CC	AC	CC	AC	6	0
chr2	57630301	57630302	SNP-18922	A/T	TT	AT	AT	TT	TT	TT	TT	AT	AT	TT	TT	TT	6	0
chr2	57840704	57840705	SNP-18924	G/C	CC	GG	CC	CG	CG	CC	CC	GG	CC	CG	CG	CC	6	0
chr2	58191589	58191590	SNP-18927	G/A	AA	AA	AA	AG	AA	AA	AA	AA	AA	AG	AA	AA	6	0
chr2	59356934	59356935	SNP-18931	C/T	CC	CC	CT	CT	CC	CT	CC	CC	CT	CT	CC	CT	6	0
chr2	60920169	60920170	SNP-18947	A/G	AG	AG	AG	GG	AG	AG	AG	AG	AG	GG	AG	AG	6	0
chr2	63104328	63104329	SNP-18966	A/G	AA	AA	AG	AG	AA	AG	AA	AA	AG	AG	AA	AG	6	0
chr2	65152342	65152343	SNP-18994	G/A	AG	AG	AA	AA	AA	AA	AG	AG	AA	AA	AA	AA	6	0
chr2	66055126	66055127	SNP-19002	G/C	CC	CC	CG	CC	CC	CG	CC	CC	CG	CC	CC	CG	6	0
chr2	66055181	66055182	SNP-19003	C/G	GG	GG	CG	GG	GG	CG	GG	GG	CG	GG	GG	CG	6	0
chr2	67731611	67731612	SNP-19009	C/T	CT	CC	CT	CT	CC	CC	CT	CC	CT	CT	CC	CC	6	0
chr2	67814499	67814500	SNP-19015	C/A	CC	AC	CC	AC	AC	CC	CC	0	CC	AC	AC	CC	5	0
chr2	68266409	68266410	SNP-19020	A/C	AA	AC	AA	AA	AA	AA	AA	AC	AA	AA	AA	AA	6	0
chr2	68442825	68442826	SNP-19026	A/C	AA	AC	CC	AC	AA	CC	AA	AC	CC	AC	AA	CC	6	0
chr2	68803592	68803593	SNP-19033	A/G	GG	AG	GG	AG	AG	GG	GG	AG	GG	AG	AG	GG	6	0
chr2	69024344	69024345	SNP-19039	G/C	GG	GG	GG	CG	GG	CG	GG	GG	GG	CG	GG	CG	6	0
chr2	69024360	69024361	SNP-19040	T/C	TT	TT	TT	CT	TT	CT	TT	TT	TT	CT	TT	CT	6	0
chr2	69388153	69388154	SNP-19043	C/G	CG	CC	CC	CC	CG	CC	CG	CC	CC	CC	CG	CC	6	0
chr2	70271842	70271843	SNP-19055	C/T	CT	TT	CT	TT	TT	CT	CT	TT	CT	TT	TT	CT	6	0
chr2	70578859	70578860	SNP-19060	G/A	AG	AG	AA	AG	AA	AG	AG	AG	AA	AG	AA	AG	6	0
chr2	70866111	70866112	SNP-19068	A/G	AA	AG	AA	AG	AA	AA	AA	AG	AA	AG	AA	AA	6	0
chr2	71065636	71065637	SNP-19080	T/A	AA	AA	AT	AT	AA	AA	AA	AA	AT	AT	AA	AA	6	0
chr2	71363314	71363315	SNP-19087	G/A	GG	GG	GG	AA	GG	AG	GG	GG	GG	AA	GG	AG	6	0
chr2	71591026	71591027	SNP-19093	A/G	AA	AG	GG	GG	AG	GG	AA	AG	GG	0	AG	GG	5	0
chr2	73700737	73700738	SNP-19126	G/A	AG	AA	AA	AA	AG	AA	0	AA	AA	AA	AG	AA	5	0
chr2	73860852	73860853	SNP-19127	G/A	AG	AG	AG	GG	AG	GG	AG	AG	AG	GG	AG	GG	6	0
chr2	74415647	74415648	SNP-19140	C/G	CG	GG	CG	GG	CG	GG	0	0	CG	GG	0	GG	3	0
chr2	74563998	74563999	SNP-19143	T/C	CT	CC	CT	CC	CT	CC	CT	CC	CT	CC	CT	CC	6	0
chr2	74609683	74609684	SNP-19145	C/G	GG	GG	CG	GG	GG	GG	GG	GG	CG	GG	GG	GG	6	0
chr2	75145732	75145733	SNP-19151	A/G	AG	GG	GG	AG	AG	AG	AG	GG	GG	AG	AG	AG	6	0
chr2	75149358	75149359	SNP-19154	A/G	AG	GG	GG	AG	AG	AG	AG	GG	GG	AG	AG	AG	6	0
chr2	75149407	75149408	SNP-19155	G/T	GT	TT	TT	GT	GT	GT	GT	TT	TT	GT	GT	GT	6	0
chr2	75758117	75758118	SNP-19172	A/G	GG	GG	GG	AG	GG	GG	GG	GG	GG	AA	GG	GG	5	1
chr2	79121720	79121721	SNP-19178	A/C	CC	CC	AA	AA	CC	AA	CC	CC	AA	AA	CC	AA	6	0
chr2	79968542	79968543	SNP-19180	A/G	GG	GG	AG	AG	GG	GG	GG	GG	AG	AG	GG	GG	6	0
chr2	84158309	84158310	SNP-19192	A/C	CC	CC	CC	AC	CC	CC	CC	CC	CC	AC	CC	CC	6	0
chr2	84383701	84383702	SNP-19193	A/C	CC	CC	CC	AC	CC	AC	CC	CC	CC	AC	CC	AC	6	0
chr2	85027027	85027028	SNP-19197	T/C	CT	CC	CT	CC	CT	CC	CT	CC	CT	CC	CT	CC	6	0
chr2	85324497	85324498	SNP-19202	G/A	GG	AG	AG	AA	AG	AA	GG	AG	AG	AA	AG	AA	6	0
chr2	85788009	85788010	SNP-19208	A/C	CC	AC	CC	CC	AC	CC	CC	AC	CC	CC	AC	CC	6	0
chr2	85878742	85878743	SNP-19211	C/T	CT	CT	TT	TT	CT	TT	CT	CT	CT	TT	CT	CT	4	2
chr2	85878761	85878762	SNP-19212	G/T	GT	TT	GT	TT	GT	GT	GT	GT	GT	TT	GT	GT	5	1
chr2	85878841	85878842	SNP-19213	T/C	CC	CC	CC	CT	CC	CC	CC	CC	CC	CT	CC	CC	6	0
chr2	85895049	85895050	SNP-19215	C/T	TT	CT	CT	TT	CT	CT	TT	CT	CT	TT	CT	CT	6	0
chr2	86274719	86274720	SNP-19220	A/G	GG	AA	AG	GG	AG	GG	GG	AA	AG	GG	AG	GG	6	0
chr2	89745577	89745578	SNP-19245	T/G	GG	GT	GG	GG	GG	GG	GG	GT	GG	GG	GG	GG	6	0
chr2	95106404	95106405	SNP-19277	A/C	AA	AC	AC	AC	AA	AC	AA	AC	AC	AC	AA	AC	6	0
chr2	96177206	96177207	SNP-19282	A/G	AG	AG	GG	AA	AG	AG	AG	AG	GG	AA	AG	AG	6	0
chr2	97723594	97723595	SNP-19292	C/T	TT	TT	CT	CT	TT	CT	TT	TT	CT	CT	TT	CT	6	0
chr2	97757548	97757549	SNP-19295	A/G	AG	AG	GG	GG	AA	GG	AG	0	GG	GG	AA	GG	5	0
chr2	97791233	97791234	SNP-19296	G/A	AA	AA	AG	AG	AA	AG	AA	AA	AG	AG	AA	AG	6	0
chr2	98008591	98008592	SNP-19299	C/T	CC	CT	TT	CT	CC	CT	CC	CT	TT	CT	CC	CT	6	0
chr2	98294860	98294861	SNP-19303	G/C	CC	CG	CC	CG	CC	CC	CC	CG	CC	CG	CC	CC	6	0
chr2	98552298	98552299	SNP-19305	T/C	CT	CT	CC	CC	CT	CC	CT	CT	CC	CC	CT	CC	6	0
chr2	99049761	99049762	SNP-19309	A/G	AA	AG	GG	GG	AG	GG	AA	AG	GG	GG	AG	GG	6	0
chr2	99185403	99185404	SNP-19311	T/C	CC	CT	TT	TT	CT	TT	CC	CT	TT	TT	CT	TT	6	0
chr2	100012568	100012569	SNP-19314	G/A	AG	AG	AA	AG	AA	AA	AG	AG	AA	AG	AA	AA	6	0
chr2	100220767	100220768	SNP-19315	T/C	CT	CT	CC	CT	CC	CC	CT	CT	CC	CT	CC	CC	6	0
chr2	100226053	100226054	SNP-19316	G/A	AG	AG	AG	GG	AA	GG	AG	AG	AG	GG	AA	GG	6	0
chr2	100243801	100243802	SNP-19319	C/T	CT	CT	TT	CC	TT	CT	CT	CT	TT	CC	TT	CT	6	0
chr2	100245905	100245906	SNP-19320	T/C	CC	CC	CT	CC	CC	CT	CC	CC	CT	CC	CC	CT	6	0
chr2	100713390	100713391	SNP-19323	C/A	AA	AA	AC	AA	AA	AC	AA	AA	AC	AA	AA	AC	6	0
chr2	101402191	101402192	SNP-19334	T/G	TT	GT	TT	TT	TT	TT	TT	GT	TT	TT	TT	TT	6	0
chr2	101708942	101708943	SNP-19335	T/C	CC	CC	CT	CC	CC	CT	CC	CC	CT	CC	CC	CT	6	0
chr2	102461835	102461836	SNP-19349	A/G	AA	AA	AA	GG	AA	AG	AA	AA	AA	GG	AA	AG	6	0
chr2	105328134	105328135	SNP-19367	A/G	AA	AA	AG	AG	AA	GG	AA	AA	AG	AG	AA	GG	6	0
chr2	105752498	105752499	SNP-19373	C/T	TT	TT	CT	TT	TT	TT	TT	TT	CT	TT	TT	TT	6	0
chr2	105765344	105765345	SNP-19375	T/C	CC	CC	CT	CC	CC	CC	CC	CC	CT	CC	CC	CC	6	0
chr2	106570423	106570424	SNP-19388	T/C	CT	CC	CT	CC	CT	CC	CT	CC	CT	CC	CT	CC	6	0
chr2	106846433	106846434	SNP-19394	C/T	CC	CC	CT	CC	CC	CT	CC	CC	CT	CC	CC	CT	6	0
chr2	106851283	106851284	SNP-19395	G/C	GG	GG	CG	GG	GG	CG	GG	GG	CG	GG	GG	CG	6	0
chr2	106851306	106851307	SNP-19396	T/G	TT	TT	GT	TT	TT	GT	TT	TT	GT	TT	TT	GT	6	0
chr2	108165530	108165531	SNP-19400	A/G	GG	GG	AG	GG	GG	GG	GG	GG	AG	GG	GG	GG	6	0
chr2	108911487	108911488	SNP-19407	A/G	AG	AG	AA	AG	AG	AA	0	AG	AA	0	AG	AA	4	0
chr2	108985004	108985005	SNP-19409	G/A	AG	AG	AG	AG	AG	AA	AG	AG	AG	AG	AG	AA	6	0
chr2	109191221	109191222	SNP-19410	A/T	TT	AT	AA	AA	TT	AA	TT	AT	AA	AA	TT	AA	6	0
chr2	109316531	109316532	SNP-19412	C/T	TT	CT	CT	CC	TT	CT	TT	CT	CT	CC	TT	CT	6	0
chr2	109332584	109332585	SNP-19413	A/G	GG	AG	GG	GG	AG	GG	GG	AG	GG	GG	AG	GG	6	0
chr2	109631471	109631472	SNP-19416	T/C	CT	CC	CT	TT	CT	CT	CT	CC	CT	TT	CT	CT	6	0
chr2	109777969	109777970	SNP-19419	A/G	AG	GG	GG	GG	GG	GG	AG	GG	GG	GG	GG	GG	6	0
chr2	112433167	112433168	SNP-19437	C/A	AC	AC	CC	AA	AC	AC	AC	AC	CC	AA	AC	AC	6	0
chr2	113200911	113200912	SNP-19448	G/T	TT	GT	TT	GT	GT	TT	TT	GT	TT	GT	GT	TT	6	0
chr2	113554235	113554236	SNP-19455	G/T	GG	GT	GG	GT	GT	GG	GG	GT	GG	0	GT	GG	5	0
chr2	113554310	113554311	SNP-19456	C/T	TT	CT	CC	CT	TT	CC	TT	CT	CC	CT	TT	CC	6	0
chr2	116354790	116354791	SNP-19466	A/G	AG	AG	AG	AA	AA	AA	AG	AG	AG	AA	AA	AA	6	0
chr2	118196102	118196103	SNP-19470	A/G	AA	AA	AA	AG	AA	AG	AA	AA	AA	AG	AA	AG	6	0
chr2	118246474	118246475	SNP-19472	A/G	AG	AG	GG	AG	AG	AG	AG	AG	GG	AG	AG	AG	6	0
chr2	118506689	118506690	SNP-19475	C/T	TT	CT	TT	TT	TT	TT	TT	CT	TT	TT	TT	TT	6	0
chr2	119356910	119356911	SNP-19485	C/A	CC	AC	AC	AC	AC	AC	CC	AC	AC	AC	AC	AC	6	0
chr2	119765006	119765007	SNP-19489	A/G	GG	AG	AG	AG	GG	AG	GG	AG	AG	AG	GG	AG	6	0
chr2	120177081	120177082	SNP-19499	T/C	CT	CT	CT	TT	CT	CT	CT	CT	CT	TT	CT	CT	6	0
chr2	120177094	120177095	SNP-19500	A/G	AG	GG	GG	0	GG	AG	AG	AG	AG	AA	AG	AG	2	3
chr2	121458231	121458232	SNP-19516	A/G	AG	GG	AA	AG	AG	AA	AG	GG	AA	0	AG	AA	5	0
chr2	121458280	121458281	SNP-19517	T/C	CT	TT	CC	CT	CT	CC	CT	TT	CC	CT	CT	CC	6	0
chr2	121458312	121458313	SNP-19518	G/A	AG	GG	AA	AG	AG	AA	AG	GG	AA	0	AG	AA	5	0
chr2	121518031	121518032	SNP-19522	T/C	CT	CC	CT	CC	CT	CC	CT	CC	CT	CC	CT	CC	6	0
chr2	121954400	121954401	SNP-19538	T/C	CT	CC	CC	CC	CT	CC	CT	CC	CC	CC	CT	CC	6	0
chr2	122005125	122005126	SNP-19539	G/A	AG	AA	AA	AA	AG	AA	AG	AA	AA	AA	AG	AA	6	0
chr2	122449299	122449300	SNP-19541	T/C	CC	CC	CC	CT	CC	CC	CC	CC	CC	CT	CC	CC	6	0
chr2	125699107	125699108	SNP-19549	G/A	AG	AG	AA	GG	AG	AG	AG	AG	AA	GG	AG	AG	6	0
chr2	126833743	126833744	SNP-19554	C/T	CT	TT	TT	CT	TT	TT	CT	TT	TT	CT	TT	TT	6	0
chr2	127002282	127002283	SNP-19555	C/T	CT	CT	CT	TT	CT	TT	CT	CT	CT	TT	CT	TT	6	0
chr2	127223725	127223726	SNP-19557	A/G	GG	AG	GG	GG	GG	GG	GG	AG	GG	GG	GG	GG	6	0
chr2	129229675	129229676	SNP-19600	G/C	CG	CG	CC	CG	CC	CC	CG	CG	CC	CG	CC	CC	6	0
chr2	130359964	130359965	SNP-19620	A/G	AA	AG	AA	AG	AA	AG	AA	AG	AA	AG	AA	AG	6	0
chr2	130398026	130398027	SNP-19626	C/T	CT	CT	CC	TT	CC	CT	CT	CT	CC	TT	CC	CT	6	0
chr2	130410541	130410542	SNP-19627	C/A	AC	AC	CC	AA	CC	AC	AC	AC	CC	AA	CC	AC	6	0
chr2	131887357	131887358	SNP-19635	A/G	AG	AA	GG	AG	AA	AG	AG	AA	GG	AG	AA	AG	6	0
chr2	132891233	132891234	SNP-19746	T/C	CC	CT	CC	CC	CC	CC	CC	CT	CC	CC	CC	CC	6	0
chr2	133125337	133125338	SNP-19748	C/G	CG	CG	CC	CG	CG	CG	CG	CG	CC	CG	CG	CG	6	0
chr2	134035347	134035348	SNP-19751	A/G	AG	AG	AG	AG	AA	AG	0	AG	AG	AG	AA	AG	5	0
chr2	134433260	134433261	SNP-19758	A/T	AT	TT	TT	AA	AT	AT	AT	TT	TT	AA	AT	AT	6	0
chr2	134866851	134866852	SNP-19768	C/A	AC	AC	CC	CC	AA	CC	AC	AC	CC	CC	AA	CC	6	0
chr2	134966131	134966132	SNP-19770	C/T	CT	TT	CC	TT	TT	CT	CT	TT	CC	TT	TT	CT	6	0
chr2	135257015	135257016	SNP-19772	G/A	AG	GG	GG	AA	GG	AG	AG	GG	GG	AA	GG	AG	6	0
chr2	136853056	136853057	SNP-19784	G/C	CC	CG	CG	CC	CG	CC	CC	CG	CG	CC	CG	CC	6	0
chr2	136858969	136858970	SNP-19786	G/A	AA	AG	AG	AA	AG	AA	AA	AG	AG	AA	AG	AA	6	0
chr2	137348530	137348531	SNP-19790	A/G	AA	AG	AG	AG	AG	AA	AA	AG	AG	AG	AG	AA	6	0
chr2	138384724	138384725	SNP-19797	T/C	CT	CT	CC	CC	CT	CC	CT	CT	CC	CC	CT	CC	6	0
chr2	138418185	138418186	SNP-19798	G/C	CC	GG	GG	CC	CG	CG	CC	GG	GG	CC	CG	CG	6	0
chr2	138564638	138564639	SNP-19801	G/A	GG	AA	GG	AG	AG	AG	GG	AA	GG	AG	AG	AG	6	0
chr2	139320444	139320445	SNP-19806	T/C	CC	CT	CC	CT	CT	CC	CC	CT	CC	CT	CT	CC	6	0
chr2	142385955	142385956	SNP-19813	C/T	TT	0	0	0	CT	0	0	CC	CC	CC	CT	CC	1	0
chr2	143737443	143737444	SNP-19825	T/C	TT	CC	CC	CC	CT	CC	TT	CC	CC	CC	CT	CC	6	0
chr2	149287823	149287824	SNP-19846	T/A	AA	TT	AA	AT	AT	AT	AA	TT	AA	AT	AT	AT	6	0
chr2	150162439	150162440	SNP-19850	T/C	CT	CC	TT	TT	CC	TT	CT	CC	TT	TT	CC	TT	6	0
chr2	152293922	152293923	SNP-19858	T/C	TT	CT	TT	TT	CT	TT	TT	CT	TT	TT	CT	TT	6	0
chr2	152563953	152563954	SNP-19859	T/C	CT	TT	CT	CC	CT	CC	CT	TT	CT	CC	CT	CC	6	0
chr2	152740838	152740839	SNP-19866	A/G	AA	GG	GG	GG	AG	GG	AA	GG	GG	GG	AG	GG	6	0
chr2	153030969	153030970	SNP-19868	T/C	CT	CC	CT	CC	CT	CC	CT	CC	CT	CC	CT	CC	6	0
chr2	153852098	153852099	SNP-19873	T/G	TT	GT	TT	TT	GT	TT	TT	GT	TT	TT	GT	TT	6	0
chr2	158744566	158744567	SNP-19889	A/G	AG	GG	AG	GG	AG	GG	AG	GG	AG	GG	AG	GG	6	0
chr2	159750238	159750239	SNP-19896	T/C	CC	CT	CC	CC	CT	CC	CC	CT	CC	CC	CT	CC	6	0
chr2	159750328	159750329	SNP-19897	C/T	TT	TT	CT	TT	TT	CT	TT	TT	CT	TT	TT	CT	6	0
chr2	160587148	160587149	SNP-19903	G/A	AG	GG	GG	GG	GG	GG	AG	GG	GG	GG	GG	GG	6	0
chr2	160653286	160653287	SNP-19904	T/G	GG	GG	GT	GG	GG	GT	GG	GG	GT	GG	GG	GT	6	0
chr2	161559343	161559344	SNP-19909	G/C	GG	CG	CC	CG	GG	CC	GG	CG	CC	CG	GG	CC	6	0
chr2	163734442	163734443	SNP-19922	A/G	AG	AA	GG	GG	AA	GG	AG	AA	GG	GG	AA	GG	6	0
chr2	164995078	164995079	SNP-19923	A/G	AA	AA	AG	AG	AA	AG	AA	AA	AG	AG	AA	AG	6	0
chr2	165281947	165281948	SNP-19928	T/C	CC	CC	CT	CC	CC	CC	CC	CC	CT	CC	CC	CC	6	0
chr2	165966186	165966187	SNP-19933	G/A	AA	AG	AG	AA	AG	AG	AA	AG	AG	AA	AG	AG	6	0
chr2	166128844	166128845	SNP-19934	T/G	GG	GG	GG	GT	GG	GG	GG	GG	GG	GT	GG	GG	6	0
chr2	168683550	168683551	SNP-19944	A/G	AG	GG	AA	AG	AG	AG	AG	GG	AA	AG	AG	AG	6	0
chr2	168683565	168683566	SNP-19945	G/T	GT	GG	GG	GG	GG	GG	0	GG	GG	GG	GG	GG	5	0
chr2	168684415	168684416	SNP-19946	T/C	CT	TT	TT	TT	TT	TT	CT	TT	TT	TT	TT	TT	6	0
chr2	168725787	168725788	SNP-19952	T/G	TT	GG	GG	GT	GT	GT	TT	GG	GG	GT	GT	GT	6	0
chr2	169059376	169059377	SNP-19964	A/C	AC	CC	CC	CC	CC	CC	AC	CC	CC	CC	CC	CC	6	0
chr2	169526547	169526548	SNP-19971	C/A	AA	CC	AC	CC	AC	AC	AA	CC	AC	CC	AC	AC	6	0
chr2	169674757	169674758	SNP-19972	T/C	CT	CC	CC	CC	CT	CC	CT	CC	CC	CC	CT	CC	6	0
chr2	170498072	170498073	SNP-19981	A/G	AG	AA	AG	AG	AG	AG	AG	AA	AG	AG	AG	AG	6	0
chr2	170961967	170961968	SNP-19984	A/C	AA	AC	AC	AC	AC	AC	AA	AC	AC	AC	AC	AC	6	0
chr2	171380640	171380641	SNP-19986	G/C	GG	GG	CG	GG	GG	GG	GG	GG	CG	GG	GG	GG	6	0
chr2	171493673	171493674	SNP-19988	T/C	CT	CT	TT	TT	CT	TT	CT	CT	TT	TT	CT	TT	6	0
chr2	172086902	172086903	SNP-19993	G/T	GT	TT	TT	TT	TT	TT	GT	TT	TT	TT	TT	TT	6	0
chr2	172376140	172376141	SNP-19996	A/G	AG	AG	AG	AG	AA	AG	AG	AG	AG	AG	AA	AG	6	0
chr2	172773658	172773659	SNP-20001	C/T	TT	TT	TT	CC	TT	CT	TT	TT	TT	CC	TT	CT	6	0
chr2	173035164	173035165	SNP-20003	G/A	AG	AA	AG	AA	AG	AG	AG	AA	AG	AA	AG	AG	6	0
chr2	173038910	173038911	SNP-20004	G/A	AG	AA	AA	AA	AG	AA	0	AA	AA	AA	0	AA	4	0
chr2	173247122	173247123	SNP-20005	C/G	CG	GG	GG	GG	GG	GG	CG	GG	GG	GG	GG	GG	6	0
chr2	173505080	173505081	SNP-20006	A/G	AG	AG	GG	AG	AG	AG	AG	AG	GG	AG	AG	AG	6	0
chr2	173545146	173545147	SNP-20008	C/T	CT	CC	TT	CT	CC	CT	CT	CC	TT	CT	CC	CT	6	0
chr2	173975526	173975527	SNP-20015	G/A	GG	AG	AG	GG	AG	GG	GG	AG	AG	GG	AG	GG	6	0
chr2	173975593	173975594	SNP-20016	A/G	AA	AA	AG	AG	AA	GG	AA	AA	AG	AG	AA	GG	6	0
chr2	174144390	174144391	SNP-20018	C/T	CT	CT	CT	CT	CC	TT	CT	CT	CT	CT	CC	TT	6	0
chr2	176249928	176249929	SNP-20036	T/C	TT	CT	CT	TT	TT	TT	TT	CT	CT	TT	TT	TT	6	0
chr2	177387917	177387918	SNP-20052	C/T	TT	TT	CC	CT	TT	CT	TT	TT	CC	CT	TT	CT	6	0
chr2	177734803	177734804	SNP-20053	T/C	CT	TT	TT	CT	TT	CT	CT	TT	TT	CT	TT	CT	6	0
chr2	178372717	178372718	SNP-20062	A/G	AG	AG	GG	GG	AG	GG	AG	AG	GG	GG	AG	GG	6	0
chr2	178372752	178372753	SNP-20063	C/T	CT	TT	CC	CC	TT	CC	CT	TT	CC	CC	TT	CC	6	0
chr2	179052157	179052158	SNP-20075	A/G	AG	GG	GG	GG	AG	GG	AG	GG	GG	GG	AG	GG	6	0
chr2	180168490	180168491	SNP-20081	C/T	CT	CT	TT	CT	TT	TT	CT	CT	TT	CT	TT	TT	6	0
chr2	180697468	180697469	SNP-20089	C/T	CT	TT	TT	TT	CT	TT	CT	TT	TT	TT	CT	TT	6	0
chr2	182146308	182146309	SNP-20102	G/C	GG	CC	CG	CC	CG	CC	GG	CC	CG	CC	CG	CC	6	0
chr2	183222421	183222422	SNP-20106	A/G	GG	AG	GG	GG	GG	GG	GG	AG	GG	GG	GG	GG	6	0
chr2	183921663	183921664	SNP-20113	T/C	CT	CC	CT	CC	CT	CT	CT	CC	CT	CC	CT	CT	6	0
chr2	185853226	185853227	SNP-20117	T/C	CT	CT	CC	CC	CC	CC	CT	CT	CC	CC	CC	CC	6	0
chr2	187711362	187711363	SNP-20121	C/T	TT	TT	CT	CC	TT	CT	TT	TT	CT	CC	TT	CT	6	0
chr2	189097673	189097674	SNP-20127	A/G	GG	GG	AG	GG	GG	AG	GG	GG	AG	0	GG	AG	5	0
chr2	189556628	189556629	SNP-20129	A/T	AT	TT	TT	AA	AT	AT	AT	TT	TT	AA	AT	AT	6	0
chr2	189598358	189598359	SNP-20131	T/C	CT	TT	TT	TT	CT	TT	CT	TT	TT	TT	CT	TT	6	0
chr2	191253391	191253392	SNP-20138	A/G	GG	GG	AG	AG	GG	AG	GG	GG	AG	AG	GG	AG	6	0
chr2	193813982	193813983	SNP-20154	T/G	GG	GG	GT	GT	GG	GT	GG	GG	GT	GT	GG	GT	6	0
chr2	194157745	194157746	SNP-20156	A/G	AA	AA	AG	GG	AA	AG	AA	AA	AG	GG	AA	AG	6	0
chr2	196107000	196107001	SNP-20158	T/C	CT	CC	CC	CC	CT	CC	CT	CC	CC	CC	CT	CC	6	0
chr2	196641343	196641344	SNP-20160	G/C	CC	CG	CC	CC	CG	CC	CC	CC	CC	CC	CC	CC	4	2
chr2	197026787	197026788	SNP-20165	A/G	AG	GG	GG	GG	AG	GG	AG	GG	GG	GG	AG	GG	6	0
chr2	197779031	197779032	SNP-20172	G/A	AA	AA	AA	AG	AA	AG	AA	AA	AA	AG	AA	AG	6	0
chr2	197880392	197880393	SNP-20173	G/T	TT	GT	TT	GT	TT	TT	TT	GT	TT	GT	TT	TT	6	0
chr2	198280705	198280706	SNP-20175	T/C	CC	CC	CT	CT	CC	CT	CC	CC	CT	CT	CC	CT	6	0
chr2	200061905	200061906	SNP-20181	G/T	TT	GT	GT	TT	GT	GT	TT	GT	GT	TT	GT	GT	6	0
chr2	200546857	200546858	SNP-20186	A/G	AG	AA	GG	AA	AG	AG	AG	AA	GG	AA	AG	AG	6	0
chr2	201831674	201831675	SNP-20197	T/C	TT	TT	CC	CT	TT	CT	0	TT	CC	CT	TT	CT	5	0
chr2	202606381	202606382	SNP-20199	T/C	TT	CC	CC	CC	CT	CC	TT	CC	CC	CC	0	CC	5	0
chr2	202751563	202751564	SNP-20201	G/A	GG	GG	AG	GG	GG	AG	GG	GG	AG	GG	GG	AG	6	0
chr2	204355505	204355506	SNP-20204	G/A	GG	GG	AG	GG	GG	AG	GG	GG	AG	GG	GG	AG	6	0
chr2	204718435	204718436	SNP-20208	A/G	AG	GG	GG	GG	AG	GG	AG	GG	GG	GG	AG	GG	6	0
chr2	206294188	206294189	SNP-20216	C/T	CT	TT	CT	TT	CT	CT	CT	TT	CT	TT	CT	CT	6	0
chr2	206314110	206314111	SNP-20220	A/G	AA	GG	AG	GG	AG	AG	GG	GG	GG	GG	GG	GG	2	4
chr2	207739559	207739560	SNP-20231	T/G	GG	GT	GG	GG	GT	GG	GG	GG	GG	GG	GG	GG	4	2
chr2	208048087	208048088	SNP-20236	T/A	AT	AT	TT	AT	TT	TT	AT	AT	TT	AT	TT	TT	6	0
chr2	208828502	208828503	SNP-20250	T/G	GG	GT	GT	GT	GG	GG	GG	GT	GT	GT	GG	GG	6	0
chr2	209781307	209781308	SNP-20254	C/T	TT	CC	CC	CT	CT	CC	TT	CC	CC	CT	CT	CC	6	0
chr2	209998670	209998671	SNP-20257	A/T	AT	AA	AT	AT	AT	AA	AT	AA	AT	AT	AT	AA	6	0
chr2	211608669	211608670	SNP-20261	T/C	CT	CT	CT	CT	TT	TT	0	CT	CT	CT	0	TT	4	0
chr2	212452430	212452431	SNP-20267	T/C	CC	CT	CT	TT	CC	CT	CC	CT	CT	TT	CC	CT	6	0
chr2	216637114	216637115	SNP-20306	T/C	CT	CC	CC	CT	CT	CT	CT	CC	CC	CT	CT	CT	6	0
chr2	216795739	216795740	SNP-20310	A/C	AC	CC	AC	CC	AC	AC	AC	CC	AC	CC	AC	AC	6	0
chr2	216856661	216856662	SNP-20311	A/C	AC	AC	AC	CC	AA	AC	AC	AC	AC	CC	AA	AC	6	0
chr2	217350671	217350672	SNP-20324	T/C	CC	CC	CT	CC	CC	CC	CC	CC	CT	CC	CC	CC	6	0
chr2	217450197	217450198	SNP-20328	T/C	CT	CC	CC	CC	CC	CC	CT	CC	CC	CC	CC	CC	6	0
chr2	218083914	218083915	SNP-20337	C/T	CT	CC	CT	CT	CC	CT	0	CC	CT	0	CC	CT	4	0
chr2	218362332	218362333	SNP-20344	T/C	CT	CC	CC	CC	CT	CC	CT	CC	CC	CC	CT	CC	6	0
chr2	218362403	218362404	SNP-20345	T/A	AA	AT	AA	AA	AT	AA	AA	AT	AA	AA	AT	AA	6	0
chr2	218561635	218561636	SNP-20353	A/G	AG	GG	GG	AG	AG	AG	AG	GG	GG	AG	AG	AG	6	0
chr2	218647212	218647213	SNP-20355	G/C	CC	CC	CC	CG	CC	CG	CC	CC	CC	CG	CC	CG	6	0
chr2	218667064	218667065	SNP-20356	A/G	AG	GG	AG	AG	GG	AG	AG	GG	AG	AG	GG	AG	6	0
chr2	219231676	219231677	SNP-20363	G/T	GT	GT	GG	GT	GT	GT	GT	GT	GG	GT	GT	GT	6	0
chr2	219871786	219871787	SNP-20374	G/A	AA	AG	AA	AA	AG	AA	AA	AG	AA	AA	AG	AA	6	0
chr2	220114965	220114966	SNP-20385	C/T	CT	CC	CT	CC	CC	CT	CC	CC	CC	CC	CC	CC	3	3
chr2	222209136	222209137	SNP-20394	T/A	AT	AT	AT	TT	AT	TT	AT	AT	AT	TT	AT	TT	6	0
chr2	223544885	223544886	SNP-20405	G/A	GG	GG	AG	GG	GG	GG	GG	GG	0	GG	GG	GG	5	0
chr2	224562311	224562312	SNP-20412	A/C	AA	AC	AA	AC	AC	AC	AA	AC	AA	AC	AC	AC	6	0
chr2	226238518	226238519	SNP-20431	T/C	TT	TT	CT	TT	TT	TT	TT	TT	CT	TT	TT	TT	6	0
chr2	227567936	227567937	SNP-20434	G/T	GT	GT	GT	GG	GT	GG	0	GT	GT	GG	GT	GG	5	0
chr2	228231383	228231384	SNP-20447	A/G	AG	AA	AA	AA	AA	AA	AG	AA	AA	AA	AA	AA	6	0
chr2	228457521	228457522	SNP-20448	T/G	GG	GG	GT	GG	GG	GG	GG	GG	GT	GG	GG	GG	6	0
chr2	228512702	228512703	SNP-20449	T/C	CT	TT	CC	CT	TT	CT	CT	TT	CC	0	TT	CT	5	0
chr2	228612899	228612900	SNP-20451	T/C	CT	CT	CC	TT	TT	CT	CT	CT	CC	TT	TT	CT	6	0
chr2	229322198	229322199	SNP-20454	G/C	CC	CC	GG	CG	CC	CG	CC	CC	GG	CG	CC	CG	6	0
chr2	230581366	230581367	SNP-20460	G/A	AA	AA	AG	AA	AA	AG	AA	AA	AG	AA	AA	AG	6	0
chr2	230733267	230733268	SNP-20463	T/G	GG	GG	GT	GG	GG	GT	GG	GG	GT	GG	GG	GT	6	0
chr2	230896297	230896298	SNP-20466	G/C	GG	CG	CG	CC	GG	CC	GG	CG	CG	CC	GG	CC	6	0
chr2	230896351	230896352	SNP-20467	A/G	GG	GG	AG	GG	GG	GG	GG	GG	AG	GG	GG	GG	6	0
chr2	231497542	231497543	SNP-20477	A/G	GG	AG	GG	AG	GG	GG	GG	AG	GG	AG	GG	GG	6	0
chr2	231515424	231515425	SNP-20481	A/G	GG	GG	GG	AA	GG	AG	GG	GG	GG	AA	GG	AG	6	0
chr2	232114700	232114701	SNP-20502	T/G	GG	GT	GT	GG	GT	GG	GG	GT	GT	GG	GT	GG	6	0
chr2	232221667	232221668	SNP-20509	G/A	AG	GG	GG	AG	AG	GG	AG	GG	GG	AG	AG	GG	6	0
chr2	232258403	232258404	SNP-20511	A/T	TT	TT	AT	AT	TT	TT	TT	TT	AT	AT	TT	TT	6	0
chr2	232506104	232506105	SNP-20527	T/C	CC	CC	CT	CC	CC	CT	CC	CC	CT	CC	CC	CT	6	0
chr2	233110102	233110103	SNP-20539	C/G	GG	GG	CG	GG	GG	CG	GG	GG	CG	GG	GG	CG	6	0
chr2	233231318	233231319	SNP-20543	G/A	AA	AG	GG	AG	AG	GG	AA	AG	GG	AG	AG	GG	6	0
chr2	233602050	233602051	SNP-20548	G/A	AA	AG	AG	0	AA	AG	AA	AG	AG	AG	AA	AG	5	0
chr2	234247800	234247801	SNP-20558	A/G	AG	GG	AA	AA	GG	AA	AG	GG	AA	AA	GG	AA	6	0
chr2	234430991	234430992	SNP-20565	G/A	AA	AG	AA	AA	0	AA	AG	AG	AA	AA	GG	AA	4	1
chr2	235243200	235243201	SNP-20582	A/G	AG	AG	AG	AG	GG	AG	AG	AG	AG	AG	GG	AG	6	0
chr2	236319890	236319891	SNP-20607	G/A	AG	GG	AG	AG	GG	AA	AG	GG	AG	AG	0	AA	5	0
chr2	236339820	236339821	SNP-20613	T/G	GG	TT	GG	GG	GT	GG	GG	TT	GG	GG	GT	GG	6	0
chr2	237076631	237076632	SNP-20627	T/C	CC	CT	CC	CC	CC	CC	CC	CT	CC	CC	CC	CC	6	0
chr2	237601044	237601045	SNP-20638	G/C	CC	CG	CC	GG	CG	CG	CC	0	0	GG	CG	CG	4	0
chr2	238178577	238178578	SNP-20655	A/G	GG	AG	GG	GG	GG	GG	GG	AG	GG	GG	GG	GG	6	0
chr2	238246584	238246585	SNP-20661	T/C	CC	CC	CT	CC	CC	CT	CC	CC	CT	CC	CC	CT	6	0
chr2	238267912	238267913	SNP-20662	G/A	AG	AA	AG	AA	AG	AG	AG	AA	AG	AA	AG	AG	6	0
chr2	238431942	238431943	SNP-20667	T/A	TT	TT	AT	AA	TT	AT	TT	TT	AT	AA	TT	AT	6	0
chr2	238707270	238707271	SNP-20689	A/G	GG	AA	GG	GG	AG	GG	GG	AA	GG	GG	AG	GG	6	0
chr2	239086907	239086908	SNP-20710	T/G	GG	GG	GG	GT	GG	GG	GG	GG	GG	GT	GG	GG	6	0
chr2	239146929	239146930	SNP-20712	C/G	GG	CC	CG	GG	CG	CG	GG	CC	CG	GG	CG	CG	6	0
chr2	239730669	239730670	SNP-20741	A/G	AG	AG	AA	AA	AG	AA	AG	AG	AA	AA	AG	AA	6	0
chr2	240411582	240411583	SNP-20767	C/G	CG	CG	GG	CG	CC	CG	CG	CG	GG	CG	CC	CG	6	0
chr2	240411614	240411615	SNP-20768	T/C	CT	CT	CC	CT	TT	CT	CT	CT	CC	CT	TT	CT	6	0
chr2	240522731	240522732	SNP-20779	C/T	CT	CT	CT	TT	CT	TT	CT	CT	CT	TT	CT	TT	6	0
chr2	240549591	240549592	SNP-20781	A/C	AC	CC	AC	AC	CC	AA	0	CC	AC	AC	CC	AA	5	0
chr2	240579938	240579939	SNP-20783	T/C	CT	CC	CT	CC	CT	CC	CT	CC	CT	CC	CT	CC	6	0
chr2	241845680	241845681	SNP-20853	T/C	CT	TT	TT	CT	TT	TT	CT	TT	TT	CT	TT	TT	6	0
chr2	241845712	241845713	SNP-20854	A/G	GG	AA	GG	GG	AG	GG	GG	AA	GG	GG	AG	GG	6	0
chr20	574288	574289	SNP-20918	A/G	GG	AG	GG	GG	GG	GG	GG	0	GG	GG	GG	GG	5	0
chr20	667853	667854	SNP-20922	C/T	CC	CT	CT	TT	CC	CT	CC	CT	CT	TT	CC	CT	6	0
chr20	744821	744822	SNP-20924	T/C	CC	CC	CC	CT	CC	CT	CC	CC	CC	CT	CC	CT	6	0
chr20	885266	885267	SNP-20929	C/T	CC	CC	CC	CT	CC	CC	CC	CC	CC	CT	CC	CC	6	0
chr20	1288944	1288945	SNP-20937	A/G	AG	GG	AG	GG	AG	GG	AG	GG	AG	GG	AG	GG	6	0
chr20	1288964	1288965	SNP-20938	C/G	CC	CG	CG	CG	CG	GG	CC	CG	CG	CG	CG	GG	6	0
chr20	1706099	1706100	SNP-20946	A/G	AG	AA	AG	GG	AA	AG	AG	AA	AG	GG	AA	AG	6	0
chr20	2101387	2101388	SNP-20956	T/A	AT	AA	AT	AA	AT	AT	AT	AA	TT	AA	AT	AT	5	1
chr20	2280686	2280687	SNP-20959	A/G	AG	AG	GG	GG	AG	GG	AG	AG	GG	GG	AG	GG	6	0
chr20	2383645	2383646	SNP-20963	T/A	AT	AT	TT	AT	AA	TT	AT	AT	TT	AT	AA	TT	6	0
chr20	2450599	2450600	SNP-20966	T/A	AT	AA	AA	AA	AA	AA	AT	AA	AA	AA	AA	AA	6	0
chr20	2564291	2564292	SNP-20973	A/G	AA	AA	AG	AA	AA	AA	AA	AA	AG	AA	AA	AA	6	0
chr20	2600783	2600784	SNP-20980	C/T	TT	TT	TT	CT	TT	TT	TT	TT	TT	CT	TT	TT	6	0
chr20	2602924	2602925	SNP-20982	C/A	CC	AC	AC	AC	AC	AA	CC	AC	AC	AC	AC	AA	6	0
chr20	2642143	2642144	SNP-20984	C/T	TT	CT	TT	TT	TT	TT	TT	CT	TT	TT	TT	TT	6	0
chr20	2671962	2671963	SNP-20986	A/T	AA	TT	AT	AT	AT	AT	AA	TT	AT	AT	AT	AT	6	0
chr20	2709727	2709728	SNP-20991	T/C	CC	CT	CT	CC	CC	CC	CC	CT	CT	CC	CC	CC	6	0
chr20	2794396	2794397	SNP-20998	A/G	AG	AG	AG	AG	AG	GG	AG	AG	AG	AG	AG	GG	6	0
chr20	2794426	2794427	SNP-20999	T/C	CC	CT	CC	CC	CT	CC	CC	CT	CC	CC	CT	CC	6	0
chr20	2929749	2929750	SNP-21002	A/G	GG	AG	GG	AG	GG	AG	GG	AG	GG	AG	GG	AG	6	0
chr20	3242483	3242484	SNP-21011	C/T	CT	CC	TT	CT	CC	CT	CT	CC	TT	CT	CC	CT	6	0
chr20	3625013	3625014	SNP-21022	T/C	TT	TT	CC	TT	TT	CT	TT	TT	CC	TT	TT	CT	6	0
chr20	4014108	4014109	SNP-21035	A/G	GG	GG	AG	AG	GG	AG	GG	GG	0	GG	GG	GG	3	2
chr20	4149983	4149984	SNP-21036	T/C	CC	CT	CT	CT	CC	TT	CC	CT	CT	CT	CC	TT	6	0
chr20	4218673	4218674	SNP-21043	C/G	CG	GG	GG	CG	CG	GG	CG	GG	GG	CG	CG	GG	6	0
chr20	4536046	4536047	SNP-21046	C/T	CT	CC	CT	CC	CT	CT	CT	CC	CT	CC	CT	CT	6	0
chr20	4689391	4689392	SNP-21055	A/G	GG	GG	AA	0	0	AG	GG	GG	AA	GG	GG	AG	4	0
chr20	4743617	4743618	SNP-21059	C/G	GG	GG	CG	GG	GG	GG	GG	GG	0	GG	GG	GG	5	0
chr20	4743625	4743626	SNP-21060	G/A	AA	GG	AA	AG	AG	AA	AA	GG	AG	AG	AG	AA	5	1
chr20	5735335	5735336	SNP-21071	C/T	CC	TT	TT	CC	CT	CT	CC	TT	TT	CC	CT	CT	6	0
chr20	5918437	5918438	SNP-21073	C/G	GG	GG	GG	CG	GG	GG	GG	GG	GG	CG	GG	GG	6	0
chr20	6003037	6003038	SNP-21075	A/G	AA	AG	AG	GG	AA	AG	AA	AG	AG	GG	AA	AG	6	0
chr20	6006209	6006210	SNP-21077	C/T	CC	CT	TT	TT	CC	TT	CC	CT	TT	TT	CC	TT	6	0
chr20	6069851	6069852	SNP-21078	A/G	GG	GG	AG	GG	GG	AG	GG	GG	AG	GG	GG	0	5	0
chr20	6194059	6194060	SNP-21080	T/G	GT	TT	GG	GT	GT	GG	GT	TT	GG	GT	GT	GG	6	0
chr20	6345235	6345236	SNP-21082	C/T	CC	CC	CT	CC	CC	CT	CC	CC	CT	CC	CC	CT	6	0
chr20	6454561	6454562	SNP-21086	T/C	CT	CC	CC	CT	CT	CC	CC	CC	CC	CC	0	CC	3	2
chr20	7855584	7855585	SNP-21101	C/A	AC	AA	AA	AA	AC	AA	0	AA	AA	AA	AC	AA	5	0
chr20	7909456	7909457	SNP-21102	A/C	AC	CC	CC	CC	CC	CC	AC	CC	CC	CC	CC	CC	6	0
chr20	8318368	8318369	SNP-21108	C/T	TT	TT	CT	TT	TT	TT	TT	TT	CT	TT	TT	TT	6	0
chr20	8651144	8651145	SNP-21109	G/C	GG	CG	CC	CG	CG	CC	GG	CG	CC	CG	CG	CC	6	0
chr20	9841690	9841691	SNP-21122	T/G	GG	GT	GT	GT	GT	GT	GG	GT	GT	GT	GT	GT	6	0
chr20	11133965	11133966	SNP-21134	C/T	CT	CT	CC	CC	TT	CC	CT	CT	CC	CC	TT	CC	6	0
chr20	11941044	11941045	SNP-21148	G/T	GT	GT	GG	TT	GG	GT	GT	GT	GG	TT	GG	GT	6	0
chr20	12767166	12767167	SNP-21151	A/G	AA	AA	AA	AG	AA	AA	AA	AA	AA	AG	AA	AA	6	0
chr20	13048324	13048325	SNP-21152	C/T	TT	CT	CT	CT	TT	CT	TT	CT	CT	CT	TT	CT	6	0
chr20	13190922	13190923	SNP-21155	G/A	AG	AA	AG	AA	AG	AA	AG	AA	AG	AA	AG	AA	6	0
chr20	13231461	13231462	SNP-21156	A/C	AC	CC	AA	AA	AC	AA	AC	CC	AA	AA	AC	AA	6	0
chr20	15420380	15420381	SNP-21172	A/G	AG	AG	AG	AG	GG	AG	AG	AG	AG	AG	GG	AG	6	0
chr20	15582929	15582930	SNP-21175	C/T	TT	CC	TT	TT	CT	TT	TT	CC	TT	TT	CT	TT	6	0
chr20	16087713	16087714	SNP-21178	T/A	AT	TT	AT	AT	TT	TT	AT	TT	AT	AT	0	TT	5	0
chr20	16447082	16447083	SNP-21193	A/G	AG	GG	GG	GG	AG	GG	AG	GG	GG	GG	AG	GG	6	0
chr20	16595111	16595112	SNP-21195	C/T	CC	TT	CC	CT	CT	CC	CC	TT	CC	CT	CT	CC	6	0
chr20	16678478	16678479	SNP-21196	T/C	TT	CT	TT	TT	TT	TT	TT	CT	TT	TT	TT	TT	6	0
chr20	17924865	17924866	SNP-21207	T/C	CT	TT	CT	CT	CT	CC	CT	TT	CT	CT	CT	CC	6	0
chr20	18205519	18205520	SNP-21212	G/A	AG	AA	AA	AG	AA	AG	AG	AA	AA	AG	AA	AG	6	0
chr20	18833006	18833007	SNP-21224	T/C	TT	TT	TT	CT	TT	TT	TT	TT	TT	CT	TT	TT	6	0
chr20	18833060	18833061	SNP-21225	A/G	AG	AA	AA	AG	AA	AA	AG	AA	AA	AG	AA	AA	6	0
chr20	18833449	18833450	SNP-21226	T/G	GT	GT	GT	GT	TT	GT	GT	GT	GT	GT	TT	GT	6	0
chr20	19134714	19134715	SNP-21229	C/A	AA	AC	CC	AC	AA	AC	AA	AC	CC	AC	AA	AC	6	0
chr20	19178326	19178327	SNP-21232	G/A	AG	AG	AA	AG	GG	AA	AG	AG	AA	AG	GG	AA	6	0
chr20	19981241	19981242	SNP-21248	T/A	AA	TT	AA	TT	AT	AT	AA	TT	AA	TT	AT	AT	6	0
chr20	20012700	20012701	SNP-21251	G/T	TT	GG	GT	GG	GT	GT	TT	GG	GT	GG	GT	GT	6	0
chr20	20748926	20748927	SNP-21256	A/C	AC	AC	AC	AA	CC	AA	AC	AC	AC	AA	CC	AA	6	0
chr20	20977671	20977672	SNP-21263	G/T	GT	GT	GT	GT	GT	TT	GT	GT	GT	GT	GT	TT	6	0
chr20	21724874	21724875	SNP-21269	C/A	CC	AA	AC	AC	AC	AC	CC	AA	AC	AC	AC	AC	6	0
chr20	22620419	22620420	SNP-21277	A/C	AC	CC	AC	CC	CC	CC	AC	CC	AC	CC	CC	CC	6	0
chr20	23278841	23278842	SNP-21288	G/C	CG	CC	CC	CC	CG	CC	CG	CC	CC	CC	CG	CC	6	0
chr20	23375398	23375399	SNP-21292	G/A	AG	AA	AA	AA	AG	AA	AG	AA	AA	AA	AG	AA	6	0
chr20	24899485	24899486	SNP-21323	A/G	GG	GG	GG	AG	GG	AG	GG	GG	GG	AG	GG	AG	6	0
chr20	24899577	24899578	SNP-21324	C/T	TT	TT	TT	CT	TT	TT	TT	TT	TT	CT	TT	TT	6	0
chr20	25125919	25125920	SNP-21339	G/A	AG	GG	AG	AA	GG	AG	AG	GG	AG	AA	GG	AG	6	0
chr20	25265355	25265356	SNP-21343	C/T	CT	TT	CT	CC	TT	CT	CT	TT	CT	CC	TT	CT	6	0
chr20	25469056	25469057	SNP-21347	A/G	AG	AA	AG	GG	AA	AG	AG	AA	AG	GG	AA	AG	6	0
chr20	29611686	29611687	SNP-21398	G/A	AA	AA	AG	AA	AA	AG	AA	AA	AG	AA	AA	AG	6	0
chr20	29611759	29611760	SNP-21399	T/C	CC	CC	CT	CC	CC	CT	CC	CC	CT	CC	CC	CT	6	0
chr20	29664411	29664412	SNP-21402	T/C	CC	CC	CT	CC	CC	CT	CC	CC	CC	CC	CC	CC	4	2
chr20	30522022	30522023	SNP-21417	G/A	AA	AA	GG	AA	AA	AG	AA	AA	GG	AA	AA	AG	6	0
chr20	30536828	30536829	SNP-21418	A/G	GG	AG	GG	GG	AG	GG	GG	AG	GG	GG	AG	GG	6	0
chr20	31128428	31128429	SNP-21433	G/T	GG	GG	GT	GG	GG	GT	GG	GG	GT	GG	GG	0	5	0
chr20	31314308	31314309	SNP-21436	A/G	GG	AG	GG	GG	GG	GG	GG	AG	GG	GG	GG	GG	6	0
chr20	31467604	31467605	SNP-21437	T/C	TT	CC	CT	CC	CT	CT	TT	CC	CT	CC	CT	CT	6	0
chr20	31467634	31467635	SNP-21438	C/T	CC	TT	CC	CT	CT	CC	CC	TT	CC	CT	CT	CC	6	0
chr20	31949196	31949197	SNP-21445	G/C	CG	GG	CG	GG	CG	CG	CG	GG	CG	GG	CG	CG	6	0
chr20	31949220	31949221	SNP-21446	G/A	AG	GG	AA	AG	AG	AG	AG	GG	AA	AG	AG	AG	6	0
chr20	32821375	32821376	SNP-21458	A/G	AG	GG	AG	GG	AG	AG	AG	GG	AG	GG	AG	AG	6	0
chr20	33053756	33053757	SNP-21461	G/A	AG	AG	GG	AG	GG	AG	AG	AG	GG	AG	GG	AG	6	0
chr20	33196738	33196739	SNP-21462	C/T	TT	TT	CT	CT	TT	CT	TT	TT	CT	CT	TT	CT	6	0
chr20	33196840	33196841	SNP-21463	A/G	AG	AG	GG	GG	GG	GG	AG	AG	GG	GG	GG	GG	6	0
chr20	33320655	33320656	SNP-21464	T/C	CT	CC	CT	CC	CC	CC	CT	CC	CT	CC	CC	CC	6	0
chr20	33563202	33563203	SNP-21466	G/A	AG	AG	AA	AA	AG	AA	AG	AG	AA	AA	AG	AA	6	0
chr20	34501431	34501432	SNP-21482	G/A	AG	AG	AG	GG	AA	AG	AG	AG	AG	GG	AA	AG	6	0
chr20	35404691	35404692	SNP-21494	C/A	AC	AC	AC	AC	AA	CC	AC	AC	AC	AC	AA	CC	6	0
chr20	35677849	35677850	SNP-21501	T/G	TT	GT	GT	GT	TT	GT	0	GT	GT	GT	TT	GT	5	0
chr20	36383963	36383964	SNP-21512	A/G	AG	GG	GG	GG	GG	GG	AG	GG	GG	GG	GG	GG	6	0
chr20	36711520	36711521	SNP-21523	T/A	AT	AA	AT	AT	AA	AT	AT	AA	AT	AT	AA	AT	6	0
chr20	36955996	36955997	SNP-21534	G/A	AA	AA	AG	AA	AA	AA	AA	0	AG	AA	AA	AA	5	0
chr20	37024774	37024775	SNP-21539	C/T	TT	TT	CT	TT	TT	CT	TT	TT	CT	TT	TT	CT	6	0
chr20	37048842	37048843	SNP-21540	C/T	TT	TT	CT	TT	TT	CT	TT	TT	CT	TT	TT	CT	6	0
chr20	38313608	38313609	SNP-21552	G/A	AA	AA	AG	AA	AA	AA	AA	AA	AG	AA	AA	AA	6	0
chr20	38328329	38328330	SNP-21556	C/T	TT	CC	CT	CT	CT	TT	TT	CC	CT	CT	CT	TT	6	0
chr20	38328422	38328423	SNP-21558	A/C	AC	CC	CC	AC	CC	AC	AC	CC	CC	0	CC	AC	5	0
chr20	38954994	38954995	SNP-21566	G/A	AG	GG	AG	AG	GG	AA	AG	GG	AG	AG	GG	AA	6	0
chr20	41047897	41047898	SNP-21594	G/A	GG	AG	GG	AG	AG	GG	GG	AG	GG	AG	AG	GG	6	0
chr20	41164615	41164616	SNP-21595	T/C	CT	CC	CC	CC	CC	CC	CT	CC	CC	CC	CC	CC	6	0
chr20	41467101	41467102	SNP-21601	C/A	AA	CC	AC	AC	AC	AC	AA	CC	AC	AC	AC	AC	6	0
chr20	41902770	41902771	SNP-21603	C/T	CC	CT	CC	CC	CT	CC	CC	CT	CC	CC	CT	CC	6	0
chr20	42103176	42103177	SNP-21604	T/C	CC	CT	CC	TT	CC	CT	CC	CT	CC	TT	CC	CT	6	0
chr20	42373298	42373299	SNP-21611	A/T	TT	TT	TT	AT	0	TT	TT	TT	TT	0	TT	TT	4	0
chr20	42710275	42710276	SNP-21617	G/C	GG	CG	CC	CC	CG	CC	GG	CG	CC	CC	CG	CC	6	0
chr20	43508244	43508245	SNP-21635	G/A	AA	AG	AG	AG	AA	GG	AA	AG	AG	AG	AA	GG	6	0
chr20	43853686	43853687	SNP-21638	A/G	AG	AG	AG	AA	AG	AG	AG	AG	AG	AA	AG	AG	6	0
chr20	43952249	43952250	SNP-21639	T/A	AT	AT	TT	TT	AT	TT	AT	AT	TT	TT	AT	TT	6	0
chr20	44190813	44190814	SNP-21644	A/G	GG	GG	GG	AG	GG	GG	GG	GG	GG	AG	GG	GG	6	0
chr20	44194891	44194892	SNP-21647	G/T	GT	TT	GT	GT	TT	GG	TT	TT	TT	0	TT	0	2	2
chr20	44751448	44751449	SNP-21658	A/G	GG	GG	GG	AG	GG	GG	GG	GG	GG	AG	GG	GG	6	0
chr20	44751475	44751476	SNP-21659	G/C	CC	CC	CC	GG	CC	CG	CC	CC	CC	GG	CC	CG	6	0
chr20	45236135	45236136	SNP-21672	C/T	CC	CT	CT	CT	CT	TT	CC	CT	CT	CT	CT	TT	6	0
chr20	45267913	45267914	SNP-21673	G/A	AG	AA	AG	AA	AG	AA	AG	AA	AG	AA	AG	AA	6	0
chr20	45848817	45848818	SNP-21688	C/G	CG	CG	CG	GG	CG	CG	CG	CG	CG	GG	CG	CG	6	0
chr20	46472768	46472769	SNP-21698	T/G	GG	GT	GG	GG	GT	GG	GG	GT	GG	GG	GT	GG	6	0
chr20	46628591	46628592	SNP-21703	G/A	GG	0	AG	AA	0	AA	GG	GG	GG	GG	GG	GG	1	3
chr20	46749043	46749044	SNP-21706	G/A	AG	AA	AG	AA	AA	AG	AG	0	AG	0	AA	0	3	0
chr20	46962357	46962358	SNP-21710	A/T	AA	AT	AA	TT	AT	AT	AA	AT	AA	TT	AT	AT	6	0
chr20	47182991	47182992	SNP-21714	A/G	GG	GG	GG	AG	GG	AG	GG	GG	GG	AG	GG	AG	6	0
chr20	47658764	47658765	SNP-21719	T/C	CT	CC	CT	CT	CC	TT	CT	CC	CT	TT	CC	TT	5	1
chr20	47836777	47836778	SNP-21722	C/T	CT	CC	CT	CT	CT	CT	CT	CC	CT	CT	CT	CT	6	0
chr20	48121361	48121362	SNP-21740	C/G	CC	GG	GG	GG	CG	GG	CC	GG	GG	GG	CG	GG	6	0
chr20	48170920	48170921	SNP-21741	C/T	CC	CT	CT	TT	CC	TT	CC	CT	CT	TT	CC	TT	6	0
chr20	48236400	48236401	SNP-21745	A/G	AG	AG	AG	GG	AG	GG	AG	AG	AG	GG	AG	GG	6	0
chr20	48510829	48510830	SNP-21753	G/C	CG	CC	CC	CC	CC	CC	CG	CC	CC	CC	CC	CC	6	0
chr20	49043083	49043084	SNP-21764	C/T	TT	TT	TT	CT	TT	CT	TT	TT	TT	CT	TT	CT	6	0
chr20	49431685	49431686	SNP-21771	G/T	GT	TT	GT	TT	TT	GT	GT	TT	GT	TT	TT	GT	6	0
chr20	49750937	49750938	SNP-21777	T/G	GG	GG	GG	GT	GG	GT	GG	GG	GG	GT	GG	GT	6	0
chr20	49762651	49762652	SNP-21778	C/G	CG	CG	CC	CG	GG	CG	CG	CG	CC	CG	GG	CG	6	0
chr20	50362319	50362320	SNP-21781	A/T	AA	TT	TT	TT	AT	TT	AA	TT	TT	TT	AT	TT	6	0
chr20	51341664	51341665	SNP-21788	C/G	GG	GG	CG	GG	GG	GG	GG	GG	CG	GG	GG	GG	6	0
chr20	52112898	52112899	SNP-21797	G/C	CC	GG	GG	CC	CG	CG	CC	GG	GG	CC	CG	CG	6	0
chr20	52249736	52249737	SNP-21799	C/T	CT	TT	TT	TT	CT	TT	CT	TT	TT	TT	CT	TT	6	0
chr20	52730926	52730927	SNP-21808	C/T	CC	CC	CT	CC	CC	CT	CC	CC	CT	CC	CC	CT	6	0
chr20	54179780	54179781	SNP-21812	T/G	GT	GG	GT	GG	GG	GT	GT	GG	GT	GG	GG	GT	6	0
chr20	54352495	54352496	SNP-21817	A/G	GG	GG	AG	AG	GG	AG	GG	GG	AG	GG	GG	GG	4	2
chr20	54352549	54352550	SNP-21818	A/G	GG	GG	AG	GG	0	GG	GG	GG	AG	GG	GG	GG	5	0
chr20	55055888	55055889	SNP-21823	A/G	AG	AG	AG	AG	AA	AG	AG	AG	AG	AG	AA	AG	6	0
chr20	55503910	55503911	SNP-21848	G/A	GG	AA	AG	AG	AG	GG	GG	AA	AG	AG	AG	GG	6	0
chr20	55512095	55512096	SNP-21850	A/G	AG	GG	AG	GG	AG	AG	AG	GG	AG	GG	AG	AG	6	0
chr20	55522884	55522885	SNP-21851	C/G	GG	CG	GG	CG	CG	CG	GG	CG	GG	CG	CG	CG	6	0
chr20	55524212	55524213	SNP-21852	G/A	AA	AG	AA	AG	AG	AG	AA	AG	AA	AG	AG	AG	6	0
chr20	55532138	55532139	SNP-21853	C/T	CT	CC	CC	CC	CC	CC	CT	CC	CC	CC	CC	CC	6	0
chr20	55532519	55532520	SNP-21854	G/C	CG	CG	GG	CG	CG	CG	CG	CG	GG	CG	CG	CG	6	0
chr20	56490160	56490161	SNP-21870	C/G	GG	CG	GG	GG	CG	GG	GG	CG	GG	GG	CG	GG	6	0
chr20	57528107	57528108	SNP-21898	A/G	GG	AG	GG	GG	GG	GG	GG	AG	GG	GG	GG	GG	6	0
chr20	57759711	57759712	SNP-21908	A/C	CC	AC	AA	AA	CC	AA	CC	AC	AA	AA	CC	AA	6	0
chr20	58271615	58271616	SNP-21915	C/G	CG	GG	CC	GG	CG	CG	CG	GG	CC	GG	CG	CG	6	0
chr20	59237872	59237873	SNP-21924	G/A	AA	AA	AA	AG	AA	AA	AA	AA	AA	AG	AA	AA	6	0
chr20	59989628	59989629	SNP-21968	G/A	AA	AG	AG	AA	AG	AA	AA	AG	AG	AA	AG	AA	6	0
chr20	60019439	60019440	SNP-21974	A/G	AG	AG	AG	AG	AG	AA	AG	AG	AG	AG	AG	AA	6	0
chr20	60397516	60397517	SNP-21995	A/G	GG	AG	AA	AG	AG	AA	GG	AG	AA	AG	AG	AA	6	0
chr20	60422759	60422760	SNP-21999	T/C	CT	CC	CC	CT	CC	CT	CT	CC	CC	CT	CC	CT	6	0
chr20	60910285	60910286	SNP-22068	A/G	AG	AG	GG	AG	AG	GG	AG	AG	GG	AG	AG	GG	6	0
chr20	61076213	61076214	SNP-22077	A/G	AG	GG	GG	AG	GG	GG	AG	GG	GG	AG	GG	GG	6	0
chr20	61325512	61325513	SNP-22109	C/T	CT	CT	TT	CC	CT	CT	CT	CT	TT	CC	CT	CT	6	0
chr20	61761451	61761452	SNP-22160	G/A	AG	AG	AG	GG	AA	GG	AG	AG	AG	GG	AA	GG	6	0
chr20	62036276	62036277	SNP-22188	T/C	CC	CT	CC	CC	CT	CC	CC	0	CC	CC	CT	CC	5	0
chr21	18794193	18794194	SNP-22286	C/G	CG	GG	CG	CG	CG	GG	CG	GG	CG	CG	CG	GG	6	0
chr21	19134547	19134548	SNP-22287	A/G	AG	AG	AA	AA	AA	AA	AG	AG	AA	AA	AA	AA	6	0
chr21	21293955	21293956	SNP-22293	C/G	CC	CC	GG	GG	CC	GG	CC	CC	GG	GG	CC	GG	6	0
chr21	22415286	22415287	SNP-22297	C/G	CG	GG	GG	GG	CG	GG	CG	GG	GG	GG	CG	GG	6	0
chr21	24308744	24308745	SNP-22302	C/T	CT	CC	CC	CC	CT	CC	CT	CC	CC	CC	CT	CC	6	0
chr21	24669613	24669614	SNP-22306	C/T	CC	CT	CT	CC	CT	CC	CC	CT	CT	CC	CT	CC	6	0
chr21	26176149	26176150	SNP-22316	G/C	CG	CG	CC	GG	CG	CG	CG	CG	CC	GG	CG	CG	6	0
chr21	26181569	26181570	SNP-22317	G/A	AG	GG	AG	AA	AG	AA	AG	GG	AG	AA	AG	AA	6	0
chr21	29075945	29075946	SNP-22328	C/T	CT	TT	TT	TT	CT	TT	CT	TT	TT	TT	CT	TT	6	0
chr21	29419660	29419661	SNP-22330	C/T	CT	TT	TT	CT	CT	TT	CT	TT	TT	CT	CT	TT	6	0
chr21	29458756	29458757	SNP-22333	A/T	AA	AA	AA	AT	AA	AA	AA	AA	AA	AT	AA	AA	6	0
chr21	30758127	30758128	SNP-22341	G/A	AG	AA	AA	GG	AA	AG	AG	AA	AA	GG	AA	AG	6	0
chr21	31133648	31133649	SNP-22347	C/G	GG	GG	CG	CC	GG	CG	GG	GG	CG	CC	GG	CG	6	0
chr21	31641847	31641848	SNP-22353	C/A	AC	AA	AA	AC	AC	AC	AC	AA	AA	AC	AC	AC	6	0
chr21	32080286	32080287	SNP-22366	C/T	CT	TT	TT	CT	TT	CT	CT	TT	TT	CT	TT	CT	6	0
chr21	33319440	33319441	SNP-22393	C/T	TT	TT	TT	CT	TT	CT	TT	TT	TT	CT	TT	CT	6	0
chr21	33593883	33593884	SNP-22403	G/A	AA	AA	AA	AG	AA	AG	AA	AA	AA	AG	AA	AG	6	0
chr21	33597180	33597181	SNP-22405	A/G	GG	GG	GG	AG	GG	AG	GG	GG	GG	AG	GG	AG	6	0
chr21	33603640	33603641	SNP-22407	T/A	AT	AT	AT	AA	AT	AT	AT	AT	AT	AA	AT	AT	6	0
chr21	34196082	34196083	SNP-22413	T/C	CC	CT	CC	CC	CT	CC	CC	CT	CC	CC	CT	CC	6	0
chr21	34724092	34724093	SNP-22426	G/C	CG	CC	CG	GG	CC	CG	CG	CC	CG	GG	CC	CG	6	0
chr21	34804899	34804900	SNP-22428	A/G	GG	GG	GG	AG	GG	GG	0	GG	GG	AG	GG	0	4	0
chr21	34804933	34804934	SNP-22429	A/G	AG	GG	GG	AG	GG	AG	AG	GG	GG	AG	GG	AG	6	0
chr21	34897339	34897340	SNP-22432	C/T	CC	CT	TT	CT	CT	CT	CC	CT	TT	CT	CT	CT	6	0
chr21	34982537	34982538	SNP-22434	G/C	CG	CC	CC	CC	CG	CC	CG	CC	CC	CC	CG	CC	6	0
chr21	36447404	36447405	SNP-22455	A/T	TT	AA	AT	AA	AT	AA	TT	AA	AT	AA	AT	AA	6	0
chr21	36771754	36771755	SNP-22466	A/G	GG	GG	AG	GG	GG	GG	GG	GG	AG	GG	GG	GG	6	0
chr21	36901048	36901049	SNP-22475	A/C	AA	AC	AC	AC	AC	CC	AA	AC	AC	AC	AC	CC	6	0
chr21	36925119	36925120	SNP-22477	C/T	TT	CT	TT	TT	TT	TT	TT	CT	TT	TT	TT	TT	6	0
chr21	37148861	37148862	SNP-22480	C/G	CG	GG	GG	CG	GG	GG	CG	GG	GG	CG	GG	GG	6	0
chr21	37304192	37304193	SNP-22489	G/A	AG	AG	AA	AG	AA	AA	AG	AG	AA	AG	AA	AA	6	0
chr21	37461226	37461227	SNP-22496	T/C	CC	CT	CT	CT	CC	CT	CC	CT	CT	CT	CC	CT	6	0
chr21	37515489	37515490	SNP-22499	T/G	TT	GT	GG	GG	TT	GG	GG	GG	GG	GG	GG	GG	3	3
chr21	37754614	37754615	SNP-22504	C/T	TT	CT	TT	TT	TT	TT	TT	CT	TT	TT	TT	TT	6	0
chr21	37876942	37876943	SNP-22508	T/C	CC	CT	CT	CC	CT	CT	CC	CT	CT	CC	CT	CT	6	0
chr21	38041172	38041173	SNP-22518	G/A	AA	GG	AA	AG	AG	AA	AA	GG	AA	AG	AG	AA	6	0
chr21	38210633	38210634	SNP-22522	C/T	CT	CC	CC	CT	CT	CC	CT	CC	CC	CT	CT	CC	6	0
chr21	38453468	38453469	SNP-22524	A/G	GG	GG	AG	GG	GG	AG	GG	GG	AG	GG	GG	0	5	0
chr21	38646569	38646570	SNP-22531	G/A	AG	AG	AG	GG	GG	GG	AG	AG	AG	GG	GG	GG	6	0
chr21	38963164	38963165	SNP-22535	C/A	AC	AC	AA	AA	AC	AA	AC	AC	AA	AA	AC	AA	6	0
chr21	39098562	39098563	SNP-22538	T/C	CT	CT	CC	TT	TT	CT	CT	CT	CC	TT	TT	CT	6	0
chr21	39419883	39419884	SNP-22545	A/G	AG	AG	AA	GG	AA	AG	AG	AG	AA	GG	AA	AG	6	0
chr21	39419978	39419979	SNP-22546	G/A	AG	AG	GG	AG	GG	GG	AG	AG	GG	AG	GG	GG	6	0
chr21	40437771	40437772	SNP-22564	T/G	GT	GG	GG	TT	GG	GT	GT	GG	GG	TT	GG	GT	6	0
chr21	41337043	41337044	SNP-22570	A/G	GG	AG	GG	AA	AG	AG	GG	AG	GG	AA	AG	AG	6	0
chr21	41689002	41689003	SNP-22581	A/G	AA	AG	AA	AG	AG	AG	AA	AG	AA	AG	AG	AG	6	0
chr21	41762041	41762042	SNP-22585	A/G	GG	AG	GG	GG	GG	GG	GG	AG	GG	GG	GG	GG	6	0
chr21	41905545	41905546	SNP-22590	C/A	AA	AA	AC	AA	AA	AC	AA	AA	AC	AA	AA	AC	6	0
chr21	41953496	41953497	SNP-22592	T/A	AT	TT	AT	AA	TT	AA	AT	TT	AT	AA	TT	AA	6	0
chr21	42189153	42189154	SNP-22599	T/C	TT	CC	CT	CC	CT	CT	TT	CC	CT	CC	CT	CT	6	0
chr21	42533347	42533348	SNP-22627	T/C	CT	CC	CC	CC	CC	CC	CT	CC	CC	CC	CC	CC	6	0
chr21	42603047	42603048	SNP-22633	A/G	AG	GG	GG	GG	AG	GG	AG	GG	GG	GG	AG	GG	6	0
chr21	42886559	42886560	SNP-22661	G/A	AG	GG	GG	AA	GG	AG	AG	GG	GG	AA	GG	AG	6	0
chr21	43126747	43126748	SNP-22684	C/T	TT	TT	TT	CC	TT	CT	TT	TT	TT	CC	TT	CT	6	0
chr21	43267122	43267123	SNP-22688	G/C	GG	GG	CG	GG	GG	CG	GG	GG	CG	GG	GG	CG	6	0
chr21	43337871	43337872	SNP-22691	A/C	CC	CC	AC	AA	CC	AC	CC	CC	AC	AA	CC	AC	6	0
chr21	43664081	43664082	SNP-22714	G/A	GG	GG	AG	GG	GG	AG	GG	GG	AG	GG	GG	AG	6	0
chr21	43664109	43664110	SNP-22715	A/G	GG	AG	AG	GG	GG	GG	GG	AG	AG	GG	GG	GG	6	0
chr21	44070592	44070593	SNP-22733	A/G	AG	GG	GG	GG	GG	GG	AG	GG	GG	GG	GG	GG	6	0
chr21	44358459	44358460	SNP-22751	T/C	CC	TT	CT	TT	CT	CT	CC	TT	CT	TT	CT	CT	6	0
chr21	44388617	44388618	SNP-22754	G/A	AA	GG	AG	GG	AG	AG	AA	GG	AG	GG	AG	AG	6	0
chr21	44512008	44512009	SNP-22772	G/A	GG	AG	GG	GG	AG	GG	GG	AG	GG	GG	AG	GG	6	0
chr21	44555109	44555110	SNP-22778	T/C	CC	CC	CC	CT	CC	CT	CC	CC	CC	CT	CC	CT	6	0
chr21	45005853	45005854	SNP-22801	A/G	GG	GG	GG	AG	GG	AG	GG	GG	GG	AG	GG	AG	6	0
chr21	45037862	45037863	SNP-22809	T/G	GT	TT	GT	TT	TT	GT	GT	TT	GT	TT	TT	GT	6	0
chr21	45044588	45044589	SNP-22810	T/C	CC	CC	CT	CT	CC	CT	CC	CC	CT	CT	CC	CT	6	0
chr21	45045594	45045595	SNP-22812	C/T	TT	CT	TT	CT	CT	TT	TT	CT	TT	CT	CT	TT	6	0
chr21	45046913	45046914	SNP-22814	A/G	GG	AG	GG	AG	AG	GG	GG	AG	GG	AG	AG	GG	6	0
chr21	45116811	45116812	SNP-22825	C/T	TT	TT	TT	CT	TT	CT	TT	TT	TT	CT	TT	CT	6	0
chr21	45722601	45722602	SNP-22882	C/T	TT	CT	TT	CT	TT	CT	TT	CT	TT	CT	TT	CT	6	0
chr21	46167747	46167748	SNP-22917	A/C	AC	CC	CC	CC	AC	CC	AC	CC	CC	CC	AC	CC	6	0
chr22	15644903	15644904	SNP-22993	G/A	GG	AA	GG	AA	AG	AG	GG	AA	GG	AA	AG	AG	6	0
chr22	15778507	15778508	SNP-22994	C/T	CT	TT	CC	CT	CT	CC	CT	TT	CC	CT	CT	CC	6	0
chr22	16078172	16078173	SNP-23003	G/A	AA	AA	AG	AA	AA	AG	AA	AA	AG	AA	AA	AG	6	0
chr22	16605317	16605318	SNP-23004	T/C	TT	TT	CT	TT	TT	CT	TT	TT	CT	TT	TT	CT	6	0
chr22	17274599	17274600	SNP-23016	C/G	CG	CC	CG	CG	CG	CC	CG	CC	CG	CG	CG	CC	6	0
chr22	17404650	17404651	SNP-23018	T/C	CT	CC	CT	CT	CC	CC	CT	CC	CT	CT	CC	CC	6	0
chr22	17483346	17483347	SNP-23021	C/T	TT	TT	CT	CT	TT	TT	TT	TT	CT	CT	TT	TT	6	0
chr22	17512324	17512325	SNP-23022	G/A	AG	AA	AA	AG	AG	AA	AG	AA	AA	AG	AG	AA	6	0
chr22	17513915	17513916	SNP-23024	T/C	CC	CC	CC	CT	CC	CC	CC	CC	CC	CT	CC	CC	6	0
chr22	17997636	17997637	SNP-23029	C/G	GG	CC	CC	GG	CG	CG	GG	CC	CC	GG	CG	CG	6	0
chr22	18098378	18098379	SNP-23033	C/G	CC	GG	CC	CG	CG	CC	CC	GG	CC	CG	CG	CC	6	0
chr22	18405950	18405951	SNP-23046	T/C	CT	CT	CC	CC	CC	CC	CT	CT	CC	CC	CC	CC	6	0
chr22	18524662	18524663	SNP-23054	G/T	GG	GG	GT	GG	GG	GT	GG	GG	GT	GG	GG	GT	6	0
chr22	18594224	18594225	SNP-23071	T/C	CT	TT	CT	TT	TT	CT	CT	TT	CT	TT	TT	CT	6	0
chr22	19102597	19102598	SNP-23076	A/G	AG	AA	AG	AA	AG	AA	AG	AA	AG	AA	AG	AA	6	0
chr22	19290706	19290707	SNP-23078	G/A	AA	AA	AG	AA	AA	AA	AA	AA	AG	AA	AA	AA	6	0
chr22	20459214	20459215	SNP-23089	G/A	AA	GG	AG	AG	AG	AG	AA	GG	AG	AG	AG	AG	6	0
chr22	20745097	20745098	SNP-23094	A/C	CC	CC	AC	CC	CC	AC	CC	CC	AC	CC	CC	AC	6	0
chr22	20746242	20746243	SNP-23097	C/T	TT	TT	CT	TT	TT	CT	TT	TT	CT	TT	TT	CT	6	0
chr22	20746296	20746297	SNP-23098	G/A	AG	AA	AA	AG	AG	AG	AG	AA	AA	AG	AG	AG	6	0
chr22	20880077	20880078	SNP-23107	C/T	CT	CC	CC	CC	CC	CC	CT	CC	CC	CC	CC	CC	6	0
chr22	22438976	22438977	SNP-23190	G/A	AG	GG	GG	AA	GG	AG	AG	GG	GG	AA	GG	AG	6	0
chr22	23211780	23211781	SNP-23204	T/C	CT	TT	CT	TT	CT	CT	CT	TT	CT	TT	CT	CT	6	0
chr22	23251557	23251558	SNP-23206	T/C	CT	CC	CC	CC	CT	CC	CT	CC	CC	CC	CT	CC	6	0
chr22	23494887	23494888	SNP-23208	C/T	CT	TT	TT	CT	TT	CT	CT	TT	TT	CT	TT	CT	6	0
chr22	23494959	23494960	SNP-23209	G/A	AG	AG	AG	AG	AG	GG	AG	AG	AG	AG	AG	GG	6	0
chr22	23495000	23495001	SNP-23210	A/C	AC	CC	CC	AC	CC	AC	AC	CC	CC	AC	CC	AC	6	0
chr22	23561407	23561408	SNP-23214	A/G	GG	AG	GG	AG	AG	AG	GG	AG	GG	AG	AG	AG	6	0
chr22	23664868	23664869	SNP-23215	A/G	AG	AA	GG	AG	AG	GG	AG	AA	GG	AG	AG	GG	6	0
chr22	23664976	23664977	SNP-23216	T/C	CT	TT	CC	CT	CT	CC	CT	TT	CC	CT	CT	CC	6	0
chr22	23754578	23754579	SNP-23217	A/C	CC	AC	AC	CC	AC	CC	CC	AC	AC	CC	AC	CC	6	0
chr22	23774873	23774874	SNP-23218	G/A	AG	AA	AG	AA	AA	AA	AG	AA	AG	AA	AA	AA	6	0
chr22	24500626	24500627	SNP-23236	T/C	TT	CT	CC	CC	CT	CC	TT	CT	CC	CC	CT	CC	6	0
chr22	25400748	25400749	SNP-23266	T/C	CT	TT	CT	CC	CT	CT	CT	TT	CT	CC	CT	CT	6	0
chr22	25405195	25405196	SNP-23267	T/C	CT	TT	CT	CC	CT	CT	CT	TT	CT	CC	CT	CT	6	0
chr22	26058005	26058006	SNP-23279	C/G	CG	CG	GG	GG	GG	GG	CG	CG	GG	GG	GG	GG	6	0
chr22	26408534	26408535	SNP-23286	T/C	CT	TT	CT	CC	CT	CC	CT	TT	CT	CC	CT	CC	6	0
chr22	26735546	26735547	SNP-23289	G/A	AA	AA	AA	AG	AA	AA	AA	AA	AA	AG	AA	AA	6	0
chr22	27555499	27555500	SNP-23294	A/G	GG	AG	GG	AG	GG	GG	GG	AG	GG	AG	GG	0	5	0
chr22	27555522	27555523	SNP-23295	A/G	GG	AG	GG	GG	GG	GG	GG	AG	GG	GG	GG	GG	6	0
chr22	27555591	27555592	SNP-23296	G/C	CC	CG	CC	CC	CC	CC	CC	CG	CC	CC	CC	CC	6	0
chr22	27555602	27555603	SNP-23297	A/T	TT	AT	TT	AT	TT	TT	TT	AT	TT	AT	TT	TT	6	0
chr22	27934560	27934561	SNP-23303	A/G	AA	AG	AA	AA	AA	AA	AA	AG	AA	AA	AA	AA	6	0
chr22	27971694	27971695	SNP-23305	T/C	CC	CT	CT	CC	CT	CC	CC	CT	CT	CC	CT	CC	6	0
chr22	29216576	29216577	SNP-23327	T/C	TT	CC	CC	CC	CT	CC	TT	CC	CC	CC	CT	CC	6	0
chr22	29360527	29360528	SNP-23335	C/T	CC	TT	CC	TT	CT	CT	CC	TT	CC	TT	CT	CT	6	0
chr22	29360591	29360592	SNP-23336	A/G	AA	GG	GG	GG	AG	GG	AA	GG	GG	GG	AG	GG	6	0
chr22	29481534	29481535	SNP-23339	C/T	CT	CT	CC	CT	CC	CC	CT	CT	CC	CT	CC	CC	6	0
chr22	29542640	29542641	SNP-23341	T/C	CT	TT	CC	CT	TT	CT	CT	TT	CC	CT	TT	CT	6	0
chr22	30456562	30456563	SNP-23347	C/T	CT	CT	TT	TT	TT	TT	CT	CT	TT	TT	TT	TT	6	0
chr22	30598399	30598400	SNP-23349	G/A	AG	AG	AA	AA	AG	AA	AG	AG	AA	AA	AG	AA	6	0
chr22	31502004	31502005	SNP-23371	T/C	CC	CT	CC	CC	CT	CC	CC	CT	CC	CC	CT	CC	6	0
chr22	31502224	31502225	SNP-23372	G/T	GG	GT	GT	GG	GG	GT	GG	GT	GT	GG	GG	GT	6	0
chr22	33670035	33670036	SNP-23389	A/C	AC	AA	AA	CC	AC	AC	AC	AA	AA	CC	AC	AC	6	0
chr22	33769417	33769418	SNP-23392	G/T	GT	TT	GG	TT	TT	GT	GT	TT	GG	TT	TT	GT	6	0
chr22	35220050	35220051	SNP-23433	A/G	GG	GG	AG	AG	GG	GG	GG	GG	AG	AG	GG	GG	6	0
chr22	35313349	35313350	SNP-23439	G/C	CG	CC	CG	CC	CG	CG	CG	CC	CG	CC	CG	CG	6	0
chr22	35313373	35313374	SNP-23440	A/G	AG	GG	AG	GG	AG	AG	AG	GG	AG	GG	AG	AG	6	0
chr22	35630355	35630356	SNP-23447	G/A	AG	GG	AG	AG	GG	AG	AG	GG	AG	AG	GG	AG	6	0
chr22	35630475	35630476	SNP-23448	C/T	CT	CC	CT	CT	CC	CT	CT	CC	CT	CT	CC	CT	6	0
chr22	35865893	35865894	SNP-23461	G/A	AG	AG	AG	AA	AG	AA	AG	AG	AG	AA	AG	AA	6	0
chr22	35874190	35874191	SNP-23462	A/G	GG	GG	GG	AG	GG	AG	GG	GG	GG	AG	GG	AG	6	0
chr22	35948081	35948082	SNP-23471	C/T	CT	CC	CC	CT	CC	CT	CT	CC	CC	CT	CC	CT	6	0
chr22	36009616	36009617	SNP-23478	T/C	CT	CT	CC	CC	TT	CC	CT	CT	CC	CC	TT	CC	6	0
chr22	36155165	36155166	SNP-23488	C/G	GG	CG	GG	GG	CG	GG	GG	CG	GG	GG	CG	GG	6	0
chr22	36218939	36218940	SNP-23491	C/T	TT	TT	CT	TT	TT	CT	TT	TT	CT	TT	TT	CT	6	0
chr22	36359668	36359669	SNP-23496	G/A	AG	GG	AA	AA	0	AA	AG	GG	AA	AA	AG	AA	5	0
chr22	36422796	36422797	SNP-23501	C/T	CC	0	CC	CC	CT	CC	CC	CT	CC	CC	CT	CC	5	0
chr22	36956223	36956224	SNP-23516	G/A	AA	AA	AA	AG	AA	AA	AA	AA	AA	AG	AA	AA	6	0
chr22	37161149	37161150	SNP-23518	A/C	CC	AC	CC	AC	AC	CC	CC	AC	CC	AC	AC	CC	6	0
chr22	37595017	37595018	SNP-23524	G/C	GG	GG	CG	CG	GG	CG	GG	GG	CG	CG	GG	CG	6	0
chr22	37596396	37596397	SNP-23525	A/C	CC	AA	CC	AC	AC	CC	CC	AA	CC	AC	AC	CC	6	0
chr22	38256874	38256875	SNP-23545	A/G	AG	AG	GG	AG	AA	GG	AG	AG	GG	AG	AA	GG	6	0
chr22	38658936	38658937	SNP-23560	T/C	CC	CC	CT	TT	CC	TT	CC	CC	CT	TT	CC	TT	6	0
chr22	39474820	39474821	SNP-23577	A/G	AG	GG	GG	AG	AG	AG	AG	GG	GG	AG	AG	AG	6	0
chr22	39474850	39474851	SNP-23578	C/T	TT	TT	TT	CT	TT	CT	CT	TT	TT	CT	CT	CT	4	2
chr22	39474862	39474863	SNP-23579	T/C	CT	CC	CC	CC	CT	CC	CT	CC	CC	CC	CT	CC	6	0
chr22	40323441	40323442	SNP-23589	A/G	GG	AG	GG	AG	AG	AG	GG	AG	GG	AG	AG	AG	6	0
chr22	40469023	40469024	SNP-23593	G/A	GG	AG	GG	AG	AG	AG	GG	AG	GG	AG	AG	AG	6	0
chr22	40489174	40489175	SNP-23594	T/G	TT	GT	TT	GT	GT	GT	TT	GT	TT	GT	GT	GT	6	0
chr22	40556340	40556341	SNP-23595	T/C	CC	CC	CC	CT	CC	CC	CC	CC	CC	CT	CC	CC	6	0
chr22	40677005	40677006	SNP-23596	C/T	TT	TT	CT	CT	TT	TT	TT	TT	CT	CT	TT	TT	6	0
chr22	41004293	41004294	SNP-23606	T/A	AT	TT	AT	TT	AT	TT	AT	TT	AT	TT	AT	TT	6	0
chr22	41040035	41040036	SNP-23609	C/G	CG	CG	GG	CG	CG	CG	CG	0	GG	CG	CG	CG	5	0
chr22	41786393	41786394	SNP-23630	T/C	CC	CT	CC	CC	CC	CC	CC	CT	CC	CC	CC	CC	6	0
chr22	41885864	41885865	SNP-23631	A/G	GG	AA	GG	AG	AG	GG	GG	AA	GG	AG	AG	GG	6	0
chr22	42111793	42111794	SNP-23641	A/C	AA	AA	AC	AA	AA	AC	AA	AA	AC	AA	AA	AC	6	0
chr22	42553771	42553772	SNP-23654	T/C	CC	CC	CT	CC	CC	CC	CC	CC	CT	CC	CC	CC	6	0
chr22	42673318	42673319	SNP-23660	C/T	TT	TT	CC	TT	TT	CT	TT	TT	CC	TT	TT	CT	6	0
chr22	42673657	42673658	SNP-23661	T/C	CC	CC	TT	CC	CC	CT	CC	CC	TT	CC	CC	CT	6	0
chr22	43504420	43504421	SNP-23693	A/G	AG	GG	GG	GG	0	GG	AG	GG	GG	GG	AG	GG	5	0
chr22	43595331	43595332	SNP-23699	T/C	CT	CT	CC	CC	CC	CC	CT	CT	CC	CC	CC	CC	6	0
chr22	43876568	43876569	SNP-23711	C/T	TT	CT	CT	TT	CT	CT	TT	CT	CT	TT	CT	CT	6	0
chr22	44368702	44368703	SNP-23727	T/C	CC	CC	CT	CC	CC	CC	CC	CC	CT	CC	CC	CC	6	0
chr22	45338115	45338116	SNP-23754	C/T	CT	CT	TT	TT	TT	TT	CT	CT	TT	TT	TT	TT	6	0
chr22	45513868	45513869	SNP-23763	C/A	CC	AC	AC	CC	AC	CC	CC	AC	AC	CC	AC	CC	6	0
chr22	45943969	45943970	SNP-23778	T/C	CT	CC	CC	CC	CC	CC	CT	CC	CC	CC	CC	CC	6	0
chr22	46205269	46205270	SNP-23797	G/C	CG	CC	CC	CC	CG	CC	CG	CC	CC	CC	CG	CC	6	0
chr22	46226792	46226793	SNP-23799	C/G	CC	CG	CC	CG	CG	CG	CC	CG	CC	CG	CG	CG	6	0
chr22	47267014	47267015	SNP-23833	G/A	AA	GG	AG	AG	AG	AG	AA	GG	AG	AG	AG	AG	6	0
chr22	47445746	47445747	SNP-23855	G/T	GT	GT	GT	GT	GT	GT	GT	GT	GT	GT	GT	GT	6	0
chr22	47750248	47750249	SNP-23902	G/A	AA	AA	AG	AA	AA	AA	AA	AA	AG	AA	AA	AA	6	0
chr22	48176231	48176232	SNP-23933	T/C	CT	CC	CT	CT	CC	CT	CT	CC	CT	CT	CC	CT	6	0
chr22	48176291	48176292	SNP-23934	G/A	AA	AG	AA	AA	AA	AA	AA	AG	AA	0	AG	AA	4	1
chr22	48412317	48412318	SNP-23957	A/G	AG	AG	AA	AG	GG	AA	AG	AG	AA	AG	GG	AA	6	0
chr22	48504726	48504727	SNP-23962	A/C	CC	CC	AC	AC	CC	AA	CC	CC	AC	AC	CC	AA	6	0
chr22	48811059	48811060	SNP-23970	T/G	GG	0	GT	GT	GG	GT	GG	GG	GT	GT	GG	GT	5	0
chr22	48924752	48924753	SNP-23980	G/A	AG	GG	AA	AA	GG	AA	AG	GG	AA	AA	GG	AA	6	0
chr22	48927568	48927569	SNP-23982	G/C	CG	GG	CC	CC	GG	CC	CG	GG	CC	CC	GG	CC	6	0
chr22	49021884	49021885	SNP-23994	G/A	AA	AA	AG	0	AA	0	AA	AA	AG	GG	AA	GG	4	0
chr22	49052475	49052476	SNP-23997	A/G	AA	0	0	0	0	GG	AA	AA	AG	GG	AA	GG	2	0
chr22	49258741	49258742	SNP-24015	G/A	AA	GG	GG	GG	AG	GG	AA	GG	GG	GG	AG	GG	6	0
chr22	49327850	49327851	SNP-24021	T/G	GG	GT	GG	GG	GT	GG	GG	GT	GG	GG	GT	GG	6	0
chr22	49503531	49503532	SNP-24029	T/C	CT	CC	CT	TT	CT	CT	CT	CC	CT	TT	CT	CT	6	0
chr3	3213074	3213075	SNP-24044	T/C	CT	CT	TT	CT	TT	TT	CT	CT	TT	CT	TT	TT	6	0
chr3	3217511	3217512	SNP-24046	C/G	GG	CG	CG	CG	CG	CC	GG	0	CG	0	0	CC	3	0
chr3	4687233	4687234	SNP-24057	A/G	AA	AA	AG	GG	AA	AG	AA	AA	AG	GG	AA	AG	6	0
chr3	5074579	5074580	SNP-24063	G/A	AG	AA	AA	AG	AG	AG	AG	AA	AA	AG	AG	AG	6	0
chr3	5249437	5249438	SNP-24067	G/A	AA	AG	AG	AA	AG	AA	AA	AA	AA	0	AA	AA	2	3
chr3	5443242	5443243	SNP-24070	G/T	GG	GT	GT	TT	GG	GT	GG	GT	GT	TT	GG	GT	6	0
chr3	5747946	5747947	SNP-24073	C/T	CC	CC	TT	CT	CC	CT	CC	CC	TT	CT	CC	CT	6	0
chr3	6696334	6696335	SNP-24079	A/G	GG	GG	AG	GG	GG	AG	GG	GG	AG	GG	GG	AG	6	0
chr3	8624461	8624462	SNP-24091	C/T	CT	CC	TT	TT	CT	TT	CT	CC	TT	TT	CT	TT	6	0
chr3	8730738	8730739	SNP-24094	A/C	CC	AC	CC	CC	AC	CC	CC	AC	CC	CC	AC	CC	6	0
chr3	8730764	8730765	SNP-24095	T/C	CT	TT	TT	CC	CT	CT	CT	TT	TT	CC	CT	CT	6	0
chr3	8987885	8987886	SNP-24102	A/G	AG	AA	AA	AA	AG	AA	AG	AA	AA	AA	AG	AA	6	0
chr3	8987902	8987903	SNP-24103	C/T	CC	CC	CC	CT	CC	CC	CC	CC	CC	CT	CC	CC	6	0
chr3	9084210	9084211	SNP-24108	C/T	CT	TT	CT	TT	CT	CT	CT	TT	CT	TT	CT	CT	6	0
chr3	9084276	9084277	SNP-24109	T/C	CC	CT	CC	CT	CC	CT	CC	CT	CC	CT	CC	CT	6	0
chr3	9095426	9095427	SNP-24110	C/T	CC	CT	CT	CT	CC	TT	CC	CT	CT	CT	CC	TT	6	0
chr3	9799650	9799651	SNP-24118	T/C	CT	TT	CC	CT	TT	CT	CT	TT	CC	CT	TT	CT	6	0
chr3	9803675	9803676	SNP-24119	C/G	GG	CG	GG	GG	GG	GG	GG	CG	GG	GG	GG	GG	6	0
chr3	10303781	10303782	SNP-24129	A/G	AG	AA	AG	GG	AA	GG	AG	AA	AG	GG	AA	GG	6	0
chr3	10775400	10775401	SNP-24141	C/G	CG	GG	GG	GG	CG	GG	CG	GG	GG	GG	CG	GG	6	0
chr3	12063047	12063048	SNP-24154	C/A	CC	CC	AC	CC	CC	AC	CC	CC	AC	CC	CC	AC	6	0
chr3	12847441	12847442	SNP-24165	C/T	TT	TT	TT	CT	TT	CT	TT	TT	TT	CT	TT	CT	6	0
chr3	13000898	13000899	SNP-24170	A/G	GG	GG	AG	AG	GG	AG	GG	GG	AG	AG	GG	AG	6	0
chr3	13478057	13478058	SNP-24194	C/A	AA	CC	AA	AA	AC	AA	AA	CC	AA	AA	AC	AA	6	0
chr3	13513011	13513012	SNP-24198	C/A	AA	AC	AC	AC	AA	AC	AA	AC	AC	AC	AA	AC	6	0
chr3	14448281	14448282	SNP-24227	A/G	AG	GG	GG	GG	AG	GG	AG	GG	GG	GG	AG	GG	6	0
chr3	14880429	14880430	SNP-24236	T/C	CC	CC	CC	TT	CC	CT	CC	CC	CC	TT	CC	CT	6	0
chr3	15379206	15379207	SNP-24241	A/G	AG	GG	GG	AA	GG	AG	AG	GG	GG	AA	GG	AG	6	0
chr3	15415559	15415560	SNP-24242	T/C	CT	CT	CT	TT	CT	CT	CT	CT	CT	TT	CT	CT	6	0
chr3	15574286	15574287	SNP-24247	G/T	GT	TT	GT	TT	GT	TT	GT	TT	GT	TT	GT	TT	6	0
chr3	16307049	16307050	SNP-24259	G/A	AA	GG	AA	AA	AG	AA	AA	GG	AA	AA	AG	AA	6	0
chr3	16336066	16336067	SNP-24260	G/C	GG	CC	GG	CC	CG	CG	GG	CC	GG	CC	CG	CG	6	0
chr3	17827539	17827540	SNP-24278	T/G	GT	TT	GT	GT	TT	TT	GT	TT	0	GT	TT	TT	5	0
chr3	19559988	19559989	SNP-24288	C/T	TT	TT	CT	TT	TT	TT	TT	TT	CT	TT	TT	TT	6	0
chr3	19883396	19883397	SNP-24289	G/A	AA	AG	AA	AA	AA	AA	AA	AG	AA	AA	AA	AA	6	0
chr3	21911178	21911179	SNP-24303	T/A	AA	TT	TT	AT	AT	AT	AA	TT	TT	AT	AT	AT	6	0
chr3	24105482	24105483	SNP-24317	C/G	CG	GG	GG	GG	CG	GG	CG	GG	GG	GG	CG	GG	6	0
chr3	24281305	24281306	SNP-24319	A/G	AA	GG	AA	AA	AG	AA	AA	AG	AA	AA	AG	AA	5	1
chr3	24513270	24513271	SNP-24320	T/G	GT	GG	GG	GT	GT	GT	GT	GG	GG	GT	GT	GT	6	0
chr3	25050061	25050062	SNP-24329	A/G	AA	AA	AA	AG	AA	AG	AA	AA	AA	AG	AA	AG	6	0
chr3	25050140	25050141	SNP-24330	A/C	AA	AA	AA	AC	AA	AC	AA	AA	AA	AC	AA	AC	6	0
chr3	25050170	25050171	SNP-24331	T/C	TT	TT	TT	CT	TT	CT	TT	TT	TT	CT	TT	CT	6	0
chr3	25593817	25593818	SNP-24334	A/G	GG	AG	AA	GG	AG	AG	GG	AG	AA	GG	AG	AG	6	0
chr3	25610746	25610747	SNP-24335	C/T	TT	CT	CT	TT	TT	CT	TT	CT	CT	TT	TT	CT	6	0
chr3	27328719	27328720	SNP-24345	A/C	AC	AC	AC	AC	CC	CC	AC	AC	AC	AC	CC	CC	6	0
chr3	27728691	27728692	SNP-24355	C/T	TT	CT	TT	CT	TT	CT	TT	CT	TT	CT	TT	CT	6	0
chr3	29297366	29297367	SNP-24366	T/C	CC	CT	CC	CT	CC	CC	CC	CT	CC	CT	CC	CC	6	0
chr3	29867309	29867310	SNP-24370	T/C	CT	CT	CT	CC	CT	CC	CT	CT	CT	CC	CT	CC	6	0
chr3	30710159	30710160	SNP-24376	T/C	CC	CC	CC	CT	CC	CT	CC	CC	CC	CT	CC	CT	6	0
chr3	30796388	30796389	SNP-24378	T/A	AA	AA	AT	AA	AA	AT	AA	AA	AT	AA	AA	AT	6	0
chr3	31465226	31465227	SNP-24381	A/G	AG	GG	GG	GG	AG	GG	0	GG	GG	GG	AG	GG	5	0
chr3	31478723	31478724	SNP-24384	G/A	AG	AA	AG	AA	AG	AG	AG	AA	AG	AA	AG	AG	6	0
chr3	35925019	35925020	SNP-24410	C/G	CG	GG	GG	GG	GG	GG	CG	GG	GG	GG	GG	GG	6	0
chr3	35925049	35925050	SNP-24411	G/A	GG	AA	AA	AG	AG	AG	GG	AA	AA	AG	AG	AG	6	0
chr3	36831476	36831477	SNP-24421	T/C	CT	CT	TT	TT	CT	TT	CT	CT	TT	TT	CT	TT	6	0
chr3	36973758	36973759	SNP-24426	T/C	CT	CT	CT	CC	CT	CT	CT	CT	CT	CC	CT	CT	6	0
chr3	37563577	37563578	SNP-24430	T/C	CT	CT	TT	TT	TT	TT	CT	CT	TT	TT	TT	TT	6	0
chr3	38056606	38056607	SNP-24440	G/C	CC	GG	CC	CC	CG	CC	CC	GG	CC	CC	CG	CC	6	0
chr3	39119913	39119914	SNP-24456	G/A	AA	AA	AA	AG	AA	AG	AA	AA	0	0	AA	AG	4	0
chr3	39143286	39143287	SNP-24458	C/T	CT	CC	CC	CT	CC	CT	CT	CC	CC	CT	CC	CT	6	0
chr3	39394748	39394749	SNP-24462	G/A	GG	GG	AA	AA	GG	AA	GG	GG	AA	AA	GG	AA	6	0
chr3	39515206	39515207	SNP-24469	T/G	GG	GT	GG	GT	GT	GG	GG	GT	GG	GT	GT	GG	6	0
chr3	40326011	40326012	SNP-24476	G/C	CG	0	CG	GG	0	CG	CG	GG	CG	GG	CG	CG	4	0
chr3	42207786	42207787	SNP-24485	G/A	GG	AA	AG	AG	AG	AG	GG	AA	AG	AG	AG	AG	6	0
chr3	42207840	42207841	SNP-24486	A/G	AA	AG	AA	AG	AG	AA	AA	AG	AA	AG	AG	AA	6	0
chr3	42518277	42518278	SNP-24489	T/A	TT	AT	TT	TT	TT	TT	TT	0	TT	TT	TT	TT	5	0
chr3	42897700	42897701	SNP-24502	T/G	GG	GT	TT	GG	GG	GT	GG	GT	TT	GG	GG	GT	6	0
chr3	44549484	44549485	SNP-24513	T/G	GG	TT	GG	GT	GT	GG	GG	TT	GG	0	GT	GG	5	0
chr3	44930533	44930534	SNP-24517	T/G	GT	GT	TT	GG	GT	GT	GT	GT	TT	GG	GT	GT	6	0
chr3	46285924	46285925	SNP-24539	C/T	TT	CT	CT	CC	TT	CT	TT	CT	CT	CC	TT	CT	6	0
chr3	46459264	46459265	SNP-24550	G/C	CC	CC	CC	CG	CC	CG	CC	CC	CC	CG	CC	CG	6	0
chr3	46680372	46680373	SNP-24555	A/G	GG	GG	AA	GG	GG	AG	GG	GG	AA	GG	GG	AG	6	0
chr3	46940200	46940201	SNP-24564	G/C	CC	CG	CG	GG	CC	CG	CC	CG	CG	GG	CC	CG	6	0
chr3	47805744	47805745	SNP-24570	C/A	AC	AC	AC	AA	AC	AA	AC	AC	AC	AA	AC	AA	6	0
chr3	50495131	50495132	SNP-24592	C/T	CT	CT	CT	TT	TT	TT	CT	CT	CT	TT	TT	TT	6	0
chr3	50626754	50626755	SNP-24599	G/A	AA	AA	AG	AA	AA	AG	AA	AA	AG	AA	AA	AG	6	0
chr3	50991998	50991999	SNP-24601	T/G	GT	GG	GT	GT	GG	GT	GT	GG	GT	GT	GG	GT	6	0
chr3	51384639	51384640	SNP-24603	C/T	CC	TT	TT	CT	CT	TT	CC	TT	TT	CT	CT	TT	6	0
chr3	52808258	52808259	SNP-24614	A/G	GG	AG	AG	AG	GG	AA	GG	AG	AG	AG	GG	AA	6	0
chr3	53119402	53119403	SNP-24621	C/T	CT	CT	CT	TT	CC	TT	CT	CT	CT	TT	CC	TT	6	0
chr3	53229150	53229151	SNP-24624	T/C	CT	CC	CC	CC	CT	CC	CT	CC	CC	CC	CT	CC	6	0
chr3	53783237	53783238	SNP-24636	T/C	CC	CT	CT	CC	CT	CT	CC	CT	CT	CC	CT	CT	6	0
chr3	54863103	54863104	SNP-24642	C/T	TT	CT	TT	CT	TT	TT	TT	0	TT	TT	TT	TT	4	1
chr3	55558451	55558452	SNP-24645	T/C	CT	CT	CT	CT	CT	CC	CT	CT	CT	CT	CT	CC	6	0
chr3	55581147	55581148	SNP-24646	A/G	GG	GG	AG	GG	GG	GG	GG	GG	AG	GG	GG	GG	6	0
chr3	56996795	56996796	SNP-24661	A/C	AC	AC	CC	CC	AC	CC	AC	AC	CC	CC	AC	CC	6	0
chr3	56996832	56996833	SNP-24662	T/C	CT	CT	CC	CC	CT	CC	CT	CT	CC	CC	CT	CC	6	0
chr3	56998122	56998123	SNP-24663	A/G	AG	AG	GG	GG	AG	GG	AG	AG	GG	GG	AG	GG	6	0
chr3	57179458	57179459	SNP-24667	G/A	AA	AA	AA	GG	AA	AG	AA	AA	AA	GG	AA	AG	6	0
chr3	57188890	57188891	SNP-24670	T/C	CT	CC	TT	TT	CT	TT	CT	CC	TT	TT	CT	TT	6	0
chr3	57395041	57395042	SNP-24672	A/G	AG	AG	GG	AG	GG	GG	AG	AG	GG	AG	GG	GG	6	0
chr3	57558304	57558305	SNP-24676	T/A	TT	TT	AT	TT	TT	AT	TT	TT	AT	TT	TT	AT	6	0
chr3	57716205	57716206	SNP-24677	A/G	GG	GG	AG	AG	GG	AG	GG	GG	AG	AG	GG	AG	6	0
chr3	57980809	57980810	SNP-24678	G/A	AA	AG	AA	AA	AA	AA	AA	AG	AA	AA	AA	AA	6	0
chr3	58096665	58096666	SNP-24679	A/T	AA	AA	AT	AT	AA	AT	AA	AA	AT	AT	AA	AT	6	0
chr3	58138607	58138608	SNP-24680	G/T	GG	GT	GT	GG	GT	GT	GG	GT	GT	GG	GT	GT	6	0
chr3	58148663	58148664	SNP-24683	C/A	AC	AA	AC	AC	AC	AC	AC	AA	AC	AC	AC	AC	6	0
chr3	58312872	58312873	SNP-24687	G/A	AG	AA	GG	AG	AG	GG	AG	AA	GG	AG	AG	GG	6	0
chr3	59269711	59269712	SNP-24697	A/T	TT	TT	AT	TT	TT	AT	TT	TT	AT	TT	TT	AT	6	0
chr3	59386834	59386835	SNP-24698	G/A	AA	AG	GG	AG	AG	GG	AA	AG	GG	AG	AG	GG	6	0
chr3	62012538	62012539	SNP-24708	C/T	TT	CT	CT	TT	CT	CT	TT	CT	CT	TT	CT	CT	6	0
chr3	62092505	62092506	SNP-24709	A/G	GG	GG	GG	AG	GG	GG	GG	GG	GG	AG	GG	GG	6	0
chr3	62620624	62620625	SNP-24713	T/G	GT	GT	GG	TT	GG	GT	GT	GT	GG	TT	GG	GT	6	0
chr3	63310483	63310484	SNP-24716	G/C	GG	CG	CC	GG	CG	CG	GG	CG	CC	GG	CG	CG	6	0
chr3	63312021	63312022	SNP-24717	A/G	AG	GG	GG	GG	GG	GG	AG	GG	GG	0	GG	GG	5	0
chr3	64186141	64186142	SNP-24722	A/G	AG	GG	AG	GG	GG	AG	AG	GG	AG	GG	GG	AG	6	0
chr3	66706687	66706688	SNP-24733	C/T	CT	CT	CT	TT	TT	TT	CT	CT	CT	TT	TT	TT	6	0
chr3	66772055	66772056	SNP-24735	A/C	AC	AA	AC	AC	AA	AC	AC	AA	AC	AC	AA	AC	6	0
chr3	66949409	66949410	SNP-24738	T/C	CC	CC	CT	CT	CC	TT	CC	CC	CT	CT	CC	TT	6	0
chr3	67123663	67123664	SNP-24741	G/C	GG	CG	GG	CG	CG	CG	GG	CG	GG	CG	CG	CG	6	0
chr3	69220228	69220229	SNP-24749	C/T	CT	CT	TT	CC	CC	CT	CT	CT	TT	CC	CC	CT	6	0
chr3	69571733	69571734	SNP-24754	A/T	TT	AT	TT	TT	AT	TT	TT	AT	TT	TT	AT	TT	6	0
chr3	69583520	69583521	SNP-24756	C/T	TT	CT	TT	TT	CT	TT	TT	CT	TT	TT	CT	TT	6	0
chr3	72211573	72211574	SNP-24769	C/A	AA	CC	AC	AA	AC	AC	AA	CC	AC	AA	AC	AC	6	0
chr3	76177051	76177052	SNP-24795	A/T	TT	AT	AT	AT	TT	AA	TT	AT	AT	AT	TT	AA	6	0
chr3	77452600	77452601	SNP-24802	T/G	GG	GG	GG	GT	GG	GG	GG	GG	GG	GT	GG	GG	6	0
chr3	79110043	79110044	SNP-24807	A/G	AA	AA	AA	AG	AA	AG	AA	0	AA	AG	AA	AG	5	0
chr3	85953190	85953191	SNP-24832	C/T	CC	CT	CT	CT	CT	CT	CC	CT	CT	CT	CT	CT	6	0
chr3	87430155	87430156	SNP-24840	C/T	CT	CT	CC	CT	CT	CT	CT	CT	CC	CT	CT	CT	6	0
chr3	87439804	87439805	SNP-24843	C/A	AC	AC	CC	AC	AC	AC	AC	AC	CC	AC	AC	AC	6	0
chr3	88245572	88245573	SNP-24848	C/G	CG	CC	CC	CG	CC	CG	CG	CC	CC	CG	CC	CG	6	0
chr3	88312411	88312412	SNP-24850	C/T	CT	CC	CC	CT	CC	CT	CT	CC	CC	CT	CC	CT	6	0
chr3	98995109	98995110	SNP-24861	T/C	CC	TT	CC	TT	CT	CT	CC	TT	CT	TT	CT	CT	5	1
chr3	99241312	99241313	SNP-24868	T/C	CC	CC	CC	TT	CC	CT	CC	CC	CC	TT	CC	CT	6	0
chr3	99244867	99244868	SNP-24869	G/A	AG	AG	AG	GG	AG	GG	AG	AG	AG	GG	AG	GG	6	0
chr3	99859125	99859126	SNP-24879	G/A	AG	AA	AA	AA	0	AA	AG	AA	AA	AA	AA	AA	5	0
chr3	100000532	100000533	SNP-24880	A/G	AG	GG	AG	GG	AG	AG	AG	GG	AG	GG	AG	AG	6	0
chr3	100195954	100195955	SNP-24887	G/A	AA	AG	AA	AA	AA	AA	AA	AG	AA	AA	AA	AA	6	0
chr3	100889110	100889111	SNP-24893	C/T	TT	TT	TT	CT	TT	TT	TT	TT	TT	CT	TT	TT	6	0
chr3	101292061	101292062	SNP-24895	G/C	CG	GG	GG	GG	CG	GG	CG	GG	GG	GG	CG	GG	6	0
chr3	102272043	102272044	SNP-24907	G/C	CG	CG	GG	GG	GG	GG	CG	CG	GG	GG	GG	GG	6	0
chr3	108473573	108473574	SNP-24934	T/C	CT	CC	CC	CT	CT	CT	CT	CC	CC	CT	CT	CT	6	0
chr3	108954388	108954389	SNP-24940	G/T	TT	TT	GT	TT	TT	TT	TT	TT	GT	TT	TT	TT	6	0
chr3	109184948	109184949	SNP-24943	A/G	GG	GG	AG	GG	GG	AG	GG	GG	AG	GG	GG	AG	6	0
chr3	109524034	109524035	SNP-24945	C/T	TT	TT	TT	CC	TT	CT	TT	TT	TT	CC	TT	CT	6	0
chr3	109524113	109524114	SNP-24946	C/A	AA	AA	AA	CC	AA	AC	AA	AA	AA	CC	AA	AC	6	0
chr3	109608303	109608304	SNP-24947	T/C	CC	CT	CC	CC	CC	CC	CC	CT	CC	CC	CC	CC	6	0
chr3	110225370	110225371	SNP-24957	G/A	GG	AG	AG	AG	AG	AG	GG	AG	AG	AG	AG	AG	6	0
chr3	113169427	113169428	SNP-24968	A/G	AA	AG	AG	AG	AG	AG	AA	AG	AG	AG	AG	AG	6	0
chr3	113190822	113190823	SNP-24969	T/G	GG	GT	TT	GG	GG	GT	GG	GT	TT	GG	GG	GT	6	0
chr3	113215297	113215298	SNP-24970	A/G	GG	AG	AG	GG	GG	AG	GG	AG	AG	GG	GG	AG	6	0
chr3	114015949	114015950	SNP-24980	A/G	AA	AA	AA	AG	AA	AG	AA	AA	AA	AG	AA	AG	6	0
chr3	115537875	115537876	SNP-24997	T/C	TT	TT	CT	CC	TT	CC	TT	TT	CT	CC	TT	CC	6	0
chr3	116294213	116294214	SNP-25002	C/A	AA	AC	AA	AC	AC	AC	AA	AC	AA	AC	AC	AC	6	0
chr3	116582583	116582584	SNP-25003	T/C	CT	CT	TT	TT	CT	TT	CT	CT	TT	TT	CT	TT	6	0
chr3	117021545	117021546	SNP-25009	A/G	AG	GG	AG	GG	GG	GG	AG	GG	AG	GG	GG	GG	6	0
chr3	117719053	117719054	SNP-25011	A/G	GG	GG	GG	AG	GG	GG	GG	GG	GG	AG	GG	GG	6	0
chr3	120726623	120726624	SNP-25024	A/G	AG	AG	GG	GG	AA	GG	AG	AG	GG	GG	AA	GG	6	0
chr3	120752357	120752358	SNP-25025	T/G	GT	GG	GT	GG	GG	GT	GT	GG	GT	GG	GG	GT	6	0
chr3	123617578	123617579	SNP-25053	A/T	AT	AT	AT	TT	AT	AT	AT	AT	AT	TT	AT	AT	6	0
chr3	124144552	124144553	SNP-25063	T/G	TT	TT	GT	TT	TT	TT	TT	TT	GT	TT	TT	TT	6	0
chr3	124144638	124144639	SNP-25064	A/G	AA	AA	AG	AA	AA	AA	AA	AA	AG	AA	AA	AA	6	0
chr3	124144653	124144654	SNP-25065	G/A	AA	AA	AG	AA	AA	AA	AA	AA	AG	AA	AA	AA	6	0
chr3	124362880	124362881	SNP-25067	C/T	CT	CT	CT	CC	CT	CC	CT	CT	CT	CC	CT	CC	6	0
chr3	124753781	124753782	SNP-25069	A/C	AC	CC	CC	AC	AC	CC	AC	CC	CC	AC	AC	CC	6	0
chr3	125766682	125766683	SNP-25079	C/A	AC	AA	AA	AC	AC	AC	AC	AA	AA	AC	AC	AC	6	0
chr3	125970538	125970539	SNP-25081	G/A	AA	AA	AG	AA	AA	AG	AA	AA	AG	AA	AA	AG	6	0
chr3	126277566	126277567	SNP-25084	G/T	GT	GG	GG	GG	GG	GG	GT	GG	GG	GG	GG	GG	6	0
chr3	126352237	126352238	SNP-25086	G/A	AA	AA	AG	AA	AA	AG	AA	AA	AG	AA	AA	AG	6	0
chr3	126784400	126784401	SNP-25090	G/C	CG	CG	CC	CC	GG	CC	CG	CG	CC	CC	GG	CC	6	0
chr3	126787312	126787313	SNP-25091	T/C	CT	CC	CC	CC	CT	CC	CT	CC	CC	CC	CT	CC	6	0
chr3	127461107	127461108	SNP-25102	G/T	GT	TT	TT	TT	GT	TT	GT	TT	TT	TT	GT	TT	6	0
chr3	128674893	128674894	SNP-25138	C/T	CT	TT	TT	TT	CT	TT	CT	TT	TT	TT	CT	TT	6	0
chr3	128951350	128951351	SNP-25145	A/T	AA	AT	AT	AT	AA	AA	AA	AT	AT	AT	AA	AA	6	0
chr3	129161558	129161559	SNP-25152	C/A	AA	AC	AA	AA	AA	AA	AA	AC	AA	AA	AA	AA	6	0
chr3	129597276	129597277	SNP-25158	C/T	TT	TT	TT	CT	TT	TT	TT	TT	0	CT	0	TT	4	0
chr3	129819206	129819207	SNP-25167	T/C	TT	CC	CT	TT	CT	CT	TT	CC	CT	TT	CT	CT	6	0
chr3	129882312	129882313	SNP-25168	C/G	CC	GG	CG	CC	CG	CG	CC	GG	CG	CC	CG	CG	6	0
chr3	130152341	130152342	SNP-25173	T/C	CT	CT	CC	CT	CT	CT	CT	CT	CC	CT	CT	CT	6	0
chr3	130601272	130601273	SNP-25179	C/T	TT	CT	TT	CT	TT	CT	TT	CT	TT	CT	TT	CT	6	0
chr3	131682427	131682428	SNP-25184	G/A	GG	AG	AG	AG	AG	AG	GG	AG	AG	AG	AG	AG	6	0
chr3	132859797	132859798	SNP-25185	A/G	AG	GG	GG	GG	AG	GG	AG	GG	GG	GG	AG	GG	6	0
chr3	133458694	133458695	SNP-25193	T/A	AT	AA	AA	AA	AT	AA	AT	AA	AA	AA	AT	AA	6	0
chr3	134242908	134242909	SNP-25204	A/G	AG	AG	AG	GG	AA	GG	AG	AA	AG	GG	AA	GG	5	1
chr3	135020569	135020570	SNP-25217	C/A	CC	AC	CC	CC	AC	CC	CC	AC	CC	CC	AC	CC	6	0
chr3	135023604	135023605	SNP-25220	C/T	CT	CC	CT	CT	CT	CT	CT	CC	CT	CT	CT	CT	6	0
chr3	135327945	135327946	SNP-25228	A/C	AC	AA	AA	AA	AA	AA	AC	AA	AA	AA	AA	AA	6	0
chr3	135502180	135502181	SNP-25232	T/C	TT	CC	CC	CT	CT	CT	TT	CC	CC	0	CT	CT	5	0
chr3	136442172	136442173	SNP-25245	G/A	GG	GG	AG	AA	GG	AG	GG	GG	AG	AA	GG	AG	6	0
chr3	138234149	138234150	SNP-25254	T/A	AT	AT	AT	AA	AT	AT	AT	AT	AT	AA	AT	AT	6	0
chr3	140555700	140555701	SNP-25277	T/C	CC	CC	CC	CT	CC	CT	CC	CC	CC	CT	CC	CT	6	0
chr3	140724060	140724061	SNP-25281	T/C	TT	TT	CT	TT	TT	CT	TT	TT	CT	TT	TT	CT	6	0
chr3	140763842	140763843	SNP-25284	T/C	TT	TT	CT	CT	TT	CT	TT	TT	CT	CT	TT	CT	6	0
chr3	140763880	140763881	SNP-25285	G/C	CG	GG	CG	CG	CG	CG	CG	GG	CG	CG	CG	CG	6	0
chr3	141700896	141700897	SNP-25293	G/A	AG	AA	AG	AG	AG	AG	AG	AA	AG	AG	AG	AG	6	0
chr3	141938784	141938785	SNP-25294	T/C	CC	CC	CT	CC	CC	CC	CC	CC	CT	CC	CC	CC	6	0
chr3	142393893	142393894	SNP-25301	A/G	AG	0	AG	AG	AA	AA	AG	AA	AG	AG	AA	AA	5	0
chr3	142510303	142510304	SNP-25307	A/C	AC	CC	CC	CC	CC	CC	AC	CC	CC	CC	CC	CC	6	0
chr3	143354130	143354131	SNP-25317	G/C	CG	CC	CC	CC	CG	CC	CG	CC	CC	CC	CG	CC	6	0
chr3	143412695	143412696	SNP-25318	C/G	CG	GG	CG	CG	GG	CG	CG	GG	CG	CG	GG	CG	6	0
chr3	144239596	144239597	SNP-25327	G/A	AA	AA	GG	AG	AA	GG	AA	AA	GG	AG	AA	0	5	0
chr3	144850483	144850484	SNP-25336	C/T	CT	TT	TT	CT	TT	TT	CT	TT	TT	CT	TT	TT	6	0
chr3	144977099	144977100	SNP-25337	C/T	CT	TT	TT	CC	TT	CT	CT	0	0	CC	TT	CT	4	0
chr3	147008678	147008679	SNP-25346	T/C	CT	TT	TT	TT	CT	TT	CT	TT	TT	TT	CT	TT	6	0
chr3	147266129	147266130	SNP-25347	C/T	TT	TT	TT	CT	TT	CT	TT	TT	TT	CT	TT	CT	6	0
chr3	147388080	147388081	SNP-25348	A/C	AC	AC	AC	CC	AC	CC	AC	AC	AC	CC	AC	CC	6	0
chr3	147841938	147841939	SNP-25355	C/T	CT	CT	CT	CT	CT	CT	CT	CT	CT	CT	CT	CT	6	0
chr3	148392424	148392425	SNP-25357	A/T	AT	AT	TT	AT	AT	TT	AT	AT	TT	AT	AT	TT	6	0
chr3	148584329	148584330	SNP-25359	C/T	TT	CT	TT	CT	TT	TT	TT	CT	TT	CT	TT	TT	6	0
chr3	149039376	149039377	SNP-25361	G/A	AA	AG	AA	AG	AG	AG	AA	AG	AA	AG	AG	AG	6	0
chr3	150163224	150163225	SNP-25369	T/G	GG	GG	TT	GG	GG	GT	GG	GG	TT	GG	GG	GT	6	0
chr3	150689717	150689718	SNP-25376	G/A	AG	AG	AG	GG	GG	AG	AG	0	AG	GG	GG	AG	5	0
chr3	150694814	150694815	SNP-25380	C/G	CC	CG	CG	GG	CG	CG	CC	CG	CG	GG	CG	CG	6	0
chr3	150970998	150970999	SNP-25384	G/A	AA	AG	AG	AA	AG	AG	AA	AG	AG	AA	AG	AG	6	0
chr3	151487240	151487241	SNP-25390	C/G	CC	CG	CC	CG	CC	CG	CC	CG	CC	CG	CC	CG	6	0
chr3	152483628	152483629	SNP-25399	A/T	TT	AT	AT	AT	TT	AA	TT	AT	AT	AT	TT	AA	6	0
chr3	152580080	152580081	SNP-25404	A/G	AA	AG	GG	AA	AG	AG	AA	AG	GG	AA	AG	AG	6	0
chr3	152779211	152779212	SNP-25407	C/T	CC	CC	CC	CT	CC	CT	CC	CC	CC	CT	CC	CT	6	0
chr3	153675268	153675269	SNP-25411	T/A	AT	AA	AA	AA	AT	AA	AT	AA	AA	AA	AT	AA	6	0
chr3	153709309	153709310	SNP-25412	G/C	CG	CG	CC	CG	CC	CG	CG	CG	CC	CG	CC	CG	6	0
chr3	154491777	154491778	SNP-25419	C/T	TT	TT	TT	CT	TT	CT	TT	TT	TT	CT	TT	CT	6	0
chr3	155036190	155036191	SNP-25423	T/C	CC	CT	CC	CT	CC	CT	CC	CT	CC	CT	CC	CT	6	0
chr3	155056517	155056518	SNP-25424	C/A	AA	AC	AA	AA	AC	AA	AA	AC	AA	AA	AC	AA	6	0
chr3	155127884	155127885	SNP-25427	A/C	AA	AC	AC	AC	AC	AC	AA	AC	AC	AC	AC	AC	6	0
chr3	155171383	155171384	SNP-25428	C/T	CT	CT	CC	CT	TT	CT	CT	CT	CC	CT	TT	CT	6	0
chr3	155198030	155198031	SNP-25429	C/T	TT	TT	CT	CT	TT	CT	TT	TT	CT	CT	TT	CT	6	0
chr3	157710336	157710337	SNP-25443	C/A	CC	CC	AC	AC	CC	CC	CC	CC	AC	AC	CC	CC	6	0
chr3	158331330	158331331	SNP-25451	A/C	CC	CC	AC	CC	CC	CC	CC	CC	AC	CC	CC	CC	6	0
chr3	158694324	158694325	SNP-25457	A/G	GG	AG	GG	GG	GG	GG	GG	AG	GG	GG	GG	GG	6	0
chr3	158807197	158807198	SNP-25460	A/G	AG	AA	GG	AG	AA	GG	AG	AA	GG	AG	AA	GG	6	0
chr3	160453407	160453408	SNP-25478	C/T	CC	CC	CC	CT	CC	CC	CC	CC	CC	CT	CC	CC	6	0
chr3	161005781	161005782	SNP-25482	T/C	CT	TT	CC	TT	TT	CT	CT	TT	CC	TT	TT	CT	6	0
chr3	161111934	161111935	SNP-25485	A/G	AG	AG	GG	GG	AG	GG	AG	AG	GG	GG	AG	GG	6	0
chr3	161543838	161543839	SNP-25487	A/G	GG	AG	AG	GG	GG	AG	GG	AG	AG	GG	GG	AG	6	0
chr3	161614269	161614270	SNP-25488	C/G	GG	CG	CG	GG	GG	CG	GG	CG	CG	GG	GG	CG	6	0
chr3	161614360	161614361	SNP-25489	G/T	TT	GT	GT	TT	TT	GT	TT	GT	GT	TT	TT	GT	6	0
chr3	162760977	162760978	SNP-25500	G/C	CG	CG	CC	CG	CC	CC	CG	CG	CC	CG	CC	CC	6	0
chr3	163054833	163054834	SNP-25503	C/T	CT	0	CC	0	CT	CT	CT	CC	CC	TT	CT	CT	4	0
chr3	165850090	165850091	SNP-25506	A/G	GG	AG	AG	GG	GG	GG	GG	AG	AG	GG	GG	GG	6	0
chr3	168550949	168550950	SNP-25515	A/T	AT	TT	AA	TT	TT	AT	AT	TT	AA	TT	TT	AT	6	0
chr3	169821559	169821560	SNP-25525	A/T	TT	TT	TT	AT	TT	AT	TT	TT	TT	AT	TT	AT	6	0
chr3	170048018	170048019	SNP-25526	C/T	TT	CC	CT	CT	CT	CT	TT	CC	CT	CT	0	CT	5	0
chr3	171167126	171167127	SNP-25528	A/G	GG	GG	AG	GG	GG	GG	GG	GG	AG	GG	GG	GG	6	0
chr3	172815263	172815264	SNP-25542	A/C	CC	AA	AC	AC	AC	AC	CC	AA	AC	AC	AC	AC	6	0
chr3	172846998	172846999	SNP-25543	A/G	GG	AA	AG	AG	AG	AG	GG	AA	AG	AG	AG	AG	6	0
chr3	172904594	172904595	SNP-25544	C/T	TT	CC	CT	CT	CT	CT	TT	CC	CT	CT	CT	CT	6	0
chr3	173030554	173030555	SNP-25547	G/A	GG	AA	AG	AA	AG	AA	GG	AA	AG	AA	AG	AA	6	0
chr3	173235797	173235798	SNP-25550	A/G	AG	AG	GG	AG	GG	GG	AG	AG	GG	AG	GG	GG	6	0
chr3	174754377	174754378	SNP-25564	A/C	AA	AC	CC	CC	AC	CC	AA	AC	CC	CC	AC	CC	6	0
chr3	176062701	176062702	SNP-25569	A/G	AG	GG	GG	GG	GG	GG	AG	GG	GG	GG	GG	GG	6	0
chr3	178073386	178073387	SNP-25577	T/C	CT	CT	CT	CT	CT	CC	CT	CT	CT	CT	CT	CC	6	0
chr3	179284890	179284891	SNP-25582	T/G	GT	GG	GT	GG	GT	GT	GT	GG	GT	GG	GT	GT	6	0
chr3	180269824	180269825	SNP-25589	T/C	CC	CT	CC	CC	CC	CC	CC	CT	CC	CC	CC	CC	6	0
chr3	180516688	180516689	SNP-25593	A/G	AG	GG	GG	GG	GG	GG	AG	GG	GG	GG	GG	GG	6	0
chr3	180764022	180764023	SNP-25595	A/G	GG	GG	AG	GG	GG	AG	GG	GG	AG	GG	GG	AG	6	0
chr3	182003493	182003494	SNP-25605	C/T	TT	CT	CT	TT	CT	TT	TT	CT	CT	TT	CT	TT	6	0
chr3	183911279	183911280	SNP-25614	T/C	CC	CC	CT	CC	CC	CT	CC	CC	CT	CC	CC	CT	6	0
chr3	183914666	183914667	SNP-25615	C/T	CT	CT	CT	CT	CT	CT	CT	CT	CT	CT	CT	CT	6	0
chr3	184359985	184359986	SNP-25620	C/T	CT	CT	CC	CT	CT	CT	CT	CT	CC	CT	CT	CT	6	0
chr3	184360106	184360107	SNP-25621	C/T	CT	CT	CC	CT	CT	CT	CT	CT	CC	CT	CT	CT	6	0
chr3	185238515	185238516	SNP-25631	A/G	AA	AG	AA	AG	AG	AG	AA	0	AA	AG	AG	AG	5	0
chr3	185670003	185670004	SNP-25636	C/A	CC	CC	AC	AC	CC	CC	CC	CC	AC	AC	CC	CC	6	0
chr3	185949193	185949194	SNP-25647	G/A	AG	AG	GG	AG	AG	GG	AG	AG	GG	AG	AG	GG	6	0
chr3	186008644	186008645	SNP-25650	G/A	AA	AG	AA	GG	AA	AG	AA	AG	AA	GG	AA	AG	6	0
chr3	186008664	186008665	SNP-25651	T/C	CC	CT	CC	TT	CC	CT	CC	CT	CC	TT	CC	CT	6	0
chr3	186270322	186270323	SNP-25656	G/A	AG	AA	AA	AA	AA	AA	AG	AA	0	AA	AA	0	4	0
chr3	187080481	187080482	SNP-25667	C/T	CT	CT	CC	CC	CT	CC	CT	CT	CC	CC	CT	CC	6	0
chr3	187189163	187189164	SNP-25669	T/A	AA	AA	AA	AT	AA	AA	AA	AA	AA	AT	AA	AA	6	0
chr3	187443107	187443108	SNP-25673	A/G	GG	AA	AG	AA	AG	AG	GG	AA	AG	AA	AG	AG	6	0
chr3	187456298	187456299	SNP-25675	A/G	GG	AG	AG	AG	GG	AG	GG	AG	AG	AG	GG	AG	6	0
chr3	188267331	188267332	SNP-25690	A/C	CC	CC	CC	AC	CC	AC	CC	CC	CC	AC	CC	AC	6	0
chr3	188519447	188519448	SNP-25694	C/T	CT	CT	CC	CT	CC	CC	CT	CT	CC	CT	CC	CC	6	0
chr3	188880304	188880305	SNP-25700	C/T	TT	CT	TT	TT	TT	TT	TT	CT	TT	TT	TT	TT	6	0
chr3	188939448	188939449	SNP-25704	T/C	CC	CC	CT	CC	CC	CC	CC	CC	CT	CC	CC	CC	6	0
chr3	190242190	190242191	SNP-25712	A/G	AG	AA	AA	AG	AA	AG	AG	AA	AA	AG	AA	AG	6	0
chr3	190370387	190370388	SNP-25713	T/C	CC	CT	TT	CC	CC	CT	CC	CT	TT	CC	CC	CT	6	0
chr3	191425803	191425804	SNP-25725	T/C	CT	CC	TT	CC	CT	CT	CT	CC	TT	CC	CT	CT	6	0
chr3	191522900	191522901	SNP-25726	A/C	CC	CC	AC	AA	CC	AC	CC	CC	AC	AA	CC	AC	6	0
chr3	192589513	192589514	SNP-25744	G/C	CC	CG	CC	CC	CC	CC	CC	CG	CC	CC	CC	CC	6	0
chr3	192969153	192969154	SNP-25749	G/C	CG	CC	CG	CC	CG	CG	CG	CC	CG	CC	CG	CG	6	0
chr3	194241717	194241718	SNP-25762	A/G	GG	AG	GG	AG	GG	GG	GG	AG	GG	AG	GG	GG	6	0
chr3	194241733	194241734	SNP-25763	A/G	AG	AA	GG	GG	AG	GG	AG	AA	GG	GG	AG	GG	6	0
chr3	194981376	194981377	SNP-25770	C/T	TT	CC	TT	CT	CT	CT	TT	CC	TT	CT	CT	CT	6	0
chr3	195541881	195541882	SNP-25779	A/C	AC	AC	AC	AA	AC	AA	AC	AC	AC	AA	AC	AA	6	0
chr3	195776039	195776040	SNP-25788	G/A	GG	GG	GG	AG	GG	AG	GG	GG	GG	AG	GG	AG	6	0
chr3	195796959	195796960	SNP-25792	G/T	TT	TT	TT	GT	TT	TT	TT	TT	TT	GT	TT	TT	6	0
chr3	195843056	195843057	SNP-25796	T/C	CT	CT	TT	CT	CC	CT	CT	CT	TT	CT	CC	CT	6	0
chr3	196174150	196174151	SNP-25812	A/G	GG	GG	AG	GG	GG	GG	GG	GG	AG	GG	GG	GG	6	0
chr3	196174162	196174163	SNP-25813	C/A	AA	AA	AC	AA	AA	AA	AA	AA	AC	AA	AA	AA	6	0
chr3	196320046	196320047	SNP-25831	T/C	CT	CC	CT	CC	CC	CT	CT	CC	CT	CC	CC	CT	6	0
chr3	196987571	196987572	SNP-25847	G/T	GG	GG	TT	GG	GG	GT	GG	GG	TT	GG	GG	GT	6	0
chr3	197284663	197284664	SNP-25864	T/C	TT	CT	TT	CC	TT	CT	TT	CT	TT	CC	TT	CT	6	0
chr3	197403352	197403353	SNP-25869	C/A	AA	AC	AC	AA	AA	AA	AA	AC	AC	AA	AA	AA	6	0
chr3	198159145	198159146	SNP-25889	T/C	TT	CC	CT	CT	CT	CT	TT	CC	CT	CT	CT	CT	6	0
chr3	198721754	198721755	SNP-25902	C/G	CG	GG	CG	CG	CG	CG	CG	GG	CG	CG	CG	CG	6	0
chr4	776400	776401	SNP-25962	C/T	CT	CT	CT	CT	CT	CT	CT	CT	CT	CT	CT	CT	6	0
chr4	1076286	1076287	SNP-25999	T/C	CC	CC	TT	CC	CC	CT	CC	CC	0	CC	CC	CT	5	0
chr4	1329874	1329875	SNP-26017	A/G	AG	AG	GG	GG	AA	GG	AG	AG	GG	GG	AA	GG	6	0
chr4	1335797	1335798	SNP-26019	C/T	CT	CT	CT	TT	CC	CT	CT	CT	CT	TT	CC	CT	6	0
chr4	1568290	1568291	SNP-26041	A/G	AA	AG	AA	AG	AA	AA	AA	AG	AA	AG	AA	AA	6	0
chr4	1697917	1697918	SNP-26061	C/A	AA	AA	AA	AC	AA	AC	AA	AA	AA	AC	AA	AC	6	0
chr4	1699785	1699786	SNP-26063	A/G	GG	GG	GG	AG	GG	AG	GG	GG	GG	AG	GG	AG	6	0
chr4	2668161	2668162	SNP-26082	T/C	CC	TT	TT	CT	CT	TT	CC	TT	TT	CT	CT	TT	6	0
chr4	2683966	2683967	SNP-26084	G/C	CG	CC	CC	CC	CC	CC	CG	CC	CC	CC	CC	CC	6	0
chr4	3452351	3452352	SNP-26127	T/C	CT	CC	CC	CC	CC	CC	CC	CC	CC	CC	CC	CC	5	1
chr4	3759758	3759759	SNP-26181	G/T	GT	TT	TT	GT	GT	GT	GT	TT	TT	GT	GT	GT	6	0
chr4	4577148	4577149	SNP-26209	G/A	AA	AG	AG	AA	AG	AA	AA	AG	AG	0	0	AA	4	0
chr4	5877497	5877498	SNP-26228	G/A	AG	AA	AA	AA	AG	AA	AG	AA	AA	AA	AG	AA	6	0
chr4	7090226	7090227	SNP-26289	A/G	AG	AA	AA	AA	AG	AA	AG	AA	AA	AA	AG	AA	6	0
chr4	7814483	7814484	SNP-26338	G/A	GG	GG	AA	AG	GG	AG	GG	GG	AA	AG	GG	AG	6	0
chr4	8253110	8253111	SNP-26363	G/A	AG	AG	GG	AG	AG	GG	AG	AG	GG	AG	AG	GG	6	0
chr4	9629577	9629578	SNP-26393	T/C	CT	CT	CT	CC	CT	CC	CT	CT	CT	CC	CT	CC	6	0
chr4	9629661	9629662	SNP-26394	A/G	AG	0	AG	GG	0	GG	AG	AG	AG	GG	AG	GG	4	0
chr4	10160597	10160598	SNP-26414	T/C	TT	TT	CT	CC	TT	CC	TT	TT	CT	CC	TT	CC	6	0
chr4	11034918	11034919	SNP-26421	G/A	AA	AG	GG	AA	AA	AG	AA	AG	GG	AA	AA	AG	6	0
chr4	11376821	11376822	SNP-26426	T/G	GG	GG	GG	GT	GG	GG	GG	GG	GG	GT	GG	GG	6	0
chr4	14483015	14483016	SNP-26446	C/A	AC	AC	AA	AA	AA	AA	AC	AC	AA	AA	AA	AA	6	0
chr4	15340787	15340788	SNP-26453	A/G	GG	GG	GG	AG	GG	GG	GG	GG	GG	AG	GG	GG	6	0
chr4	15367432	15367433	SNP-26456	A/T	TT	TT	TT	AT	TT	TT	TT	TT	TT	AT	TT	TT	6	0
chr4	15367452	15367453	SNP-26457	A/G	AG	AG	GG	GG	AA	GG	AG	AG	GG	GG	AA	GG	6	0
chr4	15567193	15567194	SNP-26461	T/C	TT	CT	TT	CT	TT	TT	TT	CT	TT	CT	TT	TT	6	0
chr4	15575063	15575064	SNP-26464	C/T	TT	CT	TT	CT	TT	TT	TT	CT	TT	CT	TT	TT	6	0
chr4	15612248	15612249	SNP-26466	C/T	CT	CT	CT	CT	CT	CC	CT	CT	CT	CT	CT	CC	6	0
chr4	15612272	15612273	SNP-26467	C/T	CT	CC	CC	CC	CT	CC	CT	CC	CC	CC	CT	CC	6	0
chr4	15810089	15810090	SNP-26468	T/A	AA	AT	AA	AT	AA	AA	AA	AT	AA	AT	AA	AA	6	0
chr4	15900861	15900862	SNP-26472	T/G	GT	TT	TT	GT	TT	TT	GT	TT	TT	GT	TT	TT	6	0
chr4	17160021	17160022	SNP-26480	G/C	CG	CC	CC	CC	CG	CC	CG	CC	CC	CC	CG	CC	6	0
chr4	17188512	17188513	SNP-26483	C/T	CT	TT	CC	CC	TT	CC	CT	TT	CC	CC	TT	CC	6	0
chr4	17427982	17427983	SNP-26488	C/T	TT	TT	CT	TT	TT	CT	TT	TT	CT	TT	TT	CT	6	0
chr4	21118291	21118292	SNP-26501	G/T	GG	GT	TT	TT	GT	TT	GG	GT	0	TT	GT	TT	5	0
chr4	21118304	21118305	SNP-26502	T/C	CC	CT	CT	CC	CT	CC	CC	CT	CT	CC	CT	CC	6	0
chr4	22218216	22218217	SNP-26507	G/T	TT	0	0	0	0	GT	TT	TT	GG	TT	TT	GT	2	0
chr4	24332885	24332886	SNP-26522	C/T	CT	TT	TT	TT	CT	TT	CT	TT	TT	TT	CT	TT	6	0
chr4	24587526	24587527	SNP-26525	A/G	AA	GG	GG	GG	AG	GG	AA	GG	GG	GG	AG	GG	6	0
chr4	25050862	25050863	SNP-26528	C/G	CG	CG	CG	GG	CC	CG	CG	CG	CG	GG	CC	CG	6	0
chr4	26070088	26070089	SNP-26539	C/T	TT	TT	CT	CT	TT	CT	TT	TT	CT	CT	TT	CT	6	0
chr4	26787353	26787354	SNP-26544	T/C	CC	CC	CT	TT	CC	TT	CC	CC	CT	TT	CC	TT	6	0
chr4	27303057	27303058	SNP-26548	A/G	AA	AA	AG	GG	AA	GG	AA	AA	AG	GG	AA	GG	6	0
chr4	28297573	28297574	SNP-26551	A/G	GG	GG	AA	AG	GG	AA	GG	GG	AA	AG	GG	AA	6	0
chr4	32739240	32739241	SNP-26559	A/G	AG	GG	GG	GG	GG	GG	AG	GG	GG	GG	GG	GG	6	0
chr4	34830160	34830161	SNP-26561	C/A	AA	AC	AA	AA	AA	AA	0	AC	AA	AA	AA	AA	5	0
chr4	36810568	36810569	SNP-26566	T/C	CT	CC	CT	TT	CC	CT	CT	CC	CT	TT	CC	CT	6	0
chr4	37480193	37480194	SNP-26573	G/A	AG	AG	AA	AA	AG	AA	AG	AG	AA	AA	AG	AA	6	0
chr4	37480288	37480289	SNP-26575	G/A	AG	GG	GG	AG	GG	GG	AG	GG	GG	AG	GG	GG	6	0
chr4	37747333	37747334	SNP-26582	A/T	TT	AA	TT	TT	AT	TT	TT	AA	TT	TT	AT	TT	6	0
chr4	37857874	37857875	SNP-26583	G/C	GG	GG	CG	CG	GG	GG	GG	GG	CG	CG	GG	GG	6	0
chr4	37998076	37998077	SNP-26587	C/T	CC	CC	CC	CT	CC	CC	CC	CC	CC	CT	CC	CC	6	0
chr4	38353689	38353690	SNP-26590	A/T	TT	AT	TT	TT	TT	TT	TT	AT	TT	TT	TT	TT	6	0
chr4	38409356	38409357	SNP-26592	G/A	AA	AG	AA	AG	AA	AA	AA	AG	AA	AG	AA	AA	6	0
chr4	38461072	38461073	SNP-26599	G/C	CG	CG	CG	CG	CG	CG	CG	CC	CC	CC	CG	CC	2	4
chr4	38461118	38461119	SNP-26600	A/T	AT	AT	AT	AT	TT	AT	AT	AT	AT	AT	AT	AT	5	1
chr4	38464077	38464078	SNP-26603	C/T	CT	TT	TT	TT	CT	TT	CT	TT	TT	TT	CT	TT	6	0
chr4	38860165	38860166	SNP-26613	T/C	CT	TT	TT	CC	TT	CT	CT	TT	TT	0	TT	CT	5	0
chr4	40913665	40913666	SNP-26637	C/A	AA	AC	AA	AA	AC	AA	AA	AC	AA	AA	AC	AA	6	0
chr4	40978035	40978036	SNP-26642	C/T	TT	TT	CT	CT	TT	TT	TT	TT	CT	CT	TT	TT	6	0
chr4	41358377	41358378	SNP-26646	A/G	AA	AG	AA	AG	AA	AG	AA	AG	AA	AG	AA	AG	6	0
chr4	41474098	41474099	SNP-26650	T/C	CT	CC	CC	CC	CC	CC	CT	CC	CC	CC	CC	CC	6	0
chr4	41975798	41975799	SNP-26658	C/T	TT	CT	CC	CT	TT	CT	TT	CT	CC	CT	TT	CT	6	0
chr4	42828971	42828972	SNP-26666	T/C	CT	CC	CT	CT	CC	CT	CT	CC	CT	CT	CC	CT	6	0
chr4	44122564	44122565	SNP-26667	A/G	GG	GG	GG	AG	GG	GG	GG	GG	GG	AG	GG	GG	6	0
chr4	44435582	44435583	SNP-26671	T/C	CT	TT	CC	CT	TT	CC	CT	TT	CC	CT	TT	CC	6	0
chr4	44624332	44624333	SNP-26676	C/T	TT	CC	CT	CC	CT	CT	TT	CC	CT	CC	CT	CT	6	0
chr4	47837957	47837958	SNP-26695	C/T	CT	TT	CT	CT	TT	TT	CT	TT	CT	CT	TT	TT	6	0
chr4	54182174	54182175	SNP-26720	C/T	CT	TT	CT	CT	CT	TT	CT	TT	CT	CT	CT	TT	6	0
chr4	55996125	55996126	SNP-26735	G/A	AA	AG	AG	AA	AG	AG	AA	AG	AG	AA	AG	AG	6	0
chr4	56006004	56006005	SNP-26736	T/A	AA	TT	TT	AA	AT	AT	AA	AT	AT	AA	AT	AT	4	2
chr4	56115542	56115543	SNP-26739	T/C	TT	CT	CT	TT	CT	CT	TT	CT	CT	TT	CT	CT	6	0
chr4	56862586	56862587	SNP-26744	T/C	TT	CT	CT	CC	TT	CT	TT	CT	CT	CC	TT	CT	6	0
chr4	57251558	57251559	SNP-26756	G/A	GG	GG	AG	GG	GG	GG	GG	GG	AG	GG	GG	GG	6	0
chr4	57360793	57360794	SNP-26758	G/A	GG	AG	GG	AG	GG	AG	GG	AG	GG	AG	GG	AG	6	0
chr4	57599143	57599144	SNP-26762	T/C	CT	TT	CT	CT	TT	CC	CT	TT	CT	CT	TT	CC	6	0
chr4	64265859	64265860	SNP-26777	G/C	CG	CG	CC	CC	0	CC	CG	CG	CG	CG	GG	CG	2	3
chr4	65261724	65261725	SNP-26781	T/C	CT	TT	CC	CC	TT	CC	CT	TT	CC	CC	TT	CC	6	0
chr4	67875719	67875720	SNP-26783	G/T	TT	TT	GT	TT	TT	TT	TT	TT	GT	TT	TT	TT	6	0
chr4	67875743	67875744	SNP-26785	A/G	AA	GG	AG	AA	AG	AA	AA	GG	AG	AA	AG	AA	6	0
chr4	67881172	67881173	SNP-26786	A/C	AA	CC	AA	AA	AC	AA	AA	CC	AA	AA	AC	AA	6	0
chr4	69925757	69925758	SNP-26796	T/C	TT	CT	TT	TT	TT	TT	TT	CT	TT	TT	TT	TT	6	0
chr4	70371089	70371090	SNP-26800	G/A	AA	AA	AG	AA	AA	AG	AA	AA	AG	AA	AA	AG	6	0
chr4	71216483	71216484	SNP-26805	T/C	CC	CC	CT	CT	CC	CT	CC	CC	CT	CT	CC	CT	6	0
chr4	72355621	72355622	SNP-26815	C/G	GG	CG	GG	GG	CG	GG	GG	CG	GG	GG	CG	GG	6	0
chr4	73025814	73025815	SNP-26818	A/G	AA	AG	AA	AA	AA	AA	AA	AG	AA	AA	AA	AA	6	0
chr4	74747490	74747491	SNP-26825	T/C	CT	CC	CC	CT	CT	CC	CT	CC	CC	CT	CT	CC	6	0
chr4	74949094	74949095	SNP-26828	A/T	TT	AA	TT	AA	AT	AT	TT	AA	TT	AA	AT	AT	6	0
chr4	75405267	75405268	SNP-26831	C/A	AA	AA	AC	AA	AA	AC	AA	AA	AC	AA	AA	AC	6	0
chr4	75616694	75616695	SNP-26835	C/T	TT	CC	CC	CC	CT	CC	TT	CC	CC	CC	CT	CC	6	0
chr4	78380866	78380867	SNP-26862	C/T	CT	CC	CT	CT	CT	CC	CT	CC	CT	CT	CT	CC	6	0
chr4	79657371	79657372	SNP-26875	G/A	AA	AA	AA	AG	AA	AA	AA	AA	AA	AG	AA	AA	6	0
chr4	81502939	81502940	SNP-26885	T/C	CT	CC	CC	CC	CC	CC	CT	CC	CC	CC	CC	CC	6	0
chr4	82400833	82400834	SNP-26891	T/C	CT	CC	CT	CC	CT	CC	CT	CC	CT	CC	CT	CC	6	0
chr4	82491984	82491985	SNP-26892	G/A	GG	AA	AA	AA	AG	AA	GG	AA	AA	AA	AG	AA	6	0
chr4	82845853	82845854	SNP-26895	A/G	GG	GG	GG	AG	GG	GG	GG	GG	GG	AG	GG	GG	6	0
chr4	82985069	82985070	SNP-26898	A/G	GG	GG	AG	GG	GG	GG	GG	GG	AG	GG	GG	GG	6	0
chr4	83862173	83862174	SNP-26907	T/G	GG	GT	GT	GT	GT	GT	GG	GT	GT	GT	GT	GT	6	0
chr4	84393134	84393135	SNP-26920	C/G	GG	GG	CG	GG	GG	GG	GG	GG	CG	0	CG	GG	4	1
chr4	84785050	84785051	SNP-26922	T/G	GG	GT	GT	GT	GG	TT	GG	GT	GT	GT	GG	TT	6	0
chr4	85291993	85291994	SNP-26924	T/C	CT	CT	TT	CC	TT	CT	CT	CT	TT	CC	TT	CT	6	0
chr4	86111714	86111715	SNP-26929	G/C	CC	CC	GG	CC	CC	CG	CC	CC	GG	CC	CC	CG	6	0
chr4	86510014	86510015	SNP-26940	T/C	CT	CT	CC	CT	CT	CT	CT	CT	CC	CT	CT	CT	6	0
chr4	86558513	86558514	SNP-26942	A/T	TT	AT	AA	AT	AT	AT	TT	AT	AA	AT	AT	AT	6	0
chr4	86688457	86688458	SNP-26943	A/G	AG	AG	AG	GG	GG	AG	AG	AG	AG	GG	GG	AG	6	0
chr4	88531643	88531644	SNP-26961	G/C	GG	CG	CG	GG	CG	CG	GG	CG	CG	GG	CG	CG	6	0
chr4	89359379	89359380	SNP-26977	T/C	TT	CT	CT	CT	CT	CT	TT	CT	CT	CT	CT	CT	6	0
chr4	90164481	90164482	SNP-26984	C/T	CT	CT	CC	CC	CT	CC	CT	CT	CC	CC	CT	CC	6	0
chr4	90574749	90574750	SNP-26990	C/A	AA	AA	AA	CC	AA	AC	AA	AA	AA	CC	AA	AC	6	0
chr4	91165570	91165571	SNP-26992	C/T	CT	CC	CC	CC	CC	CC	CT	CC	CC	CC	CC	CC	6	0
chr4	93303783	93303784	SNP-26997	C/T	TT	TT	CT	TT	TT	CT	TT	TT	CT	TT	TT	CT	6	0
chr4	95268145	95268146	SNP-27004	T/G	GG	GG	GG	GT	GG	GT	GG	GG	GG	GT	GG	GT	6	0
chr4	96345228	96345229	SNP-27010	T/C	TT	CT	TT	TT	CT	TT	TT	CT	TT	TT	CT	TT	6	0
chr4	96503257	96503258	SNP-27012	C/T	CT	TT	TT	TT	CT	TT	CT	TT	TT	TT	0	TT	5	0
chr4	96833926	96833927	SNP-27016	A/G	AA	AG	AA	AA	AA	AA	AA	AG	AA	AA	0	AA	5	0
chr4	97492679	97492680	SNP-27019	G/A	AG	AA	AA	AG	AG	AA	AG	AA	AA	AG	AG	AA	6	0
chr4	99253332	99253333	SNP-27026	T/C	CC	CT	CC	CT	CT	CC	CC	CT	CC	CT	CT	CC	6	0
chr4	99253369	99253370	SNP-27027	C/T	CC	TT	TT	TT	CT	TT	CC	TT	TT	TT	CT	TT	6	0
chr4	100517703	100517704	SNP-27039	C/A	CC	AA	AA	AA	AC	AA	CC	AA	AA	AA	AC	AA	6	0
chr4	100543093	100543094	SNP-27040	A/G	GG	GG	AG	GG	GG	GG	GG	GG	AG	GG	GG	GG	6	0
chr4	103682035	103682036	SNP-27065	T/C	CC	CT	CT	CC	CT	CC	CC	CT	CT	CC	CT	CC	6	0
chr4	103761052	103761053	SNP-27067	T/G	GG	GG	GG	GT	GG	GT	GG	GG	GG	GT	GG	GT	6	0
chr4	104149959	104149960	SNP-27071	C/T	CT	CT	CT	CC	CT	CT	CT	CT	CT	CC	CT	CT	6	0
chr4	107342201	107342202	SNP-27084	A/G	AG	AG	GG	GG	GG	GG	AG	AG	GG	GG	GG	GG	6	0
chr4	107642816	107642817	SNP-27087	T/A	AT	AA	AA	AA	AT	AA	AT	AA	AA	AA	AT	AA	6	0
chr4	108177971	108177972	SNP-27090	G/T	GT	GT	GT	GG	TT	GG	GT	GT	GT	GG	TT	GG	6	0
chr4	108898629	108898630	SNP-27098	A/G	AA	AG	AA	AA	AG	AA	AA	AG	AA	AA	0	AA	5	0
chr4	111352090	111352091	SNP-27115	T/C	CC	CC	CC	CT	CC	CC	CC	CC	CC	CT	CC	CC	6	0
chr4	111761602	111761603	SNP-27123	A/G	GG	GG	AG	GG	GG	GG	GG	GG	AG	GG	GG	GG	6	0
chr4	111772581	111772582	SNP-27124	G/T	GG	GT	GT	GG	GT	GG	GG	GT	GT	GG	GT	GG	6	0
chr4	113078194	113078195	SNP-27131	C/T	CT	CT	TT	TT	CT	TT	CT	CT	TT	TT	CT	TT	6	0
chr4	113778050	113778051	SNP-27139	G/A	AG	AA	GG	AA	AA	AG	AG	AA	GG	AA	AA	AG	6	0
chr4	113994495	113994496	SNP-27141	G/A	AA	AA	GG	AA	AA	AG	AA	AA	GG	AA	AA	AG	6	0
chr4	114235551	114235552	SNP-27144	G/C	GG	GG	CC	GG	GG	CG	GG	GG	CC	GG	GG	CG	6	0
chr4	114469345	114469346	SNP-27150	G/A	AA	AA	AA	AG	AA	AG	AA	AA	AA	AG	AA	AG	6	0
chr4	114922267	114922268	SNP-27152	A/G	AG	AG	GG	AA	GG	AG	AG	AG	GG	AA	GG	AG	6	0
chr4	117843715	117843716	SNP-27173	A/G	GG	AA	GG	GG	AG	GG	GG	AA	GG	GG	AG	GG	6	0
chr4	118912417	118912418	SNP-27175	A/C	AA	CC	AC	AA	AC	AC	AA	CC	AC	AA	AC	AC	6	0
chr4	120182799	120182800	SNP-27183	T/A	AT	TT	TT	AT	AT	TT	AT	TT	TT	AT	AT	TT	6	0
chr4	120455133	120455134	SNP-27184	T/C	CC	CT	CC	CC	CT	CC	CC	CT	CC	CC	CT	CC	6	0
chr4	122191111	122191112	SNP-27197	C/A	AC	AC	AA	CC	AC	AC	AC	AC	AA	CC	AC	AC	6	0
chr4	122212131	122212132	SNP-27198	A/C	AC	AA	AA	AA	AC	AA	AC	AA	AA	AA	AC	AA	6	0
chr4	123743324	123743325	SNP-27215	T/G	GT	GT	GT	GG	GG	GG	GT	GT	GT	GG	GG	GG	6	0
chr4	123873025	123873026	SNP-27217	T/G	TT	GG	GT	GT	GT	GT	TT	GG	GT	GT	GT	GT	6	0
chr4	124055105	124055106	SNP-27220	A/C	CC	AA	AC	AA	AC	AA	CC	AA	AC	AA	AC	AA	6	0
chr4	125854124	125854125	SNP-27227	A/G	GG	AG	AG	AG	GG	AA	GG	AG	AG	AG	GG	AA	6	0
chr4	126454176	126454177	SNP-27228	G/A	AA	AG	AA	AA	AA	AA	AA	AG	AA	AA	AA	AA	6	0
chr4	126458373	126458374	SNP-27231	T/A	TT	AT	TT	TT	TT	TT	TT	TT	TT	TT	TT	TT	5	1
chr4	127247376	127247377	SNP-27234	G/A	AA	AA	AG	AA	AA	AA	AA	AA	AG	AA	AA	AA	6	0
chr4	127247388	127247389	SNP-27235	G/A	AG	AG	AG	AA	GG	AG	AG	AG	AG	AA	GG	AG	6	0
chr4	128619779	128619780	SNP-27242	G/A	GG	AG	GG	GG	AG	GG	GG	AG	GG	0	AG	GG	5	0
chr4	128746146	128746147	SNP-27244	C/A	AC	AA	CC	AC	AA	CC	AA	AA	0	AA	AA	0	2	2
chr4	129106234	129106235	SNP-27247	G/A	AA	AG	AA	AA	AA	AA	AA	AG	AA	AA	AA	AA	6	0
chr4	130359184	130359185	SNP-27253	T/C	CC	CT	CC	CC	CT	CC	CC	CT	CC	CC	CT	CC	6	0
chr4	131477343	131477344	SNP-27255	C/T	CT	TT	CT	TT	TT	TT	CT	TT	CT	TT	TT	TT	6	0
chr4	131477392	131477393	SNP-27256	G/A	GG	AA	AG	AG	AG	AG	GG	AA	AG	AA	AG	AA	4	2
chr4	132571104	132571105	SNP-27259	T/C	CC	CT	CC	CC	CC	CC	CC	CT	CC	CC	CC	CC	6	0
chr4	132785439	132785440	SNP-27261	C/T	TT	CT	CC	CT	TT	CC	TT	CT	CC	CT	TT	CC	6	0
chr4	136076102	136076103	SNP-27272	G/C	CC	CC	CG	CC	CC	CG	CC	CC	CG	CC	CC	0	5	0
chr4	139148391	139148392	SNP-27282	C/A	CC	CC	CC	AC	CC	CC	CC	CC	CC	AC	CC	CC	6	0
chr4	139635695	139635696	SNP-27283	C/G	CC	CC	CC	CG	CC	CC	CC	CC	CC	CG	CC	CC	6	0
chr4	140705363	140705364	SNP-27294	G/A	AG	AG	AG	AA	AG	AG	AG	AG	AG	AA	AG	AG	6	0
chr4	140902212	140902213	SNP-27296	A/G	AG	AA	AA	AA	AG	AA	AG	AA	AA	AA	AG	AA	6	0
chr4	141153375	141153376	SNP-27302	C/A	AC	AC	CC	AA	AC	AC	AC	AC	CC	AA	AC	AC	6	0
chr4	141467205	141467206	SNP-27304	G/A	AG	AG	AA	AA	AA	AA	AG	AG	AA	AA	AA	AA	6	0
chr4	141568011	141568012	SNP-27305	A/G	AG	AG	GG	GG	GG	GG	AG	AG	GG	GG	GG	GG	6	0
chr4	143981317	143981318	SNP-27315	T/C	CT	CT	CT	CC	TT	CT	CT	CT	CT	CC	TT	CT	6	0
chr4	144015936	144015937	SNP-27317	T/G	GG	GG	GT	GG	GG	GT	GG	GG	GT	GG	GG	GT	6	0
chr4	144699680	144699681	SNP-27325	T/C	CC	CC	CT	CT	CC	CT	CC	CC	CT	CT	CC	CT	6	0
chr4	144699721	144699722	SNP-27326	A/C	AA	AC	CC	CC	AC	CC	AA	AC	CC	CC	AC	CC	6	0
chr4	145928135	145928136	SNP-27327	T/C	TT	TT	TT	CT	TT	TT	TT	TT	TT	CT	TT	TT	6	0
chr4	148548005	148548006	SNP-27345	C/T	CC	CC	CT	CC	CC	CT	CC	CC	CT	CC	CC	CT	6	0
chr4	154224196	154224197	SNP-27367	A/G	GG	AG	GG	GG	GG	GG	GG	AG	GG	GG	GG	GG	6	0
chr4	154268680	154268681	SNP-27370	A/C	AC	CC	CC	CC	CC	CC	AC	CC	CC	CC	CC	CC	6	0
chr4	154373449	154373450	SNP-27378	G/A	AG	AA	AA	AA	AG	AA	AG	AA	AA	AA	AG	AA	6	0
chr4	154671697	154671698	SNP-27381	T/G	GG	GT	GG	GG	GT	GG	GG	GT	GG	GG	GT	GG	6	0
chr4	154676907	154676908	SNP-27384	G/A	AA	AG	AA	AA	AA	AA	AA	AG	AA	AA	AA	AA	6	0
chr4	155489484	155489485	SNP-27402	C/T	TT	TT	TT	CT	TT	TT	TT	TT	TT	0	TT	0	4	0
chr4	155995175	155995176	SNP-27419	T/G	TT	GG	TT	GT	GT	TT	TT	GG	TT	GT	GT	TT	6	0
chr4	155995192	155995193	SNP-27420	C/T	CC	TT	CC	CT	CT	CC	CC	TT	CC	CT	CT	CC	6	0
chr4	156166879	156166880	SNP-27423	G/A	GG	AG	AG	AG	GG	GG	GG	AG	0	0	GG	GG	4	0
chr4	156494775	156494776	SNP-27426	T/C	CT	CC	TT	TT	CC	TT	CT	CC	TT	TT	CC	TT	6	0
chr4	156950611	156950612	SNP-27429	C/A	AC	AA	AC	AA	AC	AA	AC	0	AC	AA	AC	AA	5	0
chr4	157518899	157518900	SNP-27436	G/C	CG	GG	CG	CC	CG	CC	CG	CG	CG	CC	CG	CC	5	1
chr4	157716263	157716264	SNP-27437	T/C	CT	TT	CC	CT	CT	CT	CT	TT	CC	CC	0	CT	4	1
chr4	159636777	159636778	SNP-27444	T/C	TT	CT	TT	CT	CT	CT	TT	CT	TT	CT	CT	CT	6	0
chr4	164685195	164685196	SNP-27456	G/A	GG	AA	AG	GG	AG	GG	GG	AA	AG	GG	AG	GG	6	0
chr4	164695689	164695690	SNP-27459	G/A	GG	AG	AG	GG	AG	GG	GG	AG	AG	GG	AG	GG	6	0
chr4	166138125	166138126	SNP-27474	G/C	CG	CC	CG	GG	CG	CG	CG	CC	CG	GG	CG	CG	6	0
chr4	166201736	166201737	SNP-27475	C/T	CC	CC	CC	CT	CC	CC	CC	CC	CC	CT	CC	CC	6	0
chr4	167306669	167306670	SNP-27482	G/A	AA	AA	AG	GG	AA	GG	AA	AA	AG	GG	AA	GG	6	0
chr4	167642587	167642588	SNP-27487	T/C	CT	TT	CT	CT	TT	CT	CT	TT	CT	CT	TT	CT	6	0
chr4	169234902	169234903	SNP-27491	G/A	AG	AG	GG	AA	GG	AG	AG	AG	GG	AA	GG	AG	6	0
chr4	169743451	169743452	SNP-27496	T/C	CT	CC	CT	CC	CC	CT	CT	CC	CT	CC	CC	CT	6	0
chr4	170226467	170226468	SNP-27506	C/G	GG	CC	GG	GG	CG	GG	GG	0	0	GG	CG	GG	4	0
chr4	173049063	173049064	SNP-27522	G/T	GT	TT	GT	TT	TT	TT	GT	TT	GT	TT	TT	TT	6	0
chr4	174694716	174694717	SNP-27531	G/C	CG	CG	CG	CC	CG	CG	CG	CG	CG	CC	CG	CG	6	0
chr4	175380210	175380211	SNP-27537	T/C	TT	TT	CC	CC	TT	CC	TT	TT	CC	CC	TT	CC	6	0
chr4	177213306	177213307	SNP-27545	C/T	CT	CT	CT	CC	CT	CC	CT	CT	CT	CC	CT	CC	6	0
chr4	182460182	182460183	SNP-27579	C/G	CC	GG	CG	CC	CG	CG	CC	GG	CG	CC	CG	CG	6	0
chr4	184231940	184231941	SNP-27599	T/A	AT	AT	AT	AT	TT	AT	AT	AT	AT	AT	0	AT	5	0
chr4	184408180	184408181	SNP-27600	C/T	CT	CC	TT	CT	CT	CT	CT	CC	TT	CT	CT	CT	6	0
chr4	184557023	184557024	SNP-27607	G/C	GG	CG	GG	GG	GG	GG	GG	CG	GG	GG	GG	GG	6	0
chr4	184760958	184760959	SNP-27617	C/T	TT	CT	TT	TT	CT	TT	TT	CT	TT	TT	CT	TT	6	0
chr4	184761060	184761061	SNP-27618	A/C	CC	AC	CC	CC	AC	CC	CC	AC	CC	CC	AC	CC	6	0
chr4	184879640	184879641	SNP-27623	C/G	CG	CG	GG	CC	GG	CG	CG	CG	GG	CC	GG	CG	6	0
chr4	185302016	185302017	SNP-27628	G/A	AG	AG	GG	AG	AG	GG	AG	AG	GG	AG	AG	GG	6	0
chr4	186165772	186165773	SNP-27647	G/A	AG	AG	AA	AA	AA	AA	AG	AG	AA	AA	AA	AA	6	0
chr4	186755895	186755896	SNP-27653	A/G	GG	AG	AG	GG	GG	GG	GG	AG	AG	GG	GG	GG	6	0
chr4	187226326	187226327	SNP-27665	A/T	TT	AT	AT	TT	TT	AT	TT	AT	AT	TT	TT	AT	6	0
chr4	191132379	191132380	SNP-27819	C/A	AA	AC	AC	AC	AA	AA	AA	AC	AC	AC	AA	AA	6	0
chr5	241895	241896	SNP-27827	C/G	CC	CG	CC	CC	CG	CC	CC	CC	CC	CC	CG	CC	5	1
chr5	484195	484196	SNP-27847	T/C	TT	TT	CC	TT	TT	CT	TT	TT	CC	TT	TT	CT	6	0
chr5	489664	489665	SNP-27849	G/A	AG	AA	GG	AG	AA	GG	AG	AA	GG	AG	AA	GG	6	0
chr5	1187833	1187834	SNP-27932	A/G	AG	GG	AG	GG	AG	AG	AG	GG	AG	GG	AG	AG	6	0
chr5	1187913	1187914	SNP-27933	G/A	AG	AA	AG	AA	AG	AG	AG	AA	AG	AA	AG	AG	6	0
chr5	1373246	1373247	SNP-27951	A/G	AA	GG	AG	GG	AG	GG	AA	GG	AG	GG	AG	GG	6	0
chr5	1547908	1547909	SNP-27971	T/C	CC	CC	CT	CT	CC	CT	CC	CC	CT	CT	CC	CT	6	0
chr5	1698241	1698242	SNP-27996	T/C	CC	CT	CC	CT	CT	CC	CC	CT	CC	CT	CT	CC	6	0
chr5	2631034	2631035	SNP-28062	G/A	GG	AG	AG	AA	AG	AA	GG	AG	AG	AA	AG	AA	6	0
chr5	6765532	6765533	SNP-28135	G/T	GT	GT	GT	GG	TT	GG	GT	GT	GT	GG	TT	GG	6	0
chr5	7950282	7950283	SNP-28165	A/G	GG	AG	GG	AG	AG	GG	GG	AG	GG	AG	AG	GG	6	0
chr5	7950318	7950319	SNP-28166	A/G	AG	GG	GG	AG	AG	AG	AG	GG	0	AG	AG	AG	5	0
chr5	8237831	8237832	SNP-28170	A/T	AT	AT	AT	TT	AT	AT	AT	AT	AT	TT	AT	AT	6	0
chr5	9974027	9974028	SNP-28189	A/G	GG	AG	AG	AG	AG	GG	GG	AG	AG	AG	AG	GG	6	0
chr5	10164843	10164844	SNP-28194	C/T	CT	CT	CT	CT	CC	TT	CT	CT	CT	CT	CC	TT	6	0
chr5	10254766	10254767	SNP-28198	G/T	GG	GT	GT	GT	GT	TT	GG	GT	GT	GT	GT	TT	6	0
chr5	10337269	10337270	SNP-28199	G/C	CC	GG	GG	CG	CG	GG	CC	GG	GG	CG	CG	GG	6	0
chr5	10574728	10574729	SNP-28202	G/A	GG	AG	GG	GG	GG	GG	GG	AG	GG	GG	GG	GG	6	0
chr5	10908948	10908949	SNP-28224	C/T	CT	CC	CC	CC	CC	CC	CT	CC	CC	CC	CC	CC	6	0
chr5	11041171	11041172	SNP-28228	C/T	CT	CT	CT	TT	CC	TT	CT	CT	CT	TT	CC	TT	6	0
chr5	11128284	11128285	SNP-28233	C/T	CT	CT	CC	CC	CT	CC	CT	CT	CC	CC	CT	CC	6	0
chr5	14030203	14030204	SNP-28257	T/C	CT	TT	TT	TT	TT	TT	CT	TT	TT	TT	TT	TT	6	0
chr5	14379551	14379552	SNP-28264	C/T	TT	TT	TT	CT	TT	CT	TT	TT	TT	CT	TT	CT	6	0
chr5	15067181	15067182	SNP-28274	A/G	GG	GG	AG	GG	GG	GG	GG	GG	AG	GG	GG	GG	6	0
chr5	15651628	15651629	SNP-28276	G/A	GG	GG	AG	AA	GG	AA	GG	GG	AG	AA	GG	AA	6	0
chr5	17242718	17242719	SNP-28290	C/A	AA	AA	AC	AA	AA	AC	AA	AA	AC	AA	AA	AC	6	0
chr5	18808484	18808485	SNP-28297	T/C	TT	CC	TT	TT	CT	TT	TT	CC	TT	TT	CT	TT	6	0
chr5	30437598	30437599	SNP-28315	A/G	AA	AA	AA	AG	AA	AG	AA	AA	AA	AG	AA	AG	6	0
chr5	31960946	31960947	SNP-28324	C/A	AA	AA	AC	AA	AA	AA	AA	AA	AC	AA	AA	AA	6	0
chr5	31960972	31960973	SNP-28325	G/C	CG	CG	CG	CC	CG	CG	CG	CG	0	CC	CG	CG	5	0
chr5	32726169	32726170	SNP-28330	A/G	GG	GG	AG	GG	GG	AG	GG	GG	AG	GG	GG	AG	6	0
chr5	32888628	32888629	SNP-28332	A/G	AG	GG	AG	GG	GG	GG	AG	GG	AG	GG	GG	GG	6	0
chr5	33886160	33886161	SNP-28346	A/T	AT	TT	TT	TT	TT	TT	AT	TT	TT	TT	TT	TT	6	0
chr5	34510492	34510493	SNP-28347	G/A	AA	AG	GG	GG	AA	GG	AA	0	GG	0	AA	GG	4	0
chr5	35282495	35282496	SNP-28358	T/G	TT	TT	TT	GT	TT	GT	TT	TT	TT	GT	TT	GT	6	0
chr5	35381253	35381254	SNP-28360	A/G	AG	GG	AG	GG	AG	AG	AG	GG	AG	GG	AG	AG	6	0
chr5	35888067	35888068	SNP-28369	A/G	GG	GG	AG	GG	GG	AG	GG	GG	AG	GG	GG	AG	6	0
chr5	35960970	35960971	SNP-28371	T/C	CT	TT	CC	CT	TT	CC	CT	TT	CC	CT	TT	CC	6	0
chr5	36214049	36214050	SNP-28375	T/C	CT	CT	TT	TT	TT	TT	CT	CT	TT	TT	TT	TT	6	0
chr5	36638813	36638814	SNP-28386	A/G	AA	GG	GG	GG	AG	GG	AA	GG	GG	GG	AG	GG	6	0
chr5	37759428	37759429	SNP-28397	C/G	GG	GG	CG	GG	GG	CG	GG	GG	CG	GG	GG	0	5	0
chr5	38229185	38229186	SNP-28407	G/C	CG	CC	CC	CC	CC	CC	CG	CC	CC	CC	CC	CC	6	0
chr5	39319406	39319407	SNP-28413	A/C	AC	AC	AC	AC	AA	AC	AC	AC	AC	AC	AA	AC	6	0
chr5	39460988	39460989	SNP-28415	C/G	CG	GG	GG	0	0	GG	CG	GG	GG	GG	GG	GG	4	0
chr5	39728088	39728089	SNP-28423	T/C	CT	CT	CT	TT	TT	TT	CT	CT	CT	TT	TT	TT	6	0
chr5	40791036	40791037	SNP-28425	T/G	GT	TT	TT	GG	TT	GT	GT	TT	TT	GG	TT	GT	6	0
chr5	40940748	40940749	SNP-28427	A/G	AG	GG	AG	GG	AG	GG	AG	GG	AG	GG	AG	GG	6	0
chr5	41158466	41158467	SNP-28428	G/A	AA	AG	AA	0	AA	AA	AA	AG	AA	AA	AA	AA	5	0
chr5	41446784	41446785	SNP-28429	A/T	TT	AA	TT	TT	AT	TT	TT	0	TT	TT	AT	TT	5	0
chr5	43341989	43341990	SNP-28453	G/A	AA	AA	AG	AA	AA	AA	AA	AA	AG	AA	AA	AA	6	0
chr5	43348934	43348935	SNP-28454	C/T	TT	TT	CT	TT	TT	TT	TT	TT	CT	TT	TT	TT	6	0
chr5	49651902	49651903	SNP-28460	A/G	AG	GG	GG	AG	GG	AG	AG	GG	GG	AG	GG	AG	6	0
chr5	50290622	50290623	SNP-28462	G/T	TT	TT	GT	TT	TT	TT	TT	TT	GT	TT	TT	TT	6	0
chr5	52502571	52502572	SNP-28469	G/A	AA	AG	AA	AA	AG	AA	AA	AG	AA	AA	AG	AA	6	0
chr5	54176943	54176944	SNP-28488	C/A	AC	CC	CC	CC	CC	CC	AC	CC	CC	CC	CC	CC	6	0
chr5	54291401	54291402	SNP-28491	C/T	CT	TT	CT	TT	CT	TT	CT	TT	CT	TT	CT	TT	6	0
chr5	54656638	54656639	SNP-28494	G/A	AG	AA	AG	AG	AG	GG	AG	AA	AG	AG	AG	GG	6	0
chr5	54734026	54734027	SNP-28496	A/G	AG	AA	AA	AA	AA	AA	AG	AA	AA	AA	AA	AA	6	0
chr5	55601277	55601278	SNP-28506	T/A	AT	AT	AT	AT	TT	AA	AT	AT	AT	AT	TT	AA	6	0
chr5	55646331	55646332	SNP-28511	G/T	TT	TT	GT	TT	TT	TT	TT	TT	GT	TT	TT	TT	6	0
chr5	56635804	56635805	SNP-28515	A/G	AG	AA	AA	AA	AA	AA	AG	AA	AA	AA	AA	AA	6	0
chr5	57809588	57809589	SNP-28527	A/G	GG	GG	AG	GG	GG	GG	GG	GG	AG	GG	GG	GG	6	0
chr5	59618926	59618927	SNP-28550	G/A	AG	AA	AA	AA	AA	AA	AG	AA	AA	AA	AA	AA	6	0
chr5	60020000	60020001	SNP-28554	T/A	TT	AT	AT	AT	TT	AT	TT	AT	AT	AT	TT	AT	6	0
chr5	60215057	60215058	SNP-28556	G/A	GG	GG	GG	AG	GG	GG	GG	GG	GG	AG	GG	GG	6	0
chr5	61672121	61672122	SNP-28564	A/G	AA	AG	GG	AG	AA	AG	AA	AG	GG	AG	AA	AG	6	0
chr5	63966888	63966889	SNP-28571	A/G	GG	AG	GG	AG	GG	AG	GG	AG	GG	AG	GG	AG	6	0
chr5	64408055	64408056	SNP-28575	T/C	CC	CC	CT	CT	CC	CC	CC	CC	CT	CT	CC	CC	6	0
chr5	64955632	64955633	SNP-28579	G/C	GG	CG	GG	CG	CG	CG	GG	CG	GG	CG	CG	CG	6	0
chr5	65638093	65638094	SNP-28587	T/C	TT	CT	CT	TT	CT	CT	TT	CT	CT	TT	CT	CT	6	0
chr5	65638158	65638159	SNP-28588	C/A	AA	AA	AC	AA	AA	AA	AA	AA	AC	AA	AA	AA	6	0
chr5	68077257	68077258	SNP-28602	C/G	GG	GG	GG	CG	GG	CG	GG	GG	GG	CG	GG	CG	6	0
chr5	68379959	68379960	SNP-28606	A/T	TT	TT	TT	AT	TT	AT	TT	TT	TT	AT	TT	AT	6	0
chr5	71029669	71029670	SNP-28614	G/A	GG	AG	GG	AG	GG	GG	GG	AG	GG	AG	GG	GG	6	0
chr5	71577958	71577959	SNP-28620	C/T	TT	TT	CT	TT	TT	CT	TT	TT	CT	TT	TT	CT	6	0
chr5	71726508	71726509	SNP-28621	A/G	GG	AG	AG	AG	GG	AG	GG	AG	AG	AG	GG	AG	6	0
chr5	72467212	72467213	SNP-28627	T/C	CC	CT	CT	CT	CC	TT	CC	CT	CT	CT	CC	TT	6	0
chr5	72467237	72467238	SNP-28628	C/G	GG	CG	CG	CG	GG	CC	GG	CG	CG	CG	GG	CC	6	0
chr5	73388585	73388586	SNP-28643	T/C	CT	CC	CC	CT	CT	CT	CT	CC	CC	CT	CT	CT	6	0
chr5	73668012	73668013	SNP-28648	C/T	CT	CC	CT	CT	CC	CC	CT	CC	CT	CT	CC	CC	6	0
chr5	73668087	73668088	SNP-28650	G/C	CG	GG	CG	CG	GG	GG	CG	GG	CG	CG	GG	GG	6	0
chr5	74098113	74098114	SNP-28655	T/G	GG	GG	GT	GT	GG	TT	GG	GG	GT	GT	GG	TT	6	0
chr5	74275701	74275702	SNP-28658	G/A	GG	AG	GG	GG	GG	GG	GG	AG	GG	GG	GG	GG	6	0
chr5	75669643	75669644	SNP-28666	A/G	AG	GG	GG	GG	GG	GG	AG	GG	GG	GG	GG	GG	6	0
chr5	75815190	75815191	SNP-28668	G/A	AG	GG	GG	GG	GG	GG	AG	GG	GG	GG	GG	GG	6	0
chr5	75815226	75815227	SNP-28669	G/A	AG	GG	AA	GG	GG	AG	AG	GG	AA	GG	GG	AG	6	0
chr5	75875980	75875981	SNP-28670	T/C	CC	CC	CT	CC	CC	CC	CC	CC	CT	CC	CC	CC	6	0
chr5	75973279	75973280	SNP-28675	G/T	TT	GT	TT	TT	TT	TT	TT	GT	TT	TT	TT	TT	6	0
chr5	76824197	76824198	SNP-28685	C/G	CG	CC	CG	CG	CG	CG	CG	CC	CG	CG	CG	CG	6	0
chr5	77865195	77865196	SNP-28708	C/A	AC	AA	AA	AA	AC	AA	AC	AA	AA	AA	AC	AA	6	0
chr5	78465349	78465350	SNP-28716	C/A	AC	CC	AC	AA	CC	AA	AC	CC	AC	AA	CC	AA	6	0
chr5	79189869	79189870	SNP-28720	C/G	CG	GG	GG	GG	GG	GG	CG	GG	GG	GG	GG	GG	6	0
chr5	79415293	79415294	SNP-28724	A/C	CC	AA	CC	CC	AC	CC	CC	AA	CC	CC	AC	CC	6	0
chr5	80267823	80267824	SNP-28737	G/A	AA	AA	AG	AA	AA	AG	AA	AA	AG	AA	AA	AG	6	0
chr5	80526855	80526856	SNP-28740	C/T	TT	TT	TT	CT	TT	TT	TT	TT	TT	CT	TT	TT	6	0
chr5	81188668	81188669	SNP-28746	C/A	AC	AC	CC	AC	CC	AC	AC	AC	CC	AC	CC	AC	6	0
chr5	81590922	81590923	SNP-28748	G/C	GG	CC	CG	GG	CG	GG	GG	CC	CG	GG	CG	GG	6	0
chr5	86212499	86212500	SNP-28772	A/G	AA	AA	AG	AG	AA	GG	AA	AA	AG	AG	AA	GG	6	0
chr5	86302694	86302695	SNP-28773	G/A	GG	GG	AA	AA	GG	AA	GG	GG	AA	AA	GG	AA	6	0
chr5	87112875	87112876	SNP-28775	A/T	AT	TT	TT	TT	TT	TT	AT	TT	TT	TT	TT	TT	6	0
chr5	90198040	90198041	SNP-28784	C/T	CC	TT	CT	TT	CT	TT	CC	TT	CT	TT	CT	TT	6	0
chr5	90263814	90263815	SNP-28785	T/C	TT	CC	CT	CT	CT	CC	TT	CC	CT	CT	CT	CC	6	0
chr5	90831683	90831684	SNP-28788	G/A	GG	AG	AG	GG	AG	GG	GG	AG	AG	GG	AG	GG	6	0
chr5	94192198	94192199	SNP-28792	T/C	TT	CT	TT	TT	TT	TT	TT	CT	TT	TT	TT	TT	6	0
chr5	94211971	94211972	SNP-28793	T/C	TT	CT	TT	TT	TT	TT	TT	0	TT	TT	TT	TT	5	0
chr5	94437476	94437477	SNP-28797	C/T	TT	CT	TT	CT	TT	TT	TT	CT	TT	CT	TT	TT	6	0
chr5	95204709	95204710	SNP-28802	T/C	CC	CT	CC	CC	CT	CC	CC	CT	CC	CC	CT	CC	6	0
chr5	95220348	95220349	SNP-28805	T/G	GT	GT	GG	GG	GT	GG	GT	GT	GG	GG	GT	GG	6	0
chr5	95963322	95963323	SNP-28809	C/G	GG	CC	CG	CG	CG	CG	GG	CC	CG	CG	CG	CG	6	0
chr5	96082114	96082115	SNP-28816	G/C	CG	CG	CG	CG	CG	GG	CG	CG	CG	CG	CG	GG	6	0
chr5	96263081	96263082	SNP-28821	A/G	GG	AA	AA	AG	AG	AA	GG	AA	AA	AG	AG	AA	6	0
chr5	98132876	98132877	SNP-28829	G/A	GG	GG	AG	AG	GG	AG	GG	GG	AG	AG	GG	AG	6	0
chr5	99987560	99987561	SNP-28838	A/G	AG	AA	AA	GG	AG	AG	AG	AA	AA	GG	AG	AG	6	0
chr5	100954152	100954153	SNP-28840	G/C	CC	CG	CG	GG	CC	CG	CC	CG	CG	GG	CC	CG	6	0
chr5	101306060	101306061	SNP-28842	G/A	AA	AG	AA	AA	AG	AA	AA	AG	AA	AA	AG	AA	6	0
chr5	101909064	101909065	SNP-28846	T/A	AA	AT	AA	AA	AT	AA	AA	AT	AA	AA	AT	AA	6	0
chr5	102034032	102034033	SNP-28850	G/C	GG	CG	CG	CG	GG	CC	GG	CG	CG	CG	GG	CC	6	0
chr5	102404911	102404912	SNP-28857	T/C	CC	CT	CC	CT	CC	CT	CC	CT	CC	CT	CC	CT	6	0
chr5	102839388	102839389	SNP-28858	C/T	CT	TT	TT	CT	TT	CT	CT	TT	TT	CT	TT	CT	6	0
chr5	103542904	103542905	SNP-28861	A/C	AC	AC	AC	AA	AA	AA	AC	AC	AC	AA	AA	AA	6	0
chr5	106611917	106611918	SNP-28869	G/C	CG	CG	GG	CC	GG	CG	CG	CG	GG	CC	GG	CG	6	0
chr5	107512375	107512376	SNP-28871	C/T	CT	TT	TT	TT	CT	TT	CT	TT	TT	TT	CT	TT	6	0
chr5	109052375	109052376	SNP-28884	A/G	AA	GG	AG	AA	AG	AG	AA	GG	AG	AA	AG	AG	6	0
chr5	109207919	109207920	SNP-28886	G/A	AA	AG	AA	AG	AG	AA	AA	AG	AA	AG	AG	AA	6	0
chr5	110833670	110833671	SNP-28889	A/G	GG	AG	AA	AA	AG	AA	GG	AG	AA	AA	AG	AA	6	0
chr5	111855099	111855100	SNP-28892	A/G	GG	AG	GG	GG	GG	GG	GG	AG	GG	GG	GG	GG	6	0
chr5	114167067	114167068	SNP-28914	C/T	TT	CT	CC	CT	CT	CC	TT	CT	CC	CT	CT	CC	6	0
chr5	114673580	114673581	SNP-28920	A/G	AG	AA	AG	AA	AA	AA	AG	AA	AG	AA	AA	AA	6	0
chr5	115395932	115395933	SNP-28926	A/G	GG	AG	AG	AG	GG	AA	GG	AG	AG	AG	GG	AA	6	0
chr5	117956699	117956700	SNP-28934	G/C	CG	CC	CC	CG	CG	CG	CG	CC	CC	CG	CG	CG	6	0
chr5	121520501	121520502	SNP-28948	G/A	AA	AA	AG	AA	AA	AA	AA	AA	AG	AA	AA	AA	6	0
chr5	121779261	121779262	SNP-28950	C/G	CG	CG	CG	CG	CG	CC	CG	CG	CG	CG	CG	CC	6	0
chr5	122483045	122483046	SNP-28960	G/A	AA	AA	AA	AG	AA	AA	AA	AA	AA	AG	AA	AA	6	0
chr5	122483919	122483920	SNP-28962	G/A	AA	AA	AA	AG	AA	AA	AA	AA	AA	AG	AA	AA	6	0
chr5	122483996	122483997	SNP-28963	A/G	AG	GG	GG	AG	AG	AG	AG	GG	GG	AG	AG	AG	6	0
chr5	122580163	122580164	SNP-28965	T/C	CT	TT	TT	CC	CT	CT	CT	TT	TT	CC	CT	CT	6	0
chr5	122708565	122708566	SNP-28966	G/T	TT	TT	GT	TT	TT	GT	TT	TT	GT	TT	TT	GT	6	0
chr5	123407165	123407166	SNP-28970	C/T	TT	TT	CT	TT	TT	TT	TT	TT	CT	TT	TT	TT	6	0
chr5	124776522	124776523	SNP-28975	T/C	CT	TT	CT	TT	CT	TT	CT	TT	CT	TT	CT	TT	6	0
chr5	125902891	125902892	SNP-28982	G/A	AG	GG	GG	GG	GG	GG	AG	GG	GG	GG	GG	GG	6	0
chr5	126653656	126653657	SNP-28987	G/A	AA	AG	AA	AA	AG	AA	AA	AG	AA	AA	AG	AA	6	0
chr5	127577085	127577086	SNP-28994	A/G	GG	AA	AG	AA	AG	AG	GG	AA	AG	AA	AG	AG	6	0
chr5	131841248	131841249	SNP-29032	C/T	TT	TT	CC	CT	TT	CC	TT	TT	CC	CT	TT	CC	6	0
chr5	132651321	132651322	SNP-29046	A/G	AG	GG	AG	AG	GG	AG	AG	GG	AG	AG	GG	AG	6	0
chr5	133233000	133233001	SNP-29058	G/A	AA	AA	AA	AG	AA	AA	AA	AA	AA	AG	AA	AA	6	0
chr5	133270106	133270107	SNP-29060	G/A	GG	AG	AG	AA	GG	AG	GG	AG	AG	AA	GG	AG	6	0
chr5	134102829	134102830	SNP-29076	G/T	TT	TT	TT	GT	TT	GT	TT	TT	TT	GT	TT	GT	6	0
chr5	134269343	134269344	SNP-29077	A/G	AG	AG	AG	AA	AG	AA	AG	AG	AG	AA	AG	AA	6	0
chr5	134538509	134538510	SNP-29078	T/G	TT	GT	GG	GT	TT	GG	TT	GT	GG	0	TT	GG	5	0
chr5	134789928	134789929	SNP-29082	A/T	TT	TT	AT	TT	TT	TT	TT	TT	AT	TT	TT	TT	6	0
chr5	135244010	135244011	SNP-29084	A/G	AG	AG	AA	AG	AG	AA	AG	AG	AA	AG	AG	AA	6	0
chr5	135443198	135443199	SNP-29089	A/C	AA	CC	CC	AC	AC	AC	AA	CC	CC	AC	AC	AC	6	0
chr5	135575935	135575936	SNP-29095	A/G	AA	GG	GG	AG	AG	AG	AA	GG	GG	AG	AG	AG	6	0
chr5	137440861	137440862	SNP-29110	C/T	CT	CT	TT	CC	TT	CT	CT	CT	TT	CC	TT	CT	6	0
chr5	137445767	137445768	SNP-29111	A/G	GG	AG	AG	GG	AG	GG	GG	AG	AG	GG	AG	GG	6	0
chr5	138017240	138017241	SNP-29121	A/G	GG	AG	AG	AG	AG	AG	GG	AG	AG	AG	AG	AG	6	0
chr5	138153837	138153838	SNP-29124	A/G	AA	AG	AG	AA	AG	AA	AA	AG	AG	AA	AG	AA	6	0
chr5	138632320	138632321	SNP-29127	C/T	CT	CC	0	CT	CT	CC	CT	CC	CC	CT	CT	CC	5	0
chr5	139134945	139134946	SNP-29134	C/A	CC	AC	AC	AC	AC	CC	CC	AC	AC	AC	AC	CC	6	0
chr5	140752377	140752378	SNP-29151	C/G	GG	GG	CG	CG	GG	GG	GG	GG	CG	CG	GG	GG	6	0
chr5	141505163	141505164	SNP-29174	C/G	CC	CG	CC	CG	CC	CG	CC	CG	CC	CG	CC	CG	6	0
chr5	141566713	141566714	SNP-29178	C/T	CC	CC	TT	CT	CC	CT	CC	CC	TT	CT	CC	CT	6	0
chr5	141908679	141908680	SNP-29181	T/G	GT	GG	GG	GG	GT	GG	GT	GG	GG	GG	GT	GG	6	0
chr5	141947293	141947294	SNP-29183	C/T	CT	CC	CC	CC	CT	CC	CT	CC	CC	CC	CT	CC	6	0
chr5	142226916	142226917	SNP-29189	G/C	CG	CC	CC	CC	CC	CC	CG	CC	CC	CC	CC	CC	6	0
chr5	142273950	142273951	SNP-29190	C/G	GG	CG	GG	GG	CG	GG	GG	CG	GG	GG	CG	GG	6	0
chr5	143008689	143008690	SNP-29197	T/C	TT	CT	TT	TT	CT	TT	TT	CT	TT	TT	CT	TT	6	0
chr5	143185021	143185022	SNP-29198	A/G	GG	AG	GG	GG	AG	GG	GG	AG	GG	GG	AG	GG	6	0
chr5	143327955	143327956	SNP-29201	C/T	TT	TT	TT	CT	TT	TT	TT	TT	TT	CT	TT	TT	6	0
chr5	145185652	145185653	SNP-29211	T/C	CT	CT	CT	TT	TT	CT	CT	CT	CT	TT	TT	CT	6	0
chr5	145185672	145185673	SNP-29212	G/T	GT	GT	GT	GG	GG	GT	GT	GT	GT	GG	GG	GT	6	0
chr5	145367200	145367201	SNP-29213	C/T	CC	CT	CC	CT	CT	CT	CC	CT	CC	CT	CT	CT	6	0
chr5	145412710	145412711	SNP-29215	G/A	AA	AG	AA	AG	AG	AG	AA	AG	AA	AG	AG	AG	6	0
chr5	145490368	145490369	SNP-29218	G/A	AA	AG	AA	AA	AG	AA	AA	AG	AA	AA	AG	AA	6	0
chr5	145490453	145490454	SNP-29219	G/A	AA	AG	AA	AA	AG	AA	AA	AG	AA	AA	AG	AA	6	0
chr5	145902175	145902176	SNP-29224	T/C	TT	TT	CT	TT	TT	CT	TT	TT	CT	TT	TT	CT	6	0
chr5	147246949	147246950	SNP-29231	T/C	CT	CC	CC	CC	CT	CC	CT	CC	CC	CC	CT	CC	6	0
chr5	147246986	147246987	SNP-29232	A/G	AG	GG	GG	GG	AG	GG	AG	GG	GG	GG	AG	GG	6	0
chr5	147734746	147734747	SNP-29234	T/C	TT	CT	CC	CT	TT	CT	TT	CT	CC	CT	TT	CT	6	0
chr5	148180745	148180746	SNP-29239	A/G	AA	AG	GG	GG	AG	GG	AA	AG	GG	GG	AG	GG	6	0
chr5	148180792	148180793	SNP-29241	G/A	GG	AG	AA	AA	AG	AA	GG	AG	AA	AA	AG	AA	6	0
chr5	148790995	148790996	SNP-29250	T/G	GG	GG	GT	GG	GG	GG	GG	GG	GT	0	0	GG	4	0
chr5	148799906	148799907	SNP-29251	C/T	CT	CC	CC	CC	CC	CC	CT	CC	CC	CC	CC	CC	6	0
chr5	148996713	148996714	SNP-29255	C/T	CT	CT	TT	CT	CC	TT	CT	CT	TT	CT	CC	TT	6	0
chr5	149135780	149135781	SNP-29258	G/C	CC	CC	GG	GG	CC	GG	CC	CC	GG	GG	CC	GG	6	0
chr5	149585403	149585404	SNP-29274	G/A	GG	AG	GG	GG	GG	GG	GG	AG	GG	GG	GG	GG	6	0
chr5	150418277	150418278	SNP-29291	A/G	AG	AG	GG	GG	AA	GG	AG	AG	GG	GG	AA	GG	6	0
chr5	150419180	150419181	SNP-29292	T/C	CC	CT	CC	CT	CC	CT	CC	CT	CC	CT	CC	CT	6	0
chr5	150453296	150453297	SNP-29293	C/A	AA	AC	AC	AC	AC	AC	AA	AC	AC	AC	AC	AC	6	0
chr5	150524763	150524764	SNP-29297	G/A	AA	AG	AA	AA	AG	AA	AA	AG	AA	AA	AG	AA	6	0
chr5	150598461	150598462	SNP-29301	T/C	CC	CC	CT	CC	CC	CC	CC	CC	CT	CC	CC	CC	6	0
chr5	150599194	150599195	SNP-29304	A/G	GG	AG	AG	GG	GG	GG	GG	AG	AG	GG	GG	GG	6	0
chr5	150644375	150644376	SNP-29309	C/G	GG	GG	GG	CG	GG	CG	GG	GG	GG	CG	GG	CG	6	0
chr5	150657998	150657999	SNP-29312	A/G	AA	GG	AG	AG	AG	AA	AA	GG	AG	AG	AG	AA	6	0
chr5	150675892	150675893	SNP-29316	C/T	TT	TT	TT	CT	TT	CT	TT	TT	TT	CT	TT	CT	6	0
chr5	150675916	150675917	SNP-29317	C/T	CC	TT	CT	CT	CT	CT	CC	TT	CT	CT	CT	CT	6	0
chr5	150880149	150880150	SNP-29320	G/A	GG	AG	AG	GG	GG	GG	GG	AG	AG	GG	GG	GG	6	0
chr5	151130937	151130938	SNP-29324	A/C	CC	0	CC	CC	0	CC	CC	AA	CC	CC	0	CC	4	0
chr5	151185292	151185293	SNP-29327	C/T	TT	CC	TT	CT	CT	TT	TT	CC	TT	CT	CT	TT	6	0
chr5	151524755	151524756	SNP-29329	T/A	AA	AT	AA	AT	AT	AT	AA	AT	AA	AT	AT	AT	6	0
chr5	151709646	151709647	SNP-29330	C/T	CC	CT	CT	CT	CT	CT	CC	CT	0	CT	CT	0	4	0
chr5	151822075	151822076	SNP-29331	G/A	AG	AA	AA	AA	AG	AA	AA	0	AA	AA	AA	AA	3	2
chr5	151822090	151822091	SNP-29332	C/T	CT	TT	TT	TT	CT	TT	TT	TT	TT	TT	TT	TT	4	2
chr5	151892628	151892629	SNP-29338	C/T	CT	TT	TT	TT	CT	TT	CT	TT	TT	TT	CT	TT	6	0
chr5	153334304	153334305	SNP-29342	A/G	GG	AG	AG	GG	AG	AG	GG	AG	AG	GG	AG	AG	6	0
chr5	153432194	153432195	SNP-29343	G/A	AG	AG	GG	GG	AA	GG	AG	AG	GG	GG	AA	GG	6	0
chr5	153549838	153549839	SNP-29347	G/C	GG	GG	CG	GG	GG	CG	GG	GG	CG	GG	GG	CG	6	0
chr5	153596930	153596931	SNP-29353	C/G	CG	GG	CG	CC	CG	CG	CG	GG	CG	CC	CG	CG	6	0
chr5	153901652	153901653	SNP-29359	A/G	GG	AG	AG	GG	GG	AG	GG	AG	AG	GG	GG	AG	6	0
chr5	156613206	156613207	SNP-29370	A/C	CC	AC	CC	CC	CC	CC	CC	AC	CC	CC	CC	CC	6	0
chr5	156831451	156831452	SNP-29375	A/C	CC	CC	AC	CC	CC	AC	CC	CC	AC	CC	CC	AC	6	0
chr5	156831544	156831545	SNP-29376	A/G	GG	AG	GG	GG	GG	GG	GG	AG	GG	GG	GG	GG	6	0
chr5	158055256	158055257	SNP-29383	A/G	AA	AG	AA	AA	AA	AA	AA	AG	AA	AA	AA	AA	6	0
chr5	158099769	158099770	SNP-29384	G/A	AA	GG	AA	AG	AG	AA	AA	0	AA	AG	AG	AA	5	0
chr5	158875621	158875622	SNP-29393	C/T	CT	CT	CC	CC	CT	CC	CT	CT	CC	CC	CT	CC	6	0
chr5	159311159	159311160	SNP-29398	C/G	CG	GG	GG	GG	CG	GG	CG	GG	GG	GG	CG	GG	6	0
chr5	159559093	159559094	SNP-29400	A/G	AG	0	GG	0	0	AG	AG	GG	GG	AG	AG	AG	3	0
chr5	159798156	159798157	SNP-29406	T/C	CT	CT	CT	CT	CC	TT	CT	CT	CT	CT	CC	TT	6	0
chr5	161607826	161607827	SNP-29414	C/G	CC	CG	CC	CC	CC	CC	CC	CG	CC	CC	CC	CC	6	0
chr5	162707303	162707304	SNP-29420	C/T	TT	CC	CC	CC	CT	CC	TT	CC	CC	CC	CT	CC	6	0
chr5	163273329	163273330	SNP-29425	T/C	CT	CT	CC	CC	TT	CC	CT	CT	CC	CC	TT	CC	6	0
chr5	164389269	164389270	SNP-29429	T/C	CC	CC	CT	CT	CC	TT	CC	CC	CT	CT	CC	TT	6	0
chr5	165701543	165701544	SNP-29433	C/T	TT	CT	CC	CC	CT	CC	TT	CT	CC	CC	CT	CC	6	0
chr5	167474226	167474227	SNP-29440	A/G	AA	AG	AA	AG	AA	AG	AA	AG	AA	AG	AA	AG	6	0
chr5	167782252	167782253	SNP-29443	G/A	AA	AA	AA	AG	AA	AA	AA	AA	AA	AG	AA	AA	6	0
chr5	169061543	169061544	SNP-29462	A/T	AT	AT	AA	TT	AT	AT	AT	AT	AA	TT	AT	AT	6	0
chr5	169585561	169585562	SNP-29477	T/C	CC	CT	CT	CC	CT	CT	CC	CT	CT	CC	CT	CT	6	0
chr5	169585671	169585672	SNP-29478	C/T	CT	CC	CT	CT	CC	CC	CT	CC	CT	CT	CC	CC	6	0
chr5	169936612	169936613	SNP-29485	A/G	GG	AG	GG	AG	GG	AG	GG	AG	GG	AG	GG	AG	6	0
chr5	169963847	169963848	SNP-29489	A/G	AA	AA	AA	AG	AA	AA	AA	AA	AA	AA	AA	AA	5	1
chr5	169963890	169963891	SNP-29490	A/G	AA	AA	AA	AG	AA	AA	AA	AA	AA	AG	AA	AA	6	0
chr5	170129829	170129830	SNP-29500	C/T	TT	TT	CT	TT	TT	CT	TT	TT	CT	TT	TT	CT	6	0
chr5	170730697	170730698	SNP-29506	C/T	CT	TT	TT	TT	TT	TT	CT	TT	TT	TT	TT	TT	6	0
chr5	170844238	170844239	SNP-29508	A/T	AA	AT	AA	AT	AA	AA	AA	AT	AA	AT	AA	AA	6	0
chr5	170989469	170989470	SNP-29510	C/T	CT	CC	CT	CT	CT	CC	CT	CC	CT	CT	CT	CC	6	0
chr5	170989835	170989836	SNP-29512	T/C	CT	TT	CT	CT	CT	TT	CT	TT	CT	CT	CT	TT	6	0
chr5	171100265	171100266	SNP-29514	T/C	TT	TT	TT	CT	TT	CT	TT	TT	TT	CT	TT	CT	6	0
chr5	172074510	172074511	SNP-29532	C/T	CT	CT	CC	CT	CT	CT	CT	CT	CC	CT	CT	CT	6	0
chr5	172338502	172338503	SNP-29535	C/T	TT	CT	TT	TT	TT	TT	TT	CT	TT	TT	TT	TT	6	0
chr5	172504023	172504024	SNP-29537	G/T	GT	GG	GG	GG	GT	GG	GT	GG	GG	GG	GT	GG	6	0
chr5	172653716	172653717	SNP-29544	C/T	TT	CT	TT	CT	CT	TT	TT	CT	TT	CT	CT	TT	6	0
chr5	173191356	173191357	SNP-29554	A/G	AA	GG	GG	AA	AG	AG	AA	GG	GG	AA	AG	AG	6	0
chr5	173941249	173941250	SNP-29566	G/A	AG	GG	AG	GG	AG	GG	AG	GG	AG	GG	AG	GG	6	0
chr5	176017773	176017774	SNP-29590	G/A	GG	AG	GG	GG	AG	GG	GG	AG	GG	GG	AG	GG	6	0
chr5	176017812	176017813	SNP-29591	C/T	CC	CT	CC	CC	CT	CC	CC	CT	CC	CC	CT	CC	6	0
chr5	176059982	176059983	SNP-29594	T/C	CC	CT	CC	CC	CT	CC	CC	CT	CC	CC	CT	CC	6	0
chr5	176471623	176471624	SNP-29606	G/C	CC	CC	GG	GG	CC	GG	CC	CC	GG	GG	CC	GG	6	0
chr5	176750241	176750242	SNP-29613	G/A	AA	AA	GG	GG	AA	GG	AA	AA	GG	GG	AA	GG	6	0
chr5	177472828	177472829	SNP-29629	A/G	GG	0	AG	0	0	AG	GG	GG	AG	GG	GG	AG	3	0
chr5	179028198	179028199	SNP-29677	C/T	TT	CT	CT	CC	TT	CC	TT	CT	CT	CC	TT	CC	6	0
chr5	179334816	179334817	SNP-29683	C/A	AA	AA	AC	AA	AA	AA	AA	AA	AC	AA	AA	AA	6	0
chr5	179334880	179334881	SNP-29684	G/T	GT	TT	GT	GT	TT	GT	GT	TT	GT	GT	TT	GT	6	0
chr5	179653160	179653161	SNP-29694	C/T	CT	TT	TT	CT	CT	CT	CT	TT	TT	CT	CT	CT	6	0
chr6	133877	133878	SNP-29730	C/T	CT	CT	CC	CC	CT	CC	CT	CT	CC	CC	CT	CC	6	0
chr6	133936	133937	SNP-29731	A/G	GG	GG	GG	AG	GG	AG	GG	GG	GG	AG	GG	AG	6	0
chr6	133968	133969	SNP-29732	G/T	GT	GG	TT	TT	GT	TT	GT	GG	TT	TT	GT	TT	6	0
chr6	162200	162201	SNP-29734	A/G	AG	GG	GG	GG	GG	GG	AG	GG	GG	GG	GG	GG	6	0
chr6	241217	241218	SNP-29738	G/A	AG	AA	AG	AG	AG	AG	AG	AG	GG	AG	AG	GG	3	3
chr6	241256	241257	SNP-29739	C/T	CT	CT	CT	CT	CT	CT	CT	0	CC	CT	CT	CC	3	2
chr6	353832	353833	SNP-29749	C/G	GG	GG	CG	GG	GG	CG	GG	GG	CG	GG	GG	CG	6	0
chr6	732109	732110	SNP-29765	C/T	CC	CT	CC	CC	CC	CC	CC	CT	CC	CC	CC	CC	6	0
chr6	742697	742698	SNP-29766	G/C	CG	CC	CC	CC	CC	CC	CG	CC	CC	CC	CC	CC	6	0
chr6	742724	742725	SNP-29767	C/A	CC	AC	AC	CC	AC	AC	CC	AC	AC	CC	AC	AC	6	0
chr6	1801958	1801959	SNP-29790	C/T	CC	CT	CT	CT	CT	CT	CC	CT	CT	CT	CT	CT	6	0
chr6	2154678	2154679	SNP-29794	C/T	CT	TT	TT	CC	CT	CT	CT	TT	TT	CC	CT	CT	6	0
chr6	2299370	2299371	SNP-29795	C/T	CT	TT	TT	CC	CT	CT	CC	TT	TT	CC	CT	CT	5	1
chr6	2579937	2579938	SNP-29806	G/C	CG	0	CC	0	0	CC	CG	CG	CC	CC	CG	CC	3	0
chr6	2947236	2947237	SNP-29819	C/T	CT	CC	CC	CT	CT	CC	CT	CC	CC	CT	CT	CC	6	0
chr6	3687855	3687856	SNP-29832	G/A	GG	AG	AG	GG	AG	AG	GG	AG	AG	GG	AG	AG	6	0
chr6	3878533	3878534	SNP-29836	A/G	AG	AA	AA	AG	AG	AA	AG	AA	AA	AG	AG	AA	6	0
chr6	4227257	4227258	SNP-29840	G/A	AG	AA	AA	AA	AG	AA	AG	AA	AA	AA	AG	AA	6	0
chr6	5952989	5952990	SNP-29862	C/G	GG	GG	CG	CG	GG	CC	GG	GG	CG	CG	GG	CC	6	0
chr6	5953060	5953061	SNP-29863	T/C	CC	CC	CT	CT	CC	TT	CC	CC	CT	CT	CC	TT	6	0
chr6	6076898	6076899	SNP-29864	C/A	CC	AC	AA	AC	CC	AA	CC	AC	AA	AC	CC	AA	6	0
chr6	6492485	6492486	SNP-29869	A/C	AA	CC	AC	CC	AC	CC	AA	CC	AC	CC	AC	CC	6	0
chr6	6620337	6620338	SNP-29871	T/C	CC	CC	CT	CC	CC	CT	CC	CC	CT	CC	CC	CT	6	0
chr6	7563811	7563812	SNP-29883	A/G	AG	AG	AG	AG	GG	AG	AG	AG	AG	AG	GG	AG	6	0
chr6	7939370	7939371	SNP-29890	T/C	CT	CT	CT	TT	TT	CT	CT	CT	CT	TT	TT	CT	6	0
chr6	8427155	8427156	SNP-29898	A/G	AA	AA	AG	AG	AA	AG	AA	AA	AG	AG	AA	AG	6	0
chr6	8484847	8484848	SNP-29900	C/T	TT	TT	TT	CT	TT	TT	TT	TT	TT	CT	TT	TT	6	0
chr6	8833882	8833883	SNP-29906	G/T	GG	GT	GT	TT	GG	TT	GG	GT	GT	TT	GG	TT	6	0
chr6	10532453	10532454	SNP-29918	T/C	TT	CC	CC	CT	CT	CC	TT	CC	CC	CT	CT	CC	6	0
chr6	10574023	10574024	SNP-29924	A/G	GG	GG	AG	AG	GG	AG	GG	GG	AG	AG	GG	AG	6	0
chr6	10730313	10730314	SNP-29928	T/A	AT	AA	AA	AT	AT	AT	AT	AA	AA	AT	AT	AT	6	0
chr6	11280955	11280956	SNP-29933	A/G	AA	AG	GG	AG	AA	AG	AA	AG	GG	AG	AA	AG	6	0
chr6	11521631	11521632	SNP-29939	C/T	CT	CC	CC	CC	CT	CC	CT	CC	0	CC	CT	CC	5	0
chr6	11552789	11552790	SNP-29941	C/T	TT	CC	CT	CC	CT	CT	TT	CC	CT	CC	CT	CT	6	0
chr6	11784080	11784081	SNP-29946	G/A	GG	AA	AG	AG	AG	AG	GG	AA	AG	AG	AG	AG	6	0
chr6	12259158	12259159	SNP-29948	A/G	AG	AG	GG	GG	AA	GG	AG	AG	GG	GG	AA	GG	6	0
chr6	12267097	12267098	SNP-29949	G/A	GG	AG	GG	AG	GG	AG	GG	AG	GG	AG	GG	AG	6	0
chr6	12400757	12400758	SNP-29951	T/G	GG	GT	GT	TT	GT	GT	GG	GT	GT	TT	GT	GT	6	0
chr6	12612718	12612719	SNP-29952	C/T	CT	CT	CC	TT	CT	CT	CT	CT	CC	TT	CT	CT	6	0
chr6	13955109	13955110	SNP-29977	C/T	CT	TT	TT	TT	0	TT	CT	TT	TT	CT	CT	TT	4	1
chr6	14175148	14175149	SNP-29981	A/G	GG	AG	AG	AG	GG	GG	GG	AG	AG	AG	GG	GG	6	0
chr6	16425040	16425041	SNP-30000	C/G	CC	CC	GG	CG	CC	GG	CC	CC	GG	CG	CC	GG	6	0
chr6	17073336	17073337	SNP-30012	C/T	CT	TT	TT	CC	CT	CT	CT	TT	TT	CC	CT	CT	6	0
chr6	20512997	20512998	SNP-30040	A/G	AA	AG	AA	AA	AA	AA	AA	AG	AA	AA	AA	AA	6	0
chr6	22845737	22845738	SNP-30049	C/A	AA	AC	AC	AA	AC	AC	AA	AC	AC	AA	AC	CC	5	1
chr6	22845740	22845741	SNP-30050	T/G	GG	GG	GG	GT	GG	GT	GG	GG	GG	GT	GG	TT	5	1
chr6	24539392	24539393	SNP-30053	C/T	TT	CT	CT	CC	TT	CT	TT	CT	CT	CC	TT	CT	6	0
chr6	24691782	24691783	SNP-30061	A/T	AT	AT	AT	TT	AT	AT	AT	AT	AT	TT	AT	AT	6	0
chr6	24775301	24775302	SNP-30062	T/C	CC	CC	CT	CT	CC	CT	CC	CC	CT	CT	CC	CT	6	0
chr6	25135036	25135037	SNP-30071	A/G	AG	GG	GG	AG	GG	GG	AG	GG	GG	AG	GG	GG	6	0
chr6	25135073	25135074	SNP-30072	T/C	CT	CC	CC	CT	CC	CC	CT	CC	CC	CT	CC	CC	6	0
chr6	25150992	25150993	SNP-30076	C/G	CC	GG	CG	GG	CG	GG	CC	GG	CG	GG	CG	GG	6	0
chr6	25374125	25374126	SNP-30081	G/A	AG	AG	AG	GG	AG	GG	AG	AG	AG	GG	AG	GG	6	0
chr6	25580765	25580766	SNP-30085	A/G	GG	AG	GG	GG	AG	GG	GG	AG	GG	GG	AG	GG	6	0
chr6	25710753	25710754	SNP-30087	C/T	CC	TT	CT	CC	CT	CC	CC	TT	CT	CC	CT	CC	6	0
chr6	25828790	25828791	SNP-30090	G/A	GG	AG	AA	AG	GG	AG	GG	AG	AA	AG	GG	AG	6	0
chr6	25855386	25855387	SNP-30091	T/C	CC	CC	CT	CC	CC	CC	CC	CC	CT	CC	CC	CC	6	0
chr6	25990620	25990621	SNP-30095	G/C	GG	CG	CG	CG	GG	CG	GG	CG	CG	CG	GG	CG	6	0
chr6	25998812	25998813	SNP-30096	T/C	CT	CT	CC	CT	TT	CT	CT	CT	CC	CT	TT	CT	6	0
chr6	26212426	26212427	SNP-30102	G/A	AG	AG	AG	GG	AG	GG	AG	AG	AG	GG	AG	GG	6	0
chr6	26283830	26283831	SNP-30103	A/C	CC	CC	AC	AC	CC	CC	CC	CC	AC	AC	0	CC	5	0
chr6	26378939	26378940	SNP-30106	C/T	TT	TT	TT	CT	TT	TT	TT	TT	TT	CT	TT	TT	6	0
chr6	26529008	26529009	SNP-30107	C/T	TT	TT	TT	CT	TT	TT	TT	TT	TT	CT	TT	TT	6	0
chr6	26768466	26768467	SNP-30109	C/G	CC	CG	CG	CG	CG	CC	CC	CG	CG	CG	CG	CC	6	0
chr6	27848416	27848417	SNP-30118	A/C	CC	CC	AC	AC	CC	AC	CC	CC	AC	AC	CC	AC	6	0
chr6	27886075	27886076	SNP-30119	T/C	CC	CC	CT	CC	CC	CT	CC	CC	CT	CC	CC	CT	6	0
chr6	28180580	28180581	SNP-30122	A/G	GG	GG	AA	GG	GG	AG	GG	GG	AA	GG	GG	AG	6	0
chr6	28469894	28469895	SNP-30124	C/T	TT	TT	CT	TT	TT	CT	TT	TT	CT	TT	TT	CT	6	0
chr6	28475601	28475602	SNP-30125	G/C	CC	CC	CG	CC	CC	CG	CC	CC	CG	CC	CC	CG	6	0
chr6	29064394	29064395	SNP-30130	G/A	AA	AG	AG	AA	AG	AA	AA	AG	AG	AA	AG	AA	6	0
chr6	29451967	29451968	SNP-30135	T/G	TT	GT	GT	TT	GT	TT	TT	GT	GT	TT	GT	TT	6	0
chr6	29756355	29756356	SNP-30142	C/T	CT	TT	TT	CT	CT	CT	CT	TT	TT	CT	CT	CT	6	0
chr6	29772430	29772431	SNP-30148	C/T	CT	TT	CT	CC	CT	CC	CT	TT	CT	CC	CT	CC	6	0
chr6	29778421	29778422	SNP-30155	A/G	GG	GG	AG	GG	GG	GG	GG	GG	AG	GG	GG	GG	6	0
chr6	29828939	29828940	SNP-30165	G/C	CC	CC	CG	CC	CC	CC	CC	CC	CG	CC	CC	CC	6	0
chr6	30089165	30089166	SNP-30177	C/T	TT	TT	TT	CT	TT	TT	TT	TT	TT	CT	TT	TT	6	0
chr6	30295142	30295143	SNP-30188	A/T	AT	TT	AT	AT	AT	AT	AT	TT	AT	AT	AT	AT	6	0
chr6	30433509	30433510	SNP-30191	C/T	CT	CT	CC	CC	CC	CC	CT	CT	CC	CC	CC	CC	6	0
chr6	30440533	30440534	SNP-30192	G/T	GT	GT	GT	GT	GG	TT	GT	GT	GT	GT	GG	TT	6	0
chr6	30452440	30452441	SNP-30194	T/A	AT	AT	TT	AT	TT	TT	AT	AT	TT	AT	TT	TT	6	0
chr6	30473718	30473719	SNP-30197	T/C	CT	CT	TT	CT	TT	CT	CT	CT	TT	CT	TT	CT	6	0
chr6	30529375	30529376	SNP-30198	T/C	CC	CC	CC	CT	CC	CT	CC	CC	CC	CT	CC	CT	6	0
chr6	30529595	30529596	SNP-30201	T/C	CT	CT	TT	TT	TT	TT	CT	CT	TT	0	TT	TT	5	0
chr6	30904362	30904363	SNP-30206	C/T	TT	CT	TT	TT	CT	TT	TT	CT	TT	TT	CT	TT	6	0
chr6	31120241	31120242	SNP-30220	C/G	CC	CG	CC	CC	CC	CC	CC	CG	CC	0	CC	CC	5	0
chr6	31144761	31144762	SNP-30228	G/A	AA	AG	GG	AG	AG	AG	AA	AG	GG	AG	AG	AG	6	0
chr6	31213391	31213392	SNP-30244	G/A	GG	AA	AG	AA	AG	AG	GG	AA	AG	AA	AG	AG	6	0
chr6	31269188	31269189	SNP-30248	G/T	GG	TT	GG	GG	GT	GG	GG	TT	GG	GG	GT	GG	6	0
chr6	31269207	31269208	SNP-30249	A/G	AA	GG	GG	0	AG	AG	AA	GG	GG	AG	AG	AG	5	0
chr6	31381992	31381993	SNP-30256	A/G	AG	GG	GG	GG	GG	GG	AG	GG	GG	GG	GG	GG	6	0
chr6	31382005	31382006	SNP-30257	T/C	CT	CC	CT	CC	CC	CC	CT	CC	0	CC	CC	CC	5	0
chr6	31442799	31442800	SNP-30260	T/A	TT	AT	TT	TT	TT	TT	TT	AT	TT	TT	TT	TT	6	0
chr6	31442830	31442831	SNP-30261	T/G	GG	GG	GT	GG	GG	GT	GT	GT	GT	GG	GT	GT	3	3
chr6	31442842	31442843	SNP-30262	T/G	GT	GT	GT	GG	GT	GT	GT	GT	GT	GG	GT	GT	6	0
chr6	31442855	31442856	SNP-30263	C/A	AA	AA	AC	AA	AA	AA	AA	AA	AC	AA	AA	AA	6	0
chr6	31517583	31517584	SNP-30270	A/G	GG	GG	GG	AG	GG	AG	GG	GG	0	AG	GG	AG	5	0
chr6	31518502	31518503	SNP-30272	T/C	CC	CT	CT	CT	CT	CT	CC	CT	CT	CT	CT	CT	6	0
chr6	31650286	31650287	SNP-30284	C/T	CT	TT	TT	TT	TT	TT	CT	TT	TT	TT	TT	TT	6	0
chr6	31674485	31674486	SNP-30288	A/G	GG	GG	GG	AG	GG	AG	GG	GG	GG	AG	GG	AG	6	0
chr6	32172703	32172704	SNP-30298	C/T	CT	TT	TT	TT	CT	TT	CT	TT	TT	TT	CT	TT	6	0
chr6	32491387	32491388	SNP-30320	T/G	GT	GG	GG	GG	GT	GG	GT	GG	GG	GG	GT	GG	6	0
chr6	32491418	32491419	SNP-30321	G/T	GT	TT	TT	TT	GT	TT	GT	TT	TT	TT	GT	TT	6	0
chr6	32698388	32698389	SNP-30337	A/G	AG	GG	GG	GG	AG	GG	0	GG	GG	GG	AG	GG	5	0
chr6	32768000	32768001	SNP-30344	C/T	CT	TT	CC	CT	TT	CT	CT	TT	CC	CT	TT	CT	6	0
chr6	32768028	32768029	SNP-30345	C/T	CT	TT	CC	CT	TT	CT	CT	TT	CC	CT	TT	CT	6	0
chr6	32776503	32776504	SNP-30350	T/C	CT	CC	CT	CT	CC	CC	CT	CC	CT	CT	CC	CC	6	0
chr6	32914553	32914554	SNP-30360	T/C	CC	0	CT	CC	CC	CC	CT	CT	CT	CC	CC	CC	4	1
chr6	32929836	32929837	SNP-30363	A/C	CC	0	AC	0	0	CC	CC	CC	AC	CC	0	CC	3	0
chr6	32961584	32961585	SNP-30364	A/G	AG	GG	AG	AG	GG	GG	AG	GG	AG	AG	GG	GG	6	0
chr6	33060721	33060722	SNP-30369	G/A	AA	AA	AG	AA	AA	AG	AA	AA	AG	AA	AA	AG	6	0
chr6	33158631	33158632	SNP-30373	A/G	GG	GG	AG	AG	GG	GG	GG	GG	AG	AG	GG	GG	6	0
chr6	33158660	33158661	SNP-30374	G/A	AA	AA	AG	AG	AA	AA	AA	AA	AG	0	AA	AA	5	0
chr6	33167973	33167974	SNP-30378	G/T	TT	TT	GT	GT	TT	TT	TT	TT	GT	GT	TT	TT	6	0
chr6	33467119	33467120	SNP-30403	G/A	AG	AA	AA	AG	AG	AA	AG	AA	AA	AG	AG	AA	6	0
chr6	33589181	33589182	SNP-30405	G/A	AA	AG	AG	AA	AA	AG	AA	AG	AG	AA	AA	AG	6	0
chr6	33654814	33654815	SNP-30406	C/T	CT	TT	CT	CT	CT	CT	CT	TT	CT	0	CT	0	4	0
chr6	33661557	33661558	SNP-30407	T/C	CT	CC	CT	CT	CT	TT	CT	CC	CT	CT	CT	TT	6	0
chr6	33776347	33776348	SNP-30412	G/A	AG	AA	GG	AG	AG	GG	AG	AA	GG	AG	AG	GG	6	0
chr6	33778347	33778348	SNP-30413	A/G	AG	GG	AA	AG	AG	AA	AG	GG	AA	AG	AG	AA	6	0
chr6	33778383	33778384	SNP-30414	C/T	CT	TT	CC	CT	CT	CC	CT	TT	CC	CT	CT	CC	6	0
chr6	33844467	33844468	SNP-30419	G/A	AA	AA	GG	AA	AA	AG	AA	AA	GG	AA	AA	AG	6	0
chr6	34138765	34138766	SNP-30422	A/G	AG	GG	AG	AG	AG	AG	AG	GG	AG	AG	AG	AG	6	0
chr6	34230500	34230501	SNP-30431	A/G	AG	AA	AG	GG	AA	GG	AG	AA	AG	GG	AA	GG	6	0
chr6	34302843	34302844	SNP-30434	T/C	CT	TT	TT	TT	CT	TT	CT	TT	TT	TT	CT	TT	6	0
chr6	34659311	34659312	SNP-30436	C/A	AC	AA	AC	AC	AA	CC	AC	AA	AC	AC	AA	CC	6	0
chr6	35058251	35058252	SNP-30438	G/T	GT	TT	GT	TT	TT	GT	GT	TT	GT	TT	TT	GT	6	0
chr6	35833409	35833410	SNP-30451	A/C	CC	AA	AC	AC	AC	AA	CC	AA	AC	AC	AC	AA	6	0
chr6	36733249	36733250	SNP-30464	C/T	TT	CT	CT	CC	TT	CT	TT	CT	CT	CC	TT	CT	6	0
chr6	36756341	36756342	SNP-30466	C/T	TT	TT	TT	CT	TT	TT	TT	TT	TT	CT	TT	TT	6	0
chr6	36961520	36961521	SNP-30480	G/A	GG	AA	AG	AA	AG	AG	GG	AA	AG	AA	AG	AG	6	0
chr6	37135209	37135210	SNP-30486	T/C	TT	TT	CC	TT	TT	CT	TT	TT	CC	TT	TT	CT	6	0
chr6	37401710	37401711	SNP-30490	A/G	AG	AA	AA	AA	AG	AA	AG	AA	AA	AA	AG	AA	6	0
chr6	37401741	37401742	SNP-30491	T/G	GT	TT	TT	TT	GT	TT	GT	TT	TT	TT	GT	TT	6	0
chr6	37817896	37817897	SNP-30510	T/A	AT	TT	AT	AA	TT	AT	AT	TT	AT	AA	TT	AT	6	0
chr6	38355368	38355369	SNP-30512	G/C	CC	CC	CG	CC	CC	CG	CC	CC	CG	CC	CC	CG	6	0
chr6	39423769	39423770	SNP-30528	A/C	CC	AC	CC	AC	AC	CC	CC	AC	CC	AC	AC	CC	6	0
chr6	39437897	39437898	SNP-30529	T/C	CC	CT	CC	CT	CT	CC	CC	CT	CC	CT	CT	CC	6	0
chr6	40880948	40880949	SNP-30542	T/C	CC	CT	CT	CC	CC	CT	CC	CT	CT	CC	CC	CT	6	0
chr6	41266697	41266698	SNP-30549	T/C	CT	CC	CC	CT	CC	CC	CT	CC	CC	CT	CC	CC	6	0
chr6	41759424	41759425	SNP-30559	G/C	CG	0	CC	0	0	CC	CG	CG	CC	CG	CG	CC	3	0
chr6	41922737	41922738	SNP-30564	G/A	AG	GG	AG	AG	GG	AG	AG	GG	AG	AG	0	AG	5	0
chr6	42120136	42120137	SNP-30568	T/C	CT	CT	CC	TT	CC	CT	CT	CT	CC	TT	CC	CT	6	0
chr6	42242386	42242387	SNP-30571	C/T	CC	CT	CT	CC	CC	CT	CC	CT	CT	CC	CC	CT	6	0
chr6	42895581	42895582	SNP-30583	C/G	GG	CG	GG	GG	GG	GG	GG	CG	GG	GG	GG	GG	6	0
chr6	43219422	43219423	SNP-30585	C/T	TT	TT	CC	TT	TT	CT	TT	TT	CC	TT	TT	CT	6	0
chr6	43850603	43850604	SNP-30599	C/T	CT	CC	TT	TT	CT	TT	CT	CC	TT	TT	CT	TT	6	0
chr6	44027139	44027140	SNP-30601	A/G	GG	GG	AG	AA	GG	AG	GG	GG	AG	AA	GG	AG	6	0
chr6	44299897	44299898	SNP-30607	C/A	CC	CC	AC	CC	CC	CC	CC	CC	AC	CC	CC	CC	6	0
chr6	46006291	46006292	SNP-30630	G/A	AA	AG	AG	AG	AG	AG	AA	AG	AG	AG	AG	AG	6	0
chr6	46486219	46486220	SNP-30635	G/T	GG	GG	GG	GT	GG	GT	GG	GG	GG	GT	GG	GT	6	0
chr6	47856693	47856694	SNP-30644	T/C	CT	TT	CC	CT	TT	CT	CT	TT	CC	CT	TT	CT	6	0
chr6	48225643	48225644	SNP-30648	G/C	GG	CG	GG	CG	CG	CG	GG	CG	GG	CG	CG	CG	6	0
chr6	50260838	50260839	SNP-30652	G/A	GG	AG	GG	GG	AG	GG	GG	AG	GG	GG	AG	GG	6	0
chr6	50891946	50891947	SNP-30655	G/C	CC	CC	CG	CC	CC	CC	CC	CC	CG	CC	CC	CC	6	0
chr6	51542532	51542533	SNP-30658	T/G	GG	GG	GG	TT	GG	GT	GG	GG	GG	TT	GG	GT	6	0
chr6	51542580	51542581	SNP-30659	C/G	GG	GG	GG	CC	GG	CG	GG	GG	GG	CC	GG	CG	6	0
chr6	51726557	51726558	SNP-30660	A/G	GG	AG	AG	GG	GG	AG	GG	AG	AG	GG	GG	AG	6	0
chr6	51907124	51907125	SNP-30664	C/T	TT	CT	CT	CC	TT	CT	TT	CT	CT	CC	TT	CT	6	0
chr6	52179973	52179974	SNP-30666	A/G	AG	AG	AA	GG	AG	AG	AG	AG	AA	AG	AG	AG	5	1
chr6	52636076	52636077	SNP-30678	A/G	AA	AG	GG	GG	AA	GG	AA	AG	GG	GG	AA	GG	6	0
chr6	53410497	53410498	SNP-30685	A/G	GG	AG	GG	GG	AG	GG	GG	AG	GG	GG	AG	GG	6	0
chr6	53701527	53701528	SNP-30691	T/C	CT	CC	CT	CC	CC	CT	CT	CC	CT	CC	CC	CT	6	0
chr6	53708003	53708004	SNP-30693	A/G	AG	AG	AA	AG	AG	AG	AG	AG	AA	AG	AG	AG	6	0
chr6	53929034	53929035	SNP-30697	G/C	CC	CG	CG	CG	CG	CG	CC	CG	CG	CG	CG	CG	6	0
chr6	54965737	54965738	SNP-30701	A/G	AG	AG	GG	AG	GG	AG	AG	AG	GG	AG	GG	AG	6	0
chr6	56026694	56026695	SNP-30706	A/G	GG	AA	AG	AG	AG	AA	GG	AA	AG	AG	AG	AA	6	0
chr6	57297442	57297443	SNP-30714	T/G	GG	TT	TT	GG	GT	GT	GG	TT	TT	GG	GT	GT	6	0
chr6	57297518	57297519	SNP-30715	A/T	AT	AA	TT	TT	AA	TT	AT	AA	TT	TT	AA	TT	6	0
chr6	57647492	57647493	SNP-30748	T/C	CT	CC	CC	CC	CC	CC	CT	CC	CC	CC	CC	CC	6	0
chr6	65272178	65272179	SNP-30789	T/G	GT	GT	GG	GT	TT	GG	GT	GT	GG	GT	TT	GG	6	0
chr6	69339276	69339277	SNP-30802	C/G	GG	CG	CG	CG	CG	CG	GG	CG	CG	CG	CG	CG	6	0
chr6	69734837	69734838	SNP-30806	G/A	AA	AA	GG	AA	AA	AG	AA	AA	GG	AA	AA	AG	6	0
chr6	71138096	71138097	SNP-30816	G/T	GT	GT	TT	GT	GT	GT	GT	GT	TT	GT	GT	GT	6	0
chr6	72300432	72300433	SNP-30822	G/A	AA	AG	AG	AA	AG	AA	AA	AG	AG	AA	AG	AA	6	0
chr6	72388581	72388582	SNP-30825	T/C	CT	CT	CC	CT	CC	CT	CT	CT	CC	CT	CC	CT	6	0
chr6	73178709	73178710	SNP-30833	A/G	GG	GG	AG	AG	GG	AA	GG	GG	AG	AG	GG	AA	6	0
chr6	74377111	74377112	SNP-30840	A/T	TT	TT	AT	TT	TT	AT	TT	TT	AT	TT	TT	AT	6	0
chr6	74857970	74857971	SNP-30857	A/G	GG	AG	GG	AG	GG	GG	GG	AG	GG	AG	GG	GG	6	0
chr6	75980324	75980325	SNP-30862	G/A	AG	AG	AG	AG	GG	AG	AG	AG	AG	AG	GG	AG	6	0
chr6	76293108	76293109	SNP-30863	T/C	CC	CC	CC	CT	CC	CT	CC	CC	CC	CT	CC	CT	6	0
chr6	76698725	76698726	SNP-30867	G/T	GT	TT	GT	GG	GT	GT	GT	TT	GT	GG	GT	GT	6	0
chr6	77117958	77117959	SNP-30868	A/G	AG	AG	AG	AA	AA	AA	AG	AG	AG	AA	AA	AA	6	0
chr6	78232560	78232561	SNP-30873	T/C	TT	CT	CT	CC	TT	CT	TT	CT	CT	CC	TT	CT	6	0
chr6	81104854	81104855	SNP-30898	G/A	GG	GG	GG	AG	GG	AG	0	GG	GG	AG	GG	AG	5	0
chr6	81509102	81509103	SNP-30902	A/G	AG	GG	GG	AG	AG	GG	AG	GG	GG	AG	AG	GG	6	0
chr6	82944782	82944783	SNP-30906	A/G	GG	GG	AG	AG	GG	AG	GG	GG	AG	AG	GG	AG	6	0
chr6	84281481	84281482	SNP-30916	T/C	CC	CC	CC	CT	CC	CC	CC	CC	CC	CT	CC	CC	6	0
chr6	85781996	85781997	SNP-30926	T/C	CT	CC	CC	CC	CT	CC	CT	CC	CC	CC	CT	CC	6	0
chr6	87703637	87703638	SNP-30934	T/C	CC	CC	CC	CT	CC	CT	CC	CC	CC	CT	CC	CT	6	0
chr6	88159718	88159719	SNP-30939	T/C	CT	TT	TT	TT	CT	TT	CT	TT	TT	TT	CT	TT	6	0
chr6	88711277	88711278	SNP-30944	T/A	AA	AA	AA	AT	AA	AT	AA	AA	AA	AT	AA	AT	6	0
chr6	88946449	88946450	SNP-30951	C/T	CC	TT	CT	CT	CT	CT	CC	TT	CT	0	CT	CT	5	0
chr6	88946464	88946465	SNP-30952	G/A	AG	AA	AG	AG	AG	AG	AG	AA	AG	AG	AG	AG	6	0
chr6	89248435	89248436	SNP-30956	A/G	GG	GG	AG	GG	GG	AG	GG	GG	AG	GG	GG	AG	6	0
chr6	89750116	89750117	SNP-30963	T/C	TT	CT	CC	CT	TT	CC	TT	CT	CC	CT	TT	CC	6	0
chr6	89750155	89750156	SNP-30964	T/C	CC	CT	CT	CC	CC	CC	CC	CT	CT	CC	CC	CC	6	0
chr6	90058183	90058184	SNP-30969	C/T	TT	CT	TT	TT	TT	TT	TT	CT	TT	TT	TT	TT	6	0
chr6	91053489	91053490	SNP-30977	G/A	AG	AA	AA	AG	AA	AA	AG	AA	AA	AG	AA	AA	6	0
chr6	91468074	91468075	SNP-30983	G/A	AG	AG	AG	GG	AA	GG	AG	AG	AG	GG	AA	GG	6	0
chr6	92042948	92042949	SNP-30986	C/G	GG	CG	GG	GG	CG	GG	GG	CG	GG	GG	CG	GG	6	0
chr6	92251668	92251669	SNP-30988	T/G	TT	GT	TT	GG	TT	GT	TT	GT	TT	GG	TT	GT	6	0
chr6	96421496	96421497	SNP-30995	G/A	AA	AG	AA	AG	AG	AA	AA	AG	AA	AG	AG	AA	6	0
chr6	97271046	97271047	SNP-31006	T/G	GG	GG	GG	GT	GG	GG	GG	GG	GG	GT	GG	GG	6	0
chr6	97608626	97608627	SNP-31008	C/T	CT	TT	CT	TT	TT	CT	CT	TT	CT	TT	TT	CT	6	0
chr6	97608677	97608678	SNP-31009	C/T	CT	TT	TT	TT	TT	TT	CT	TT	TT	TT	TT	TT	6	0
chr6	97991794	97991795	SNP-31011	A/G	AG	AA	AA	AA	AG	AA	AG	AA	AA	AA	AG	AA	6	0
chr6	99706803	99706804	SNP-31016	A/G	GG	AG	AG	AG	GG	AG	GG	AG	AG	AG	GG	AG	6	0
chr6	99774526	99774527	SNP-31018	T/A	AA	AT	AA	AA	AT	AA	AA	AT	AA	AA	AT	AA	6	0
chr6	99904708	99904709	SNP-31019	T/C	CC	CC	CT	CC	CC	CT	CC	CC	CT	CC	CC	CT	6	0
chr6	100075579	100075580	SNP-31023	T/C	CC	CC	CT	CC	CC	CT	CC	CC	CT	CC	CC	CT	6	0
chr6	101219065	101219066	SNP-31035	G/A	AG	AG	AG	AG	AA	AG	AG	AG	AG	AG	AA	AG	6	0
chr6	103827839	103827840	SNP-31041	C/A	AC	AA	AA	AC	AA	AA	AC	AA	AA	AC	AA	AA	6	0
chr6	105237793	105237794	SNP-31048	T/C	CT	CC	CC	CT	CT	CT	CT	CC	CC	CT	CT	CT	6	0
chr6	105985960	105985961	SNP-31050	C/T	TT	CT	CT	CT	TT	CC	TT	CT	CT	CT	TT	CC	6	0
chr6	106055455	106055456	SNP-31052	A/G	GG	GG	AG	GG	GG	AG	GG	GG	AG	GG	GG	AG	6	0
chr6	106999683	106999684	SNP-31058	G/A	AA	AG	AG	AG	AA	AA	AA	AG	AG	AG	AA	AA	6	0
chr6	106999733	106999734	SNP-31060	C/T	TT	CT	CT	CT	TT	TT	TT	CT	CT	CT	TT	TT	6	0
chr6	107001034	107001035	SNP-31062	G/A	AA	AA	AA	AG	AA	AA	AA	AA	AA	AG	AA	AA	6	0
chr6	107064166	107064167	SNP-31065	A/C	CC	AC	AA	AC	CC	AC	CC	AC	AA	AC	CC	AC	6	0
chr6	108228645	108228646	SNP-31071	G/A	AG	AA	AA	AA	AA	AA	AG	AA	AA	AA	AA	AA	6	0
chr6	108881664	108881665	SNP-31077	G/A	AG	AG	AG	AA	AA	AG	AG	AG	AG	AA	AA	AG	6	0
chr6	109869292	109869293	SNP-31084	C/A	AA	AC	AA	AA	AA	AA	AA	AC	AA	AA	AA	AA	6	0
chr6	110294015	110294016	SNP-31086	T/C	CC	TT	TT	CC	CT	CT	CC	TT	TT	CC	CT	CT	6	0
chr6	111427729	111427730	SNP-31091	G/A	AA	AA	AG	AA	AA	AA	AA	AA	AG	AA	AA	AA	6	0
chr6	111485341	111485342	SNP-31092	A/C	CC	AC	AC	CC	CC	CC	CC	AC	AC	CC	CC	CC	6	0
chr6	111485421	111485422	SNP-31093	A/G	GG	AG	AG	GG	GG	GG	GG	AG	AG	GG	GG	GG	6	0
chr6	112608160	112608161	SNP-31106	C/A	CC	AC	AC	AC	CC	AC	CC	AC	AC	AC	CC	AC	6	0
chr6	112608229	112608230	SNP-31107	C/T	TT	CT	CT	CT	TT	CT	TT	CT	CT	CT	TT	CT	6	0
chr6	114337358	114337359	SNP-31117	G/A	AG	GG	AG	GG	AG	AG	AG	GG	AG	GG	AG	AG	6	0
chr6	114422997	114422998	SNP-31119	C/T	CT	CC	CT	TT	CT	TT	CT	CC	CT	TT	CT	TT	6	0
chr6	116539957	116539958	SNP-31125	T/C	CT	CT	TT	CT	CT	CT	CT	CT	TT	CT	CT	CT	6	0
chr6	116540027	116540028	SNP-31126	A/G	GG	GG	GG	AG	GG	GG	GG	GG	GG	AG	GG	GG	6	0
chr6	117616895	117616896	SNP-31130	T/G	GT	GT	GG	GT	TT	GT	GT	GT	GG	GT	TT	GT	6	0
chr6	118993307	118993308	SNP-31138	C/T	CT	CT	CT	CT	TT	CT	CT	CT	CT	CT	TT	CT	6	0
chr6	119865882	119865883	SNP-31159	T/A	AA	AT	AA	AA	AA	AA	AA	AT	AA	AA	AA	AA	6	0
chr6	126143164	126143165	SNP-31193	G/C	CC	CC	CG	CC	CC	CC	CC	CC	CG	CC	CC	CC	6	0
chr6	127879733	127879734	SNP-31198	A/T	AT	TT	TT	TT	TT	TT	AT	TT	TT	TT	TT	TT	6	0
chr6	129930381	129930382	SNP-31211	T/C	CC	CT	CT	CT	CT	CT	CC	CT	CT	CT	CT	CT	6	0
chr6	131112399	131112400	SNP-31231	T/C	CT	CC	CC	CC	CT	CC	CT	CC	CC	CC	CT	CC	6	0
chr6	131479755	131479756	SNP-31236	A/G	AG	AA	GG	AA	AA	AG	AG	AA	GG	AA	AA	AG	6	0
chr6	131897195	131897196	SNP-31240	G/T	TT	TT	GT	TT	TT	GT	TT	TT	GT	TT	TT	GT	6	0
chr6	132278230	132278231	SNP-31242	A/G	GG	GG	GG	AA	GG	AG	GG	GG	GG	AA	GG	AG	6	0
chr6	132286335	132286336	SNP-31243	G/A	AA	AG	AA	AA	AA	AA	AA	AG	AA	AA	AA	AA	6	0
chr6	132286353	132286354	SNP-31244	T/A	AA	AT	AA	AA	AA	AA	AA	AT	AT	AT	AA	AA	4	2
chr6	133131249	133131250	SNP-31251	C/T	TT	CT	TT	CT	TT	CT	TT	CT	TT	CT	TT	CT	6	0
chr6	133179702	133179703	SNP-31253	C/T	TT	CT	TT	CT	TT	CT	TT	CT	TT	CT	TT	CT	6	0
chr6	133193305	133193306	SNP-31254	A/G	GG	AG	GG	AG	GG	AG	GG	AG	GG	AG	GG	AG	6	0
chr6	133326037	133326038	SNP-31257	A/G	GG	GG	GG	AG	GG	AG	GG	GG	GG	AG	GG	AG	6	0
chr6	133547809	133547810	SNP-31259	G/A	GG	AA	GG	AG	AG	GG	GG	AA	GG	AG	AG	GG	6	0
chr6	133547842	133547843	SNP-31260	T/G	TT	GG	TT	GT	GT	TT	TT	GG	TT	GT	GT	TT	6	0
chr6	134486576	134486577	SNP-31269	A/G	GG	GG	AG	GG	GG	GG	GG	GG	AG	GG	GG	GG	6	0
chr6	134486968	134486969	SNP-31271	T/C	CT	CC	CC	CT	CC	CT	CT	CC	CC	CT	CC	CT	6	0
chr6	134814567	134814568	SNP-31275	T/G	GG	GT	GG	GT	GG	GG	GG	GT	GG	GT	GG	GG	6	0
chr6	135245471	135245472	SNP-31284	C/T	TT	CT	TT	TT	CT	TT	TT	CT	TT	TT	CT	TT	6	0
chr6	135869258	135869259	SNP-31287	A/G	AA	AA	AG	AA	AA	AA	AA	AA	AG	AA	AA	AA	6	0
chr6	135898932	135898933	SNP-31289	A/T	TT	TT	AT	TT	TT	TT	TT	TT	AT	TT	TT	TT	6	0
chr6	137185719	137185720	SNP-31294	C/T	TT	0	TT	CT	CT	CT	TT	CC	TT	CT	CT	CT	5	0
chr6	137403362	137403363	SNP-31296	G/A	AG	GG	AA	AA	GG	AA	AG	GG	AA	AA	GG	AA	6	0
chr6	137806905	137806906	SNP-31301	T/C	CT	TT	CT	CC	CT	CC	CT	TT	CT	CC	CT	CC	6	0
chr6	138060367	138060368	SNP-31305	T/C	CC	TT	CC	CT	CT	CT	CC	TT	CC	CT	CT	CT	6	0
chr6	138307940	138307941	SNP-31307	A/G	AG	AA	AA	AA	AG	AA	AG	AA	AA	AA	AG	AA	6	0
chr6	138951794	138951795	SNP-31323	G/A	GG	AA	AG	AA	AG	AA	GG	AA	AG	AA	AG	AA	6	0
chr6	139526983	139526984	SNP-31331	G/A	AG	AG	GG	GG	AA	GG	AG	AG	GG	GG	AA	GG	6	0
chr6	142751293	142751294	SNP-31339	A/C	CC	AC	CC	CC	CC	CC	CC	AC	CC	0	CC	CC	5	0
chr6	143055926	143055927	SNP-31341	A/G	AG	AA	AG	AG	AG	GG	AG	AA	AG	AG	AG	GG	6	0
chr6	143700552	143700553	SNP-31349	G/A	AG	AG	AA	AG	AG	AG	AG	AG	AA	AG	AG	AG	6	0
chr6	143938356	143938357	SNP-31358	A/C	AA	CC	CC	AA	AC	AC	AA	CC	CC	AA	AC	AC	6	0
chr6	143955394	143955395	SNP-31363	C/A	AC	AA	AA	AC	AC	AA	AC	AA	AA	AC	AC	AA	6	0
chr6	144376463	144376464	SNP-31367	T/A	AA	AT	AA	AT	AA	AT	AA	AT	AA	AT	AA	0	5	0
chr6	144579629	144579630	SNP-31373	C/T	CC	TT	CT	0	0	CT	CC	TT	CT	CT	CT	CT	4	0
chr6	145816376	145816377	SNP-31377	C/A	AC	AC	CC	AC	CC	AC	AC	0	CC	AC	CC	AC	5	0
chr6	145996997	145996998	SNP-31379	C/T	TT	CC	TT	CC	CT	CT	TT	CC	TT	CC	CT	CT	6	0
chr6	147648087	147648088	SNP-31384	G/A	AA	AG	AG	AG	AG	GG	AA	AG	AG	AG	AG	GG	6	0
chr6	148333983	148333984	SNP-31386	G/A	AA	AA	AG	AA	AA	AA	AA	AA	AG	AA	AA	AA	6	0
chr6	148971559	148971560	SNP-31392	C/A	AC	AA	AC	AC	AA	AA	AC	AA	AC	AC	AA	AA	6	0
chr6	149389442	149389443	SNP-31395	T/A	AA	AT	AA	AA	AT	AA	AA	AT	AA	AA	AT	AA	6	0
chr6	149794996	149794997	SNP-31400	T/C	CT	TT	CT	CT	TT	CC	CT	TT	CT	CT	TT	CC	6	0
chr6	150109367	150109368	SNP-31410	G/A	AG	AG	AG	AG	AG	AA	AG	AG	AG	AG	AG	AA	6	0
chr6	150203563	150203564	SNP-31411	T/C	CT	CT	CT	CT	CT	CC	CT	CT	CT	CT	CT	CC	6	0
chr6	150781977	150781978	SNP-31420	A/G	AG	GG	GG	GG	GG	GG	AG	GG	GG	GG	GG	GG	6	0
chr6	151254903	151254904	SNP-31427	C/T	CT	CC	TT	CT	CT	CT	CT	CC	TT	CT	CT	CT	6	0
chr6	151268778	151268779	SNP-31428	A/G	AA	GG	GG	AG	AG	GG	AA	GG	GG	AG	AG	GG	6	0
chr6	151377387	151377388	SNP-31430	A/T	TT	TT	AT	TT	TT	TT	TT	TT	AT	TT	TT	TT	6	0
chr6	151687261	151687262	SNP-31434	C/T	TT	TT	CT	CC	TT	CT	TT	TT	CT	CC	TT	CT	6	0
chr6	152848698	152848699	SNP-31445	C/T	TT	TT	CC	TT	TT	CT	TT	TT	CC	TT	TT	CT	6	0
chr6	152915649	152915650	SNP-31446	T/C	CC	CC	CT	CT	CC	TT	CC	CC	CT	CT	CC	TT	6	0
chr6	153006097	153006098	SNP-31447	A/G	AA	AG	AG	AA	AA	AG	AA	AG	AG	AA	AA	AG	6	0
chr6	153875181	153875182	SNP-31456	T/A	AA	AT	AT	AA	AA	AT	AA	AT	AT	AA	AA	AT	6	0
chr6	154529112	154529113	SNP-31462	T/C	CC	CC	CT	CT	CC	CC	CC	CC	CT	CT	CC	CC	6	0
chr6	155611393	155611394	SNP-31470	A/G	AG	GG	GG	GG	GG	GG	AG	GG	0	GG	GG	GG	5	0
chr6	155611405	155611406	SNP-31471	G/A	AG	AG	AA	AG	GG	AG	AG	AG	0	AG	GG	AG	5	0
chr6	158008351	158008352	SNP-31491	G/A	AA	AG	GG	AG	AA	GG	AA	AG	GG	AG	AA	GG	6	0
chr6	158097827	158097828	SNP-31493	A/G	AG	AA	AA	AG	AA	AA	AG	AA	AA	AG	AA	AA	6	0
chr6	158103823	158103824	SNP-31497	A/G	AG	AG	GG	GG	AA	GG	AG	AG	GG	GG	AA	GG	6	0
chr6	158936476	158936477	SNP-31522	T/C	CC	CC	CT	CC	CC	CT	CC	CC	CT	CC	CC	CT	6	0
chr6	158970527	158970528	SNP-31528	A/G	GG	GG	GG	AG	GG	GG	GG	GG	GG	AG	GG	GG	6	0
chr6	159001416	159001417	SNP-31530	T/C	CC	CC	CT	CC	CC	CT	CC	CC	CT	CC	CC	CT	6	0
chr6	159460200	159460201	SNP-31543	G/A	AA	0	AA	GG	AG	AG	AA	GG	AA	GG	AG	AG	5	0
chr6	159475913	159475914	SNP-31544	G/C	CG	CC	CC	CC	CC	CC	CG	CC	CC	CC	CC	CC	6	0
chr6	160444567	160444568	SNP-31578	G/C	CG	CC	CG	CG	CG	CG	CG	CC	CG	CG	CG	CG	6	0
chr6	160479431	160479432	SNP-31583	A/G	GG	GG	AG	GG	GG	GG	GG	GG	AG	GG	0	GG	5	0
chr6	161074221	161074222	SNP-31600	T/G	GT	TT	GG	TT	TT	GT	GT	TT	GG	TT	TT	GT	6	0
chr6	161541782	161541783	SNP-31608	A/G	AG	GG	GG	GG	AG	GG	AG	GG	GG	GG	AG	GG	6	0
chr6	162090028	162090029	SNP-31624	T/C	CT	CT	CT	CC	CC	CC	CT	0	CT	CC	CC	CC	5	0
chr6	162264026	162264027	SNP-31627	A/C	CC	CC	CC	AC	CC	CC	CC	CC	CC	AC	CC	CC	6	0
chr6	162434026	162434027	SNP-31636	T/C	CT	CC	CT	TT	CT	CT	CT	CC	CT	TT	CT	CT	6	0
chr6	163489261	163489262	SNP-31643	C/T	TT	TT	CT	CT	TT	CT	TT	TT	CT	CT	TT	CT	6	0
chr6	166218459	166218460	SNP-31702	A/T	AT	TT	TT	AT	AT	AT	AT	TT	TT	AT	AT	AT	6	0
chr6	167186434	167186435	SNP-31753	C/T	CT	TT	TT	TT	TT	TT	CT	TT	TT	TT	TT	TT	6	0
chr6	167378444	167378445	SNP-31768	A/G	GG	AA	AG	AA	AG	AA	GG	AA	AG	AA	AG	AA	6	0
chr6	167426227	167426228	SNP-31771	G/A	AG	GG	AG	GG	GG	GG	AG	GG	AG	GG	GG	GG	6	0
chr6	168051762	168051763	SNP-31820	A/G	AG	GG	GG	AA	AG	AG	AG	GG	GG	AA	AG	AG	6	0
chr6	168111875	168111876	SNP-31822	A/G	AG	GG	GG	AA	AG	AG	AG	GG	GG	AA	AG	AG	6	0
chr6	168276635	168276636	SNP-31845	G/A	AG	AG	AG	AA	AA	AG	AG	AG	AG	AA	AA	AG	6	0
chr6	168919603	168919604	SNP-31893	T/G	GG	TT	TT	GT	GT	GT	GG	TT	TT	GT	GT	GT	6	0
chr6	169932342	169932343	SNP-31982	G/T	TT	TT	GT	TT	TT	GT	TT	TT	GT	TT	TT	GT	6	0
chr7	159283	159284	SNP-32037	C/A	AA	AC	AC	AA	AC	AC	AA	AC	AC	AA	AC	AC	6	0
chr7	219320	219321	SNP-32045	T/C	CC	CC	CC	CT	CC	CC	CC	CC	CC	CT	CC	CC	6	0
chr7	999330	999331	SNP-32111	C/G	GG	0	GG	0	GG	CG	GG	GG	GG	CG	GG	CG	4	0
chr7	1150489	1150490	SNP-32170	A/C	AC	CC	CC	AC	AC	CC	AC	CC	CC	AC	AC	CC	6	0
chr7	2106515	2106516	SNP-32258	A/G	GG	AG	AG	AG	AG	AG	GG	AG	AG	AG	AG	AG	6	0
chr7	3168682	3168683	SNP-32314	C/T	CT	CT	TT	CT	CT	CT	CT	CT	TT	CT	CT	CT	6	0
chr7	4836538	4836539	SNP-32349	A/G	AA	AG	AA	AA	AA	AA	AA	AG	AA	AA	AA	AA	6	0
chr7	5180922	5180923	SNP-32360	A/G	GG	AG	GG	GG	AG	GG	GG	GG	GG	GG	0	GG	4	1
chr7	5493237	5493238	SNP-32369	A/G	AA	GG	AG	GG	AG	GG	AA	GG	AG	GG	AG	GG	6	0
chr7	6329333	6329334	SNP-32379	T/C	CT	CC	CC	CC	CT	CC	CT	CC	CC	CC	CT	CC	6	0
chr7	6608567	6608568	SNP-32389	T/C	CC	CC	CT	CT	CC	TT	CC	CC	CT	CT	CC	TT	6	0
chr7	7188492	7188493	SNP-32402	G/T	GT	GT	GG	GT	GT	GG	GT	GT	GG	GT	GT	GG	6	0
chr7	9097593	9097594	SNP-32418	C/T	TT	CT	CC	CC	CT	CC	TT	CT	CC	CC	CT	CC	6	0
chr7	11563999	11564000	SNP-32423	G/A	AG	AG	GG	GG	AA	GG	AG	AG	GG	GG	AA	GG	6	0
chr7	13531481	13531482	SNP-32443	T/C	CT	CT	CC	CC	CC	CC	CT	CT	CC	CC	CC	CC	6	0
chr7	15013804	15013805	SNP-32446	C/G	CG	CG	CG	CC	CG	CG	CG	CG	CG	CC	CG	CG	6	0
chr7	15727178	15727179	SNP-32452	C/A	AA	AA	AC	AA	AA	AC	AA	AA	AC	AA	AA	AC	6	0
chr7	15727201	15727202	SNP-32453	T/C	TT	CT	TT	CT	TT	CT	TT	CT	TT	CT	TT	CT	6	0
chr7	17015334	17015335	SNP-32463	T/C	CT	CC	CC	CT	CT	CT	CT	CC	CC	CT	CT	CT	6	0
chr7	17713093	17713094	SNP-32471	T/C	CT	CC	CT	CC	CT	CC	CT	CC	0	CC	0	CC	4	0
chr7	18597047	18597048	SNP-32479	G/T	TT	TT	TT	GT	TT	GT	TT	TT	TT	GT	TT	GT	6	0
chr7	19593648	19593649	SNP-32487	G/A	AG	GG	AG	AG	AG	GG	AG	GG	AG	AG	AG	GG	6	0
chr7	19593686	19593687	SNP-32488	T/C	CT	TT	CT	CT	CT	TT	CT	TT	CT	CT	CT	TT	6	0
chr7	20164964	20164965	SNP-32495	A/G	GG	AG	GG	GG	AG	GG	GG	AG	GG	GG	AG	GG	6	0
chr7	20273888	20273889	SNP-32497	C/T	CT	CT	CC	TT	CC	CT	CT	CT	CC	TT	CC	CT	6	0
chr7	20408987	20408988	SNP-32500	C/G	CG	CC	CC	CG	CC	CC	CG	CC	CC	CG	CC	CC	6	0
chr7	20654566	20654567	SNP-32503	G/C	CG	CG	CC	CG	CG	CG	CG	CG	CC	CG	CG	CG	6	0
chr7	21987833	21987834	SNP-32513	T/C	CT	TT	TT	CT	TT	TT	CT	TT	TT	CT	TT	TT	6	0
chr7	22100901	22100902	SNP-32518	T/A	AT	AT	TT	TT	AA	TT	AT	AT	TT	TT	AA	TT	6	0
chr7	22440536	22440537	SNP-32520	C/A	AA	AC	AA	CC	AA	AC	0	0	AA	CC	AA	0	3	0
chr7	22495186	22495187	SNP-32524	A/G	AG	GG	GG	GG	AG	GG	AG	GG	GG	GG	AG	GG	6	0
chr7	22734743	22734744	SNP-32530	T/C	CC	CT	CT	CC	CT	CT	CC	CT	CT	CC	CT	CT	6	0
chr7	22734773	22734774	SNP-32531	T/G	GG	GT	GT	GG	GT	GT	GG	GT	GT	GG	GT	GT	6	0
chr7	23020529	23020530	SNP-32538	C/G	GG	GG	CG	GG	GG	GG	GG	GG	CG	GG	GG	GG	6	0
chr7	23553169	23553170	SNP-32547	T/C	CC	CT	CC	CC	CC	CC	CC	CT	CC	CC	CC	CC	6	0
chr7	24011824	24011825	SNP-32555	G/A	AG	AG	GG	GG	GG	GG	AG	AG	GG	GG	GG	GG	6	0
chr7	24291194	24291195	SNP-32558	G/A	AA	AA	AG	0	AA	AG	AA	AA	AG	AG	AA	AG	5	0
chr7	24324627	24324628	SNP-32561	T/G	GT	TT	GG	GG	TT	GG	GT	TT	GG	GG	TT	GG	6	0
chr7	24826524	24826525	SNP-32564	C/G	CC	CC	CG	CG	CC	GG	CC	CC	CG	CG	CC	GG	6	0
chr7	25265929	25265930	SNP-32570	T/A	AA	AT	AA	AA	AA	AA	AA	AT	AA	AA	AA	AA	6	0
chr7	25572249	25572250	SNP-32574	C/A	AC	AC	CC	AC	AC	CC	AC	AC	CC	AC	AC	CC	6	0
chr7	25861245	25861246	SNP-32579	C/T	CC	CC	CC	CT	CC	CC	CC	CC	CC	CT	CC	CC	6	0
chr7	25956044	25956045	SNP-32583	G/T	GT	GT	GG	TT	TT	GT	GT	GT	GG	TT	TT	GT	6	0
chr7	25974757	25974758	SNP-32586	C/T	CT	CC	CC	CC	CT	CC	CT	CC	CC	CC	CT	CC	6	0
chr7	26123759	26123760	SNP-32587	C/G	CG	CG	CG	CG	GG	CG	CG	CG	CG	CG	GG	CG	6	0
chr7	26158222	26158223	SNP-32589	C/T	CT	TT	CT	CT	CT	CT	CT	CT	CT	CT	CT	CT	5	1
chr7	28370448	28370449	SNP-32614	G/A	AA	AG	AA	AA	AG	AA	AA	AG	AA	AA	AG	AA	6	0
chr7	28395767	28395768	SNP-32615	G/A	AG	AG	AA	AG	GG	AG	AG	AG	AA	AG	GG	AG	6	0
chr7	29250665	29250666	SNP-32623	C/G	CC	CG	CC	CG	CG	CG	CC	CG	CC	CG	CG	CG	6	0
chr7	29303493	29303494	SNP-32625	G/A	AA	AG	AA	AA	AA	AA	AA	AG	AA	AA	AA	AA	6	0
chr7	29595470	29595471	SNP-32629	A/G	AA	AG	AG	AG	AA	AA	AA	AG	AG	AG	AA	AA	6	0
chr7	30555133	30555134	SNP-32647	A/G	AA	AA	AA	AG	AA	AA	AA	AA	AA	AG	AA	AA	6	0
chr7	30746741	30746742	SNP-32649	T/C	CC	CC	CC	TT	CC	CT	CC	CC	CC	TT	CC	CT	6	0
chr7	31379665	31379666	SNP-32662	A/T	TT	AT	TT	TT	AT	TT	TT	AT	TT	AT	AT	TT	5	1
chr7	31494909	31494910	SNP-32665	A/T	AT	AT	AT	TT	TT	AT	AT	AT	AT	TT	TT	AT	6	0
chr7	31742767	31742768	SNP-32669	C/T	TT	CT	CT	TT	TT	TT	TT	CT	CT	TT	TT	TT	6	0
chr7	31750560	31750561	SNP-32670	A/C	AA	AC	AA	AA	AA	AA	AA	AC	AA	AA	AA	AA	6	0
chr7	33113561	33113562	SNP-32686	C/T	CT	CC	CC	TT	CC	CT	CT	CC	CC	TT	CC	CT	6	0
chr7	33722920	33722921	SNP-32698	T/G	GG	GT	GG	GG	GT	GG	GG	GT	GG	GG	GT	GG	6	0
chr7	33901600	33901601	SNP-32700	C/T	CT	CC	CT	CC	CC	CC	CT	CC	CT	CC	CC	CC	6	0
chr7	34436708	34436709	SNP-32707	A/G	AG	AG	AG	GG	AG	AG	AG	AG	AG	GG	AG	AG	6	0
chr7	35721282	35721283	SNP-32720	C/G	CG	GG	GG	GG	GG	GG	CG	GG	GG	GG	GG	GG	6	0
chr7	37214789	37214790	SNP-32735	C/T	CT	TT	CT	CC	CT	CT	CT	TT	CT	CC	CT	CT	6	0
chr7	37349044	37349045	SNP-32736	A/G	AG	AG	AG	AG	AA	AA	AG	AG	AG	AG	AA	AA	6	0
chr7	37501888	37501889	SNP-32742	A/G	GG	AG	AG	AA	AG	AA	GG	AG	AG	AA	AG	AA	6	0
chr7	37738563	37738564	SNP-32744	G/C	CC	CG	CG	CG	CG	CG	CC	CG	CG	CG	CG	CG	6	0
chr7	37924813	37924814	SNP-32749	A/G	AG	AG	GG	GG	AG	GG	AG	AG	GG	GG	AG	GG	6	0
chr7	38076949	38076950	SNP-32752	G/A	AA	GG	GG	AG	AG	AG	AA	GG	GG	AG	AG	AG	6	0
chr7	38228856	38228857	SNP-32756	G/A	AG	AG	GG	AG	AA	AG	AG	AG	GG	AG	AA	AG	6	0
chr7	38337316	38337317	SNP-32761	G/A	AA	AA	AG	AA	AA	AG	AA	AA	AG	AA	AA	AG	6	0
chr7	38458184	38458185	SNP-32771	C/T	TT	TT	CC	CT	TT	CT	TT	TT	CC	CT	TT	CT	6	0
chr7	40686931	40686932	SNP-32791	G/A	AG	AA	AG	AA	AG	AA	AG	AA	AG	AA	AG	AA	6	0
chr7	41322021	41322022	SNP-32794	T/A	AA	AT	AA	AT	AT	AT	AA	AT	AA	AT	AT	AT	6	0
chr7	41322063	41322064	SNP-32795	G/A	AA	AG	AA	AG	AG	AG	AA	AG	AA	AG	AG	AG	6	0
chr7	41606058	41606059	SNP-32798	G/A	AA	AG	AG	AA	AG	AG	AA	0	AG	AA	AG	0	4	0
chr7	41986098	41986099	SNP-32805	A/T	AT	AT	TT	AT	AT	AT	AT	AT	TT	AT	AT	AT	6	0
chr7	43845261	43845262	SNP-32816	T/C	CT	CT	TT	TT	TT	TT	CT	CT	TT	TT	TT	TT	6	0
chr7	44928374	44928375	SNP-32836	C/T	CT	CC	CT	CC	CC	CC	CT	CC	CT	CC	CC	CC	6	0
chr7	45184573	45184574	SNP-32855	T/C	TT	CT	CC	TT	TT	CT	0	CT	CC	0	TT	CT	4	0
chr7	45878326	45878327	SNP-32874	G/A	AG	AA	AA	AA	AA	AA	AG	AA	AA	AA	AA	AA	6	0
chr7	46160723	46160724	SNP-32885	G/A	AA	AG	AG	AA	AG	AA	AA	AG	AG	AA	AG	AA	6	0
chr7	47095159	47095160	SNP-32888	C/T	TT	CT	TT	TT	CT	TT	TT	CT	TT	TT	CT	TT	6	0
chr7	47186500	47186501	SNP-32893	A/T	TT	AT	TT	TT	TT	TT	TT	AT	TT	TT	TT	TT	6	0
chr7	47272493	47272494	SNP-32894	C/A	CC	AC	AA	AA	CC	AA	CC	AC	AA	AA	CC	AA	6	0
chr7	47899459	47899460	SNP-32911	C/G	CG	GG	CG	CC	CG	CC	CG	GG	CG	CC	CG	CC	6	0
chr7	47975190	47975191	SNP-32912	G/A	AG	AG	AG	AG	GG	GG	AG	AG	AG	AG	GG	GG	6	0
chr7	48041481	48041482	SNP-32914	C/G	CG	GG	CG	CC	0	CG	CG	CG	CG	0	GG	CG	3	1
chr7	48041508	48041509	SNP-32915	T/C	CT	CT	CT	0	0	CT	CT	CT	CT	TT	CC	CT	4	0
chr7	48093718	48093719	SNP-32917	T/C	CT	CT	CT	CC	TT	CT	CT	CT	CT	CC	TT	CT	6	0
chr7	48426884	48426885	SNP-32919	T/A	AA	AA	TT	AA	AA	AT	AA	AA	TT	AA	AA	AT	6	0
chr7	50503426	50503427	SNP-32939	A/G	AG	GG	GG	GG	AG	GG	AG	GG	GG	GG	AG	GG	6	0
chr7	50700809	50700810	SNP-32944	A/G	GG	GG	AA	AG	GG	AG	GG	GG	AA	AG	GG	AG	6	0
chr7	51198141	51198142	SNP-32947	T/C	CT	CC	CC	CC	CT	CC	CT	CC	CC	CC	CT	CC	6	0
chr7	55629146	55629147	SNP-32987	G/A	GG	AG	AA	AA	GG	AA	GG	AG	AA	AA	GG	AA	6	0
chr7	63723133	63723134	SNP-33004	C/A	AC	CC	CC	AA	AC	AC	AC	CC	CC	AA	AC	AC	6	0
chr7	63892225	63892226	SNP-33007	T/G	TT	TT	GT	GT	TT	TT	TT	TT	GT	GT	TT	TT	6	0
chr7	67165829	67165830	SNP-33028	C/T	TT	CT	CC	CT	CT	CT	TT	CT	CC	CT	CT	CT	6	0
chr7	67279604	67279605	SNP-33029	A/G	AG	GG	AG	AG	AG	AG	AG	GG	AG	AG	AG	AG	6	0
chr7	69144048	69144049	SNP-33036	G/A	AA	AG	AA	AA	AG	AA	AA	AG	AA	AA	AG	AA	6	0
chr7	69932258	69932259	SNP-33047	C/A	AA	AC	AA	AA	AA	AA	AA	AC	AA	AA	AA	AA	6	0
chr7	71597253	71597254	SNP-33054	C/G	GG	GG	CG	GG	GG	GG	GG	GG	CG	GG	GG	GG	6	0
chr7	71855065	71855066	SNP-33057	C/T	TT	CT	TT	CC	TT	CT	TT	CT	TT	CC	TT	CT	6	0
chr7	72918626	72918627	SNP-33067	T/G	GT	TT	GT	GT	GT	TT	GT	TT	GT	GT	GT	TT	6	0
chr7	75439802	75439803	SNP-33084	A/G	GG	GG	AG	GG	GG	GG	GG	GG	AG	GG	GG	GG	6	0
chr7	77507753	77507754	SNP-33117	C/T	TT	CT	CC	TT	CT	CT	TT	CT	CC	TT	0	CT	5	0
chr7	77507790	77507791	SNP-33118	T/G	GG	GT	TT	GG	GT	GT	GG	GT	TT	GG	GT	GT	6	0
chr7	79895920	79895921	SNP-33126	T/C	CT	CC	CT	CC	CT	CC	CT	CC	CT	CC	CT	CC	6	0
chr7	81948927	81948928	SNP-33136	C/T	CC	CC	CT	CT	CC	CC	CC	CC	CT	CT	CT	CC	5	1
chr7	89765551	89765552	SNP-33166	C/T	CT	TT	TT	CT	TT	TT	CT	TT	TT	CT	TT	TT	6	0
chr7	89765607	89765608	SNP-33167	G/A	AA	AG	AA	AA	AA	AA	AA	AG	AA	AA	AA	AA	6	0
chr7	89813855	89813856	SNP-33168	A/T	AA	AA	AT	AA	AA	AA	AA	AA	AT	AA	AA	AA	6	0
chr7	89922853	89922854	SNP-33171	G/C	CG	CC	CC	CG	CC	CC	CG	CC	CC	CG	CC	CC	6	0
chr7	92695706	92695707	SNP-33186	T/C	CT	CC	CC	CC	CT	CC	CT	CC	CC	CC	CT	CC	6	0
chr7	93267249	93267250	SNP-33189	C/G	CG	CC	CC	CC	CG	CC	CG	CC	CC	CC	CG	CC	6	0
chr7	95151505	95151506	SNP-33196	G/A	GG	GG	AG	GG	GG	GG	GG	GG	AG	GG	GG	GG	6	0
chr7	95262392	95262393	SNP-33200	T/C	TT	CT	CT	CT	CT	CT	TT	CT	CT	CT	CT	CT	6	0
chr7	95882341	95882342	SNP-33203	A/G	AG	AA	AA	AA	AA	AA	AG	AA	AA	AA	AA	AA	6	0
chr7	96245708	96245709	SNP-33204	G/A	AA	GG	GG	AG	AG	AG	AA	GG	GG	AG	AG	AG	6	0
chr7	97286661	97286662	SNP-33208	G/A	AG	AA	AA	AA	AG	AA	AG	AA	AA	AA	AG	AA	6	0
chr7	97286689	97286690	SNP-33209	A/T	TT	AT	TT	TT	TT	TT	TT	AT	TT	TT	TT	TT	6	0
chr7	97636052	97636053	SNP-33211	A/G	GG	AG	AG	AA	GG	AG	GG	AG	AG	AA	GG	AG	6	0
chr7	98277479	98277480	SNP-33236	C/A	AA	AC	AC	AA	AA	AA	AA	AC	AC	AA	AA	AA	6	0
chr7	99067370	99067371	SNP-33240	C/T	TT	CT	TT	TT	CT	TT	TT	CT	TT	TT	CT	TT	6	0
chr7	100752320	100752321	SNP-33276	A/G	GG	GG	GG	AG	GG	AG	GG	GG	GG	AG	GG	AG	6	0
chr7	103584633	103584634	SNP-33299	A/C	AC	AA	AC	AC	AC	AA	AC	AA	AC	AC	AC	AA	6	0
chr7	103659350	103659351	SNP-33301	A/G	AG	GG	GG	GG	AG	GG	AG	GG	GG	GG	AG	GG	6	0
chr7	103680247	103680248	SNP-33303	G/T	GT	GT	TT	TT	TT	TT	GT	GT	TT	TT	TT	TT	6	0
chr7	103695673	103695674	SNP-33305	T/A	AA	AT	AA	AA	AA	AA	AA	AT	AA	AA	AA	AA	6	0
chr7	105084755	105084756	SNP-33317	G/A	AA	AG	AA	AG	AA	AA	AA	AG	AA	AG	AA	AA	6	0
chr7	105165863	105165864	SNP-33318	G/C	CG	CC	CG	CG	CG	CC	CG	CC	CG	CG	CG	CC	6	0
chr7	105165977	105165978	SNP-33319	T/C	TT	CT	CT	TT	TT	CT	TT	CT	CT	TT	TT	CT	6	0
chr7	105604563	105604564	SNP-33329	T/C	CC	CC	CC	CT	CC	CT	CC	CC	CC	CT	CC	CT	6	0
chr7	105722222	105722223	SNP-33332	T/A	TT	TT	AA	TT	TT	AT	TT	TT	AA	TT	TT	AT	6	0
chr7	107302535	107302536	SNP-33349	T/C	CT	CT	CT	CC	CT	CC	CT	CT	CT	CC	CT	CC	6	0
chr7	107307231	107307232	SNP-33350	A/G	AG	AG	GG	GG	AG	GG	AG	AG	GG	GG	AG	GG	6	0
chr7	107410731	107410732	SNP-33352	C/T	CT	CT	TT	TT	CT	TT	CT	CT	TT	TT	CT	TT	6	0
chr7	107608955	107608956	SNP-33356	T/C	CT	TT	CT	TT	CT	TT	CT	TT	CT	TT	CT	TT	6	0
chr7	107813001	107813002	SNP-33358	G/A	AG	AA	AA	AG	AA	AG	AG	AA	AA	AG	AA	AG	6	0
chr7	108633685	108633686	SNP-33361	G/A	AG	GG	GG	AG	AG	AG	AG	GG	GG	AG	AG	AG	6	0
chr7	111179637	111179638	SNP-33366	C/T	TT	TT	TT	CT	TT	TT	TT	TT	TT	CT	TT	TT	6	0
chr7	111179650	111179651	SNP-33367	C/T	TT	TT	CC	TT	TT	CT	TT	TT	CC	TT	TT	CT	6	0
chr7	115565711	115565712	SNP-33381	T/C	CT	CT	CC	CT	CT	CT	CT	CT	CC	CT	CT	CT	6	0
chr7	115686120	115686121	SNP-33388	C/T	CT	CT	CT	CC	CT	CT	CT	CT	CT	CC	CT	CT	6	0
chr7	116099165	116099166	SNP-33390	C/A	AC	CC	CC	CC	CC	CC	AC	CC	CC	CC	CC	CC	6	0
chr7	116230309	116230310	SNP-33391	T/A	AT	AA	TT	AT	AA	AT	AT	AA	TT	AT	AA	AT	6	0
chr7	116598544	116598545	SNP-33393	G/A	AG	AA	AA	AA	AG	AA	AG	AA	AA	AA	AG	AA	6	0
chr7	117678407	117678408	SNP-33398	C/A	AA	AA	AC	AA	AA	AC	AA	AA	AC	AA	AA	AC	6	0
chr7	119362915	119362916	SNP-33400	C/T	TT	CT	TT	CT	TT	CT	TT	CT	TT	CT	TT	CT	6	0
chr7	120233363	120233364	SNP-33405	C/A	CC	AC	AC	CC	AC	AC	CC	AC	AC	CC	AC	AC	6	0
chr7	122783039	122783040	SNP-33417	G/A	GG	GG	AG	GG	GG	AG	GG	GG	AG	GG	GG	AG	6	0
chr7	123052039	123052040	SNP-33423	T/C	TT	CT	CT	CT	TT	CC	TT	CT	CT	CT	TT	CC	6	0
chr7	123292979	123292980	SNP-33425	T/C	CT	TT	CT	TT	CT	TT	CT	TT	CT	TT	CT	TT	6	0
chr7	123394393	123394394	SNP-33426	G/A	AG	AA	AA	AG	AG	AG	AG	AA	AA	AG	AG	AG	6	0
chr7	124424341	124424342	SNP-33432	T/A	AT	TT	AA	AA	AT	AA	AT	TT	AA	AA	AT	AA	6	0
chr7	126932229	126932230	SNP-33439	T/G	GG	GT	GG	GG	GG	GG	GG	GT	GG	GG	GG	GG	6	0
chr7	127775014	127775015	SNP-33457	C/G	CG	GG	GG	CG	GG	CG	CG	GG	GG	CG	GG	CG	6	0
chr7	127888844	127888845	SNP-33467	A/G	GG	AG	AG	GG	AG	GG	GG	AG	AG	GG	AG	GG	6	0
chr7	128093648	128093649	SNP-33468	G/A	AA	AA	GG	AA	AA	AG	AA	AA	GG	AA	AA	AG	6	0
chr7	128307526	128307527	SNP-33470	T/A	AA	AA	AT	AA	AA	AA	AA	AA	AT	AA	AA	AA	6	0
chr7	128572243	128572244	SNP-33476	T/C	CT	TT	CT	CT	CT	CC	CT	TT	CT	CT	CT	CC	6	0
chr7	128698956	128698957	SNP-33478	G/A	AA	GG	AA	GG	AG	AG	AA	GG	AA	GG	AG	AG	6	0
chr7	128725474	128725475	SNP-33479	A/G	GG	AG	GG	AG	GG	AG	GG	AG	GG	AG	GG	AG	6	0
chr7	129091650	129091651	SNP-33484	A/G	GG	GG	GG	AG	GG	AG	GG	GG	GG	AG	GG	AG	6	0
chr7	130201351	130201352	SNP-33496	C/T	TT	CC	CC	TT	CT	CT	TT	CC	CC	TT	CT	CT	6	0
chr7	130210804	130210805	SNP-33497	A/G	GG	GG	AA	GG	GG	AG	GG	GG	AA	GG	GG	AG	6	0
chr7	130317660	130317661	SNP-33499	T/C	CC	CT	CT	CT	CT	CC	CC	CT	CT	CT	CT	CC	6	0
chr7	130880307	130880308	SNP-33503	A/T	AT	AT	AT	AA	AT	AA	AT	AT	AT	AA	AT	AA	6	0
chr7	131385262	131385263	SNP-33512	G/A	AA	AA	AA	AG	AA	AA	AA	AA	AA	AG	AA	AA	6	0
chr7	131585048	131585049	SNP-33513	T/C	CT	CT	CC	CC	TT	CC	CT	CT	CC	CC	TT	CC	6	0
chr7	131642898	131642899	SNP-33517	C/T	CT	TT	CT	CT	TT	CT	CT	TT	CT	CT	TT	CT	6	0
chr7	132386470	132386471	SNP-33524	A/C	AC	CC	AC	AC	AC	CC	AC	CC	AC	AC	AC	CC	6	0
chr7	133652414	133652415	SNP-33530	G/T	TT	TT	GT	TT	TT	GT	TT	TT	GT	TT	TT	GT	6	0
chr7	133968447	133968448	SNP-33537	C/A	AA	AA	AA	AC	AA	AA	AA	AA	AA	AC	AA	AA	6	0
chr7	134180920	134180921	SNP-33539	C/T	CT	CC	TT	CT	CC	TT	CT	CC	TT	CT	CC	TT	6	0
chr7	134321569	134321570	SNP-33542	A/G	GG	AG	GG	GG	AG	GG	GG	AG	GG	GG	AG	GG	6	0
chr7	134573644	134573645	SNP-33546	G/C	GG	CG	CG	GG	GG	GG	GG	CG	CG	GG	GG	GG	6	0
chr7	134616827	134616828	SNP-33548	T/C	CC	CC	TT	CC	CC	CT	CC	CC	TT	CC	CC	CT	6	0
chr7	135741631	135741632	SNP-33555	C/G	CG	CC	GG	CG	CG	GG	CG	CC	GG	CG	CG	GG	6	0
chr7	138314671	138314672	SNP-33571	T/G	GT	GT	GG	GG	GT	GG	GT	GT	GG	GG	GT	GG	6	0
chr7	138352564	138352565	SNP-33573	C/T	TT	CT	TT	CC	TT	CT	TT	CT	TT	CC	TT	CT	6	0
chr7	139352311	139352312	SNP-33591	T/C	CT	CC	CT	TT	CC	TT	CT	CC	CT	TT	CC	TT	6	0
chr7	140330295	140330296	SNP-33597	A/G	GG	AG	GG	AG	GG	AG	GG	AG	GG	AG	GG	AG	6	0
chr7	141666447	141666448	SNP-33609	G/A	AA	AA	AG	GG	AA	AG	AA	AA	AG	GG	AA	AG	6	0
chr7	141726053	141726054	SNP-33613	A/G	GG	AG	GG	GG	AG	GG	GG	AG	GG	GG	AG	GG	6	0
chr7	141847127	141847128	SNP-33620	T/G	GT	GG	GT	GT	GT	TT	GT	GG	GT	GT	GT	TT	6	0
chr7	142099931	142099932	SNP-33621	A/T	AA	AT	TT	TT	AT	TT	AA	AT	TT	TT	AT	TT	6	0
chr7	142281248	142281249	SNP-33623	C/T	TT	TT	TT	CT	TT	TT	TT	TT	TT	CT	TT	TT	6	0
chr7	142332835	142332836	SNP-33626	A/G	GG	GG	GG	AG	GG	GG	GG	GG	GG	AG	GG	GG	6	0
chr7	143765860	143765861	SNP-33640	C/G	CC	GG	CG	CC	CG	CC	CC	GG	CG	CC	CG	CC	6	0
chr7	143998510	143998511	SNP-33642	G/A	AA	AG	AA	AA	AG	AA	AA	AG	AA	AA	AG	AA	6	0
chr7	147863575	147863576	SNP-33648	T/C	CC	CT	CC	CC	CC	CC	CC	CT	CC	CC	CC	CC	6	0
chr7	148638463	148638464	SNP-33652	T/C	CC	CT	CC	TT	CC	CT	CC	CT	CC	TT	CC	CT	6	0
chr7	148990800	148990801	SNP-33659	A/G	AG	AG	AG	0	AA	AG	AG	AG	AG	AG	AA	AG	5	0
chr7	149746115	149746116	SNP-33675	G/A	AG	AG	GG	GG	AG	GG	AG	AG	GG	GG	AG	GG	6	0
chr7	150020609	150020610	SNP-33677	C/G	CG	CG	CG	CC	GG	CC	CG	CG	CG	CC	GG	CC	6	0
chr7	150226629	150226630	SNP-33691	T/C	CC	CC	CT	CC	CC	CC	CC	CC	CT	CC	CC	CC	6	0
chr7	150314276	150314277	SNP-33693	A/G	AG	AG	AG	GG	AG	GG	AG	AG	AG	GG	AG	GG	6	0
chr7	150643248	150643249	SNP-33712	A/G	GG	AG	GG	GG	GG	GG	GG	AG	GG	GG	GG	GG	6	0
chr7	154336357	154336358	SNP-33798	G/A	AA	AG	AG	AA	AA	AG	AA	AG	AG	AA	AA	AG	6	0
chr7	154430816	154430817	SNP-33803	C/T	CT	CT	TT	CC	CT	CT	CT	CT	TT	CC	CT	CT	6	0
chr7	155210077	155210078	SNP-33878	T/C	CT	TT	CT	CT	CT	CC	CT	TT	CT	CT	CT	CC	6	0
chr7	155210092	155210093	SNP-33879	T/C	CC	TT	CT	CT	CT	CC	CT	TT	CT	CT	CT	CC	5	1
chr7	156723677	156723678	SNP-33949	A/G	GG	AG	AG	GG	AG	AG	GG	AG	AG	GG	AG	AG	6	0
chr8	1631556	1631557	SNP-34273	C/T	CT	CT	CT	TT	CC	CT	CT	CT	CT	TT	CC	CT	6	0
chr8	1828103	1828104	SNP-34302	T/G	GT	TT	GT	TT	TT	TT	GT	TT	GT	TT	TT	TT	6	0
chr8	2022083	2022084	SNP-34314	A/G	AG	AG	GG	AG	AG	GG	AG	AG	GG	AG	AG	GG	6	0
chr8	4632196	4632197	SNP-34375	T/C	CT	CC	CT	0	CC	CT	CT	CC	CT	CC	CC	CT	5	0
chr8	6630638	6630639	SNP-34402	T/G	GG	GG	GG	GT	GG	GT	GG	GG	GG	GT	GG	GT	6	0
chr8	6779929	6779930	SNP-34429	A/G	GG	GG	AG	AG	GG	AG	GG	GG	AG	AG	GG	AG	6	0
chr8	8211942	8211943	SNP-34438	C/T	CT	CT	TT	TT	CC	TT	CT	CT	TT	TT	CC	TT	6	0
chr8	8382577	8382578	SNP-34440	T/C	CC	CT	CC	CT	CT	CC	CC	CT	CC	CT	CT	CC	6	0
chr8	10445337	10445338	SNP-34470	C/T	CT	CT	TT	TT	CT	TT	CT	CT	TT	TT	CT	TT	6	0
chr8	10485172	10485173	SNP-34474	G/A	AA	AG	AA	AA	AG	AA	AA	AG	AA	AA	AG	AA	6	0
chr8	10733924	10733925	SNP-34497	A/G	AA	GG	AA	AG	AG	AA	AA	GG	AA	AG	AG	AA	6	0
chr8	10734029	10734030	SNP-34498	C/A	CC	AA	CC	AC	AC	CC	CC	AA	CC	AC	AC	CC	6	0
chr8	10985984	10985985	SNP-34509	T/A	AT	AA	TT	AT	AA	TT	AT	AA	TT	AT	AA	TT	6	0
chr8	11241912	11241913	SNP-34510	C/G	CG	CC	GG	CG	CC	GG	GG	GG	GG	GG	GG	GG	2	4
chr8	11308835	11308836	SNP-34513	T/C	CT	CC	CC	CC	CT	CC	CT	CC	CC	CC	CT	CC	6	0
chr8	11324531	11324532	SNP-34514	T/G	GT	GT	TT	GT	GG	TT	GT	GT	TT	GT	GG	TT	6	0
chr8	11352400	11352401	SNP-34519	T/C	CT	CT	TT	CT	CC	TT	CT	CT	TT	CT	CC	TT	6	0
chr8	11403311	11403312	SNP-34524	G/A	AG	AA	AG	AA	AA	AA	AG	AA	AG	AA	AA	AA	6	0
chr8	11429058	11429059	SNP-34525	G/A	AG	GG	AG	AG	GG	GG	AG	GG	AG	AG	GG	GG	6	0
chr8	11462148	11462149	SNP-34532	A/G	AA	AA	AG	AA	AA	AA	AA	AA	AG	AA	AA	AA	6	0
chr8	11650106	11650107	SNP-34536	A/C	AC	AC	AA	AA	AA	AA	AC	AC	AA	AA	AA	AA	6	0
chr8	11865608	11865609	SNP-34551	T/C	CT	CT	CC	TT	TT	CT	CT	CT	0	TT	TT	CT	5	0
chr8	13557136	13557137	SNP-34564	T/C	CT	CC	CC	TT	CT	CT	CT	CC	CC	TT	CT	CT	6	0
chr8	16666484	16666485	SNP-34582	A/T	AA	AT	TT	TT	AA	TT	AA	AT	TT	TT	AA	TT	6	0
chr8	16681882	16681883	SNP-34583	G/A	AG	GG	AG	GG	AG	AG	AG	GG	AG	GG	AG	AG	6	0
chr8	16914906	16914907	SNP-34585	C/A	AC	AC	AA	CC	AC	AC	AC	AC	AA	CC	AC	AC	6	0
chr8	17019950	17019951	SNP-34587	A/G	GG	AG	AG	AG	GG	AA	GG	AG	AG	AG	GG	AA	6	0
chr8	17504521	17504522	SNP-34595	A/G	GG	AG	GG	AG	AG	GG	GG	AG	GG	AG	AG	GG	6	0
chr8	18700880	18700881	SNP-34614	A/G	AA	AA	AG	AA	AA	AA	AA	AA	AG	AA	AA	AA	6	0
chr8	18716062	18716063	SNP-34616	C/A	CC	AC	AC	AC	AC	CC	CC	AC	AC	AC	AC	CC	6	0
chr8	18982880	18982881	SNP-34619	C/T	CC	CT	CT	TT	CC	TT	CC	CT	CT	TT	CC	TT	6	0
chr8	19652155	19652156	SNP-34627	G/T	TT	TT	TT	0	TT	GT	TT	TT	TT	GT	TT	GT	5	0
chr8	19660560	19660561	SNP-34630	C/G	GG	CC	CG	GG	CG	CG	GG	CC	CG	GG	CG	CG	6	0
chr8	20278166	20278167	SNP-34641	G/A	AA	GG	GG	AG	AG	AG	AA	GG	GG	AG	AG	AG	6	0
chr8	20282702	20282703	SNP-34645	G/A	AA	GG	GG	AG	AG	AG	AA	GG	GG	AG	AG	0	5	0
chr8	21788382	21788383	SNP-34654	G/C	GG	CC	CC	CC	CG	CC	GG	CC	CC	CC	CG	CC	6	0
chr8	21923779	21923780	SNP-34659	G/A	AA	AA	AG	AG	AA	AG	AA	AA	AG	AG	AA	AG	6	0
chr8	22051041	22051042	SNP-34663	T/G	GG	GG	GG	GT	GG	GT	GG	GG	GG	GT	GG	GT	6	0
chr8	22060397	22060398	SNP-34664	C/T	TT	TT	TT	CT	TT	CT	TT	TT	TT	CT	TT	CT	6	0
chr8	22618193	22618194	SNP-34676	T/A	TT	AT	TT	AT	TT	AT	TT	AT	TT	AT	TT	AT	6	0
chr8	22618296	22618297	SNP-34677	T/G	TT	GT	TT	GT	TT	GT	TT	GT	TT	GT	TT	GT	6	0
chr8	23385929	23385930	SNP-34701	A/G	AG	AG	AG	GG	AG	GG	AG	AG	AG	GG	AG	GG	6	0
chr8	24979148	24979149	SNP-34711	C/A	AA	AA	AC	AA	AA	AA	AA	AA	AC	AA	AA	AA	6	0
chr8	24979172	24979173	SNP-34712	C/A	AC	CC	AC	AC	AC	CC	AC	CC	AC	AC	AC	CC	6	0
chr8	25280661	25280662	SNP-34715	G/T	GG	GT	GT	GT	GG	GG	GG	GT	GT	GT	GG	GG	6	0
chr8	25785668	25785669	SNP-34718	G/A	GG	GG	GG	AG	GG	AG	GG	GG	GG	AG	GG	AG	6	0
chr8	27237372	27237373	SNP-34737	A/T	AA	AT	AT	AT	AA	TT	AA	AT	AT	AT	AA	TT	6	0
chr8	27282706	27282707	SNP-34738	C/A	AA	AC	AA	CC	AA	AC	AA	AC	AA	CC	AA	AC	6	0
chr8	27356537	27356538	SNP-34740	A/C	CC	AC	CC	AA	CC	AC	CC	AC	CC	AA	CC	AC	6	0
chr8	28547336	28547337	SNP-34765	T/C	CC	CT	CT	CT	CT	TT	CC	CT	CT	CT	CT	TT	6	0
chr8	29528293	29528294	SNP-34775	C/T	CT	TT	CC	CT	TT	CT	CT	TT	CC	CT	TT	CT	6	0
chr8	29852194	29852195	SNP-34778	G/T	GT	GT	GT	TT	TT	TT	GT	GT	GT	TT	TT	TT	6	0
chr8	32531900	32531901	SNP-34793	G/A	GG	AG	GG	GG	AG	GG	GG	AG	GG	GG	AG	GG	6	0
chr8	33221487	33221488	SNP-34797	G/T	TT	GT	GT	TT	TT	TT	TT	GT	GT	TT	TT	TT	6	0
chr8	33782922	33782923	SNP-34800	A/G	GG	GG	AG	GG	GG	GG	GG	GG	AG	GG	GG	GG	6	0
chr8	36118323	36118324	SNP-34805	G/A	AG	GG	AA	AG	AG	AA	AG	GG	AA	AG	AG	AA	6	0
chr8	38361868	38361869	SNP-34820	G/A	AA	AA	AA	AG	AA	AA	AA	AA	AA	AG	AA	AA	6	0
chr8	38882872	38882873	SNP-34836	T/C	TT	CT	TT	TT	TT	TT	TT	CT	TT	TT	TT	TT	6	0
chr8	39304216	39304217	SNP-34841	G/T	GT	GG	GT	GG	GG	GT	GT	GG	GT	GG	GG	GT	6	0
chr8	40010792	40010793	SNP-34843	T/G	GG	GT	GG	GG	GT	GG	GG	GT	GG	GG	GT	GG	6	0
chr8	40010871	40010872	SNP-34844	A/C	AA	AC	AA	AA	AC	AA	AA	AC	AA	AA	AC	AA	6	0
chr8	41733659	41733660	SNP-34874	A/G	AG	GG	GG	AA	GG	AG	AG	AG	GG	AA	GG	AG	5	1
chr8	41733723	41733724	SNP-34875	A/G	AA	AA	GG	AA	AA	AG	AA	AA	GG	AA	AA	0	5	0
chr8	48234176	48234177	SNP-34889	T/C	TT	CT	CT	CT	TT	CT	TT	CT	CT	CT	TT	CT	6	0
chr8	49346259	49346260	SNP-34894	T/C	TT	TT	CT	CT	TT	CT	TT	TT	CT	CT	TT	CT	6	0
chr8	50026171	50026172	SNP-34901	T/C	CT	TT	CT	TT	CT	CT	CT	TT	CT	TT	CT	CT	6	0
chr8	52601334	52601335	SNP-34910	C/T	CC	CC	CC	CT	CC	CC	CC	CC	CC	TT	CC	CC	5	1
chr8	54663322	54663323	SNP-34937	T/A	TT	TT	AA	AT	TT	AA	TT	TT	AA	AT	TT	AA	6	0
chr8	55241428	55241429	SNP-34938	A/G	GG	AG	AG	AG	GG	AA	GG	AG	AG	AG	GG	0	5	0
chr8	55506967	55506968	SNP-34944	C/T	CT	CC	TT	TT	CC	TT	CT	CC	TT	TT	CC	TT	6	0
chr8	55626954	55626955	SNP-34945	C/T	CT	CC	TT	CT	CC	TT	CT	CC	TT	CT	CC	TT	6	0
chr8	55811565	55811566	SNP-34946	T/C	CT	TT	CT	CT	CT	CT	CT	TT	CT	CT	CT	CT	6	0
chr8	55834036	55834037	SNP-34947	C/T	TT	CT	TT	TT	TT	TT	TT	CT	TT	TT	TT	TT	6	0
chr8	56526935	56526936	SNP-34950	G/A	AA	AG	AG	AG	AA	AG	AA	AG	AG	AG	AA	AG	6	0
chr8	56762330	56762331	SNP-34953	A/G	GG	GG	AG	AG	GG	AG	GG	GG	AG	AG	GG	AG	6	0
chr8	56955792	56955793	SNP-34954	G/A	GG	AA	AA	AA	AG	AA	GG	AA	AA	AA	AG	AA	6	0
chr8	57104183	57104184	SNP-34958	G/A	AG	AA	AA	AA	AA	AA	AG	AA	AA	AA	AA	AA	6	0
chr8	57135366	57135367	SNP-34960	A/G	AG	GG	GG	GG	GG	GG	AG	GG	GG	GG	GG	GG	6	0
chr8	57149811	57149812	SNP-34961	C/G	CG	GG	GG	GG	0	GG	CG	GG	GG	GG	GG	GG	5	0
chr8	57693343	57693344	SNP-34965	A/G	AG	AA	GG	AG	AG	AG	AG	AA	GG	AG	AG	AG	6	0
chr8	57862761	57862762	SNP-34966	A/G	AG	AG	AG	GG	AA	AG	AG	AG	AG	GG	AA	AG	6	0
chr8	57863401	57863402	SNP-34967	G/T	GT	GT	GT	TT	GG	GT	GT	GT	GT	TT	GG	GT	6	0
chr8	58650552	58650553	SNP-34975	A/G	GG	AG	AG	AG	AG	GG	GG	AG	AG	AG	AG	GG	6	0
chr8	59464047	59464048	SNP-34978	G/T	TT	GT	TT	GT	GT	GT	TT	GT	TT	GT	GT	GT	6	0
chr8	59777069	59777070	SNP-34983	T/C	TT	CT	CT	CT	TT	TT	TT	CT	CT	CT	TT	TT	6	0
chr8	59883157	59883158	SNP-34984	A/G	AG	AG	AA	AA	GG	AA	AG	AG	AA	AA	GG	AA	6	0
chr8	61308533	61308534	SNP-34991	G/C	CG	CG	CG	CG	CG	GG	CG	CG	CG	CG	CG	GG	6	0
chr8	62171366	62171367	SNP-34999	G/A	AA	AA	GG	GG	AA	GG	AA	AA	GG	GG	AA	GG	6	0
chr8	62804614	62804615	SNP-35008	T/A	AT	AT	AT	AA	AT	AA	AT	AT	AT	AA	AT	AA	6	0
chr8	63004323	63004324	SNP-35011	C/A	AC	CC	AC	AC	AC	AC	AC	CC	AC	AC	AC	AC	6	0
chr8	63707187	63707188	SNP-35013	T/C	CT	CC	CT	CC	CC	CT	CT	CC	CT	CC	CC	CT	6	0
chr8	64325358	64325359	SNP-35020	G/C	CG	CC	CC	CC	CG	CC	CG	CC	CC	CC	CG	CC	6	0
chr8	65650326	65650327	SNP-35025	T/C	CC	CT	CC	CT	CT	CC	CC	CT	CC	CT	CT	CC	6	0
chr8	65745190	65745191	SNP-35026	G/A	GG	AA	GG	AG	AG	GG	GG	AA	GG	AG	AG	GG	6	0
chr8	65770914	65770915	SNP-35027	C/T	CC	TT	CT	TT	CT	CT	CC	TT	CT	TT	CT	CT	6	0
chr8	66636952	66636953	SNP-35030	A/G	GG	GG	GG	AG	GG	AG	GG	GG	GG	AG	GG	AG	6	0
chr8	66637012	66637013	SNP-35031	G/A	AG	AG	AA	AA	AA	AA	AG	AG	AA	AA	AA	AA	6	0
chr8	67107259	67107260	SNP-35038	T/A	AT	TT	AA	AA	AT	AA	AT	TT	AA	AA	AT	AA	6	0
chr8	67108632	67108633	SNP-35039	G/A	AA	AA	AG	AA	AA	AG	AA	AA	AG	AA	AA	AG	6	0
chr8	67541893	67541894	SNP-35049	T/C	TT	CT	CT	CT	CT	TT	TT	CT	CT	CT	CT	TT	6	0
chr8	68895729	68895730	SNP-35051	C/T	CC	CC	CT	CT	CC	CT	CC	CC	CT	CT	CC	CT	6	0
chr8	70600663	70600664	SNP-35058	T/G	TT	GG	TT	GG	GT	GT	TT	GG	TT	GG	GT	GT	6	0
chr8	70738683	70738684	SNP-35061	T/G	GT	GT	GG	GT	GT	GG	GT	GT	GG	GT	GT	GG	6	0
chr8	72908844	72908845	SNP-35074	A/G	AG	GG	GG	GG	GG	GG	AG	GG	GG	GG	GG	GG	6	0
chr8	73082179	73082180	SNP-35077	C/T	CC	TT	TT	CT	CT	TT	CC	TT	TT	CT	CT	TT	6	0
chr8	73285826	73285827	SNP-35081	C/A	AC	AA	AA	CC	AC	AC	AC	AA	AA	CC	AC	AC	6	0
chr8	73617417	73617418	SNP-35086	A/T	TT	AA	TT	TT	AT	TT	TT	AA	TT	TT	AT	TT	6	0
chr8	74249323	74249324	SNP-35093	C/A	AC	AC	AA	AA	AA	AA	AC	AC	AA	AA	AA	AA	6	0
chr8	74524064	74524065	SNP-35099	A/G	GG	AA	GG	AG	AG	AG	GG	AA	GG	AG	AG	AG	6	0
chr8	75197665	75197666	SNP-35102	T/A	AA	TT	AT	AT	AT	AT	AA	TT	AT	AT	AT	AT	6	0
chr8	75419709	75419710	SNP-35107	G/A	AA	AA	GG	AG	AA	AG	AA	AA	GG	AG	AA	AG	6	0
chr8	77442739	77442740	SNP-35116	G/A	GG	AG	GG	GG	GG	GG	GG	AG	GG	GG	GG	GG	6	0
chr8	77916880	77916881	SNP-35119	A/G	AG	GG	AG	GG	AG	GG	AG	GG	AG	GG	AG	GG	6	0
chr8	78473309	78473310	SNP-35122	A/C	AC	AC	CC	AA	AA	AC	AC	AC	CC	AA	AA	AC	6	0
chr8	81098621	81098622	SNP-35132	C/T	TT	CT	TT	CT	TT	CT	TT	CT	TT	CT	TT	CT	6	0
chr8	82328808	82328809	SNP-35142	C/T	CC	CC	CT	CC	CC	CT	CC	CC	CT	CC	CC	CT	6	0
chr8	82716475	82716476	SNP-35149	C/A	AC	AA	AA	AC	AC	AA	AC	AA	AA	AC	AC	AA	6	0
chr8	84899926	84899927	SNP-35162	T/C	CT	CC	CT	CC	CC	CC	CT	CC	CT	CC	CC	CC	6	0
chr8	84991846	84991847	SNP-35164	G/C	GG	CG	CG	GG	CG	GG	GG	CG	CG	GG	CG	GG	6	0
chr8	86562786	86562787	SNP-35176	C/G	CC	GG	CC	CG	CG	CG	CC	GG	CC	CG	CG	CG	6	0
chr8	87866688	87866689	SNP-35187	A/G	AG	AA	AG	AA	AA	AG	GG	AG	GG	AG	AG	GG	0	6
chr8	87873424	87873425	SNP-35188	G/A	AG	GG	GG	GG	AG	GG	AG	GG	GG	GG	AG	GG	6	0
chr8	90698545	90698546	SNP-35196	T/C	TT	TT	CT	CT	TT	TT	TT	TT	TT	CT	TT	TT	5	1
chr8	90698561	90698562	SNP-35197	G/A	AG	AA	AA	AA	AG	AA	AG	AA	AA	AA	AG	AA	6	0
chr8	90929836	90929837	SNP-35199	T/C	CC	CC	CT	CC	CC	CC	CC	CC	CT	CC	CC	CC	6	0
chr8	92475196	92475197	SNP-35205	T/C	CC	CT	CC	CC	CC	CC	CC	CT	CC	CC	CC	CC	6	0
chr8	94209262	94209263	SNP-35207	A/T	TT	AT	AA	AT	AT	AA	TT	AT	AA	AT	AT	AA	6	0
chr8	94775614	94775615	SNP-35213	C/A	AA	AC	AA	AA	AA	AA	AA	AC	AA	AA	AA	AA	6	0
chr8	95064920	95064921	SNP-35217	G/A	GG	GG	AA	AA	GG	AA	GG	GG	AA	AA	GG	AA	6	0
chr8	95673844	95673845	SNP-35224	A/C	AC	CC	AC	CC	CC	AC	AC	CC	AC	CC	CC	AC	6	0
chr8	95723898	95723899	SNP-35227	C/T	CC	CT	CC	TT	CC	CT	CC	CT	CC	TT	CC	CT	6	0
chr8	96045426	96045427	SNP-35234	T/A	TT	AT	AT	AA	TT	AT	TT	AT	AT	AA	TT	AT	6	0
chr8	96241665	96241666	SNP-35236	G/T	TT	TT	GT	GT	TT	TT	TT	TT	GT	GT	TT	TT	6	0
chr8	96318796	96318797	SNP-35239	C/T	TT	CT	CT	TT	TT	TT	TT	CT	CT	TT	TT	TT	6	0
chr8	96840251	96840252	SNP-35246	T/C	CC	CT	CT	TT	CT	TT	CC	CT	CT	TT	CT	TT	6	0
chr8	97245873	97245874	SNP-35251	G/A	AG	AG	AA	AG	AG	AG	AG	AG	AA	AG	AG	AG	6	0
chr8	97397483	97397484	SNP-35253	T/C	TT	TT	CT	TT	TT	TT	TT	TT	CT	TT	TT	TT	6	0
chr8	97414765	97414766	SNP-35254	G/A	AG	GG	AG	AG	AG	GG	AG	GG	AG	AG	AG	GG	6	0
chr8	98641625	98641626	SNP-35257	C/T	TT	CC	TT	CC	CT	CT	TT	CC	TT	CC	CT	CT	6	0
chr8	98949272	98949273	SNP-35269	C/T	CC	TT	CC	CT	CT	CC	CC	TT	CC	CT	CT	CC	6	0
chr8	100919587	100919588	SNP-35275	A/G	AG	AG	GG	AG	AG	GG	AG	AG	GG	AG	AG	GG	6	0
chr8	101801523	101801524	SNP-35288	G/T	TT	TT	TT	GT	TT	TT	TT	TT	TT	GT	TT	TT	6	0
chr8	101801622	101801623	SNP-35289	C/T	TT	TT	TT	CT	TT	TT	TT	TT	TT	CT	TT	TT	6	0
chr8	101929006	101929007	SNP-35292	A/G	AG	AG	AG	AG	AA	GG	AG	AG	AG	AG	AA	GG	6	0
chr8	102781932	102781933	SNP-35303	C/G	CG	GG	GG	CG	CG	CG	CG	GG	GG	CG	CG	CG	6	0
chr8	103645241	103645242	SNP-35312	A/G	GG	AA	AG	AA	AG	AA	GG	AA	AG	AA	AG	AA	6	0
chr8	103783521	103783522	SNP-35321	T/C	CC	CT	CC	CT	CT	CT	CC	CT	CC	CT	CT	CT	6	0
chr8	104435696	104435697	SNP-35336	C/A	AA	AC	AA	AA	AC	AA	AA	AC	AA	AA	AC	AA	6	0
chr8	104496753	104496754	SNP-35339	C/T	TT	CT	TT	TT	CT	TT	TT	CT	TT	TT	CT	TT	6	0
chr8	105407046	105407047	SNP-35343	A/G	AG	AA	AA	AA	AG	AA	AG	AA	AA	AA	AG	AA	6	0
chr8	105768089	105768090	SNP-35353	A/G	AA	AA	AA	AG	AA	AA	AA	AA	AA	AG	AA	AA	6	0
chr8	107162552	107162553	SNP-35364	C/T	CT	TT	CT	TT	TT	CT	CT	TT	CT	TT	TT	CT	6	0
chr8	107915032	107915033	SNP-35369	C/T	CT	CT	TT	CC	CT	CT	CT	CT	TT	CC	CT	CT	6	0
chr8	110800736	110800737	SNP-35386	C/G	GG	GG	CG	GG	GG	GG	GG	GG	CG	GG	GG	GG	6	0
chr8	111911828	111911829	SNP-35389	C/T	CC	TT	CC	TT	CT	CT	CC	TT	CC	TT	CT	CT	6	0
chr8	111912017	111912018	SNP-35390	A/G	AA	AG	AA	AA	AA	AA	AA	AG	AA	AA	AA	AA	6	0
chr8	112525764	112525765	SNP-35395	T/C	CT	CC	TT	CT	CT	TT	CT	CC	TT	CT	CT	TT	6	0
chr8	113888455	113888456	SNP-35399	G/T	GT	GG	TT	GT	GT	GT	GT	GG	TT	GT	GT	GT	6	0
chr8	115536002	115536003	SNP-35402	C/T	CC	CT	CT	CT	CT	CC	CC	CT	CT	CT	CT	CC	6	0
chr8	117720479	117720480	SNP-35407	T/C	TT	TT	TT	CT	TT	CT	TT	TT	TT	CT	TT	CT	6	0
chr8	117847750	117847751	SNP-35410	A/C	AA	CC	AC	AC	AC	AC	AA	0	AC	AC	AC	AC	5	0
chr8	118317389	118317390	SNP-35421	A/T	AT	TT	TT	AT	AT	AT	AT	TT	TT	AT	AT	AT	6	0
chr8	119496527	119496528	SNP-35425	T/C	CC	CC	CT	CC	CC	CC	CC	CT	CT	CC	CC	CC	5	1
chr8	120498462	120498463	SNP-35429	T/G	GG	GT	GG	GG	GT	GG	GG	GT	GG	GG	GT	GG	6	0
chr8	120723022	120723023	SNP-35433	C/A	AA	AC	AC	AA	AA	AA	AA	AC	AC	AA	AA	AA	6	0
chr8	120948780	120948781	SNP-35435	A/G	GG	AG	GG	GG	GG	GG	GG	AG	GG	GG	GG	GG	6	0
chr8	121166182	121166183	SNP-35438	C/T	CT	CT	CC	CC	CT	CC	CT	CT	CC	CC	CT	CC	6	0
chr8	121687249	121687250	SNP-35447	T/G	TT	TT	TT	GT	TT	TT	TT	TT	TT	GT	TT	TT	6	0
chr8	122664644	122664645	SNP-35456	T/A	AA	AT	AA	AT	AT	AA	AA	AT	AA	AT	AT	AA	6	0
chr8	122723831	122723832	SNP-35457	T/A	AT	AA	AA	AA	AA	AA	AT	AA	AA	AA	AA	AA	6	0
chr8	123317789	123317790	SNP-35459	A/T	AA	AT	AA	AA	AA	AA	AA	AT	AA	AA	AA	AA	6	0
chr8	124147260	124147261	SNP-35465	G/C	CC	CC	CC	CG	CC	CG	CC	CC	CC	CG	CC	CG	6	0
chr8	124242075	124242076	SNP-35468	G/T	TT	TT	TT	GT	0	GT	TT	TT	TT	GT	TT	GT	5	0
chr8	125006267	125006268	SNP-35471	C/A	AC	AC	AC	AC	CC	AC	AC	AC	AC	AC	CC	AC	6	0
chr8	125556946	125556947	SNP-35475	C/G	GG	CG	CG	CG	GG	CG	GG	CG	CG	CG	GG	CG	6	0
chr8	126921489	126921490	SNP-35500	C/A	CC	AC	CC	CC	AC	CC	CC	AC	CC	CC	AC	CC	6	0
chr8	126952632	126952633	SNP-35502	C/T	CT	CC	CC	CT	CC	CC	CT	CC	CC	CT	CC	CC	6	0
chr8	127039321	127039322	SNP-35504	G/A	AA	AG	AG	AA	AA	AG	AA	AG	AG	AA	AA	AG	6	0
chr8	128482328	128482329	SNP-35525	T/C	TT	CT	CT	TT	CT	TT	TT	CT	CT	TT	CT	TT	6	0
chr8	128667455	128667456	SNP-35528	A/G	GG	AA	GG	GG	AG	GG	GG	AA	GG	GG	AG	GG	6	0
chr8	128667481	128667482	SNP-35529	A/G	GG	AA	GG	GG	AG	GG	GG	AA	GG	GG	AG	GG	6	0
chr8	128815525	128815526	SNP-35531	A/G	AG	AG	GG	GG	AG	GG	AG	AG	GG	GG	AG	GG	6	0
chr8	129058148	129058149	SNP-35533	G/T	GG	GT	GG	GT	GT	GT	GG	GT	GG	GT	GT	GT	6	0
chr8	130778766	130778767	SNP-35545	G/C	CG	GG	GG	CC	CG	CG	CG	GG	GG	CC	CG	CG	6	0
chr8	130829955	130829956	SNP-35547	T/C	CC	CC	CT	CC	CC	CT	CC	CC	CT	CC	CC	CT	6	0
chr8	130858071	130858072	SNP-35549	T/G	TT	GT	GT	GG	TT	GT	TT	GT	GT	GG	TT	GT	6	0
chr8	131757093	131757094	SNP-35560	G/A	AG	AA	GG	AA	AA	AG	AG	AA	GG	AA	AA	AG	6	0
chr8	131763465	131763466	SNP-35563	G/C	CG	CC	GG	CC	CC	CG	0	CC	GG	CC	CC	CG	5	0
chr8	133226466	133226467	SNP-35578	C/T	CC	CC	CT	CT	CC	CT	CC	CC	CT	CT	CC	CT	6	0
chr8	134156396	134156397	SNP-35593	C/T	CC	CC	CT	CC	CC	CC	CC	CC	CT	CC	CC	CC	6	0
chr8	134201993	134201994	SNP-35595	T/C	CC	CC	CT	CC	CC	CC	CC	CC	CT	CC	CC	CC	6	0
chr8	134531032	134531033	SNP-35602	G/A	AA	AA	AG	AG	AA	AA	AA	AA	AG	AG	AA	AA	6	0
chr8	134727596	134727597	SNP-35607	T/A	AA	AA	TT	AT	AA	TT	AA	AA	TT	AT	AA	TT	6	0
chr8	135619769	135619770	SNP-35615	T/C	CT	TT	TT	CT	TT	CT	CT	TT	TT	CT	TT	CT	6	0
chr8	135764423	135764424	SNP-35622	C/A	CC	AC	CC	AC	CC	CC	CC	AC	CC	AC	CC	CC	6	0
chr8	135925211	135925212	SNP-35627	A/T	AT	TT	TT	AT	TT	AT	AT	TT	TT	AT	TT	AT	6	0
chr8	136217313	136217314	SNP-35632	G/A	AG	AG	GG	AA	AG	AG	AG	AG	GG	AA	AG	AG	6	0
chr8	136524593	136524594	SNP-35633	A/G	AG	GG	AG	AG	AG	AA	AG	GG	AG	AG	AG	AA	6	0
chr8	139016028	139016029	SNP-35642	T/C	CT	CT	TT	TT	CC	TT	CT	CT	TT	TT	CC	TT	6	0
chr8	140422529	140422530	SNP-35682	G/A	AG	AG	AA	AA	GG	AA	AG	AG	AA	AA	GG	AA	6	0
chr8	141677214	141677215	SNP-35704	G/A	AG	AG	AA	GG	AA	AG	AG	AG	AA	GG	AA	AG	6	0
chr8	141713357	141713358	SNP-35705	G/A	AG	0	AA	0	0	AG	AG	GG	AA	GG	AG	AG	3	0
chr8	142180630	142180631	SNP-35713	T/A	AA	AT	AA	AA	AT	AA	AA	0	AA	0	AT	AA	4	0
chr8	142180723	142180724	SNP-35715	C/G	GG	CG	GG	GG	CG	GG	GG	CG	GG	GG	CG	GG	6	0
chr8	142180757	142180758	SNP-35716	A/G	GG	AG	GG	GG	AG	GG	GG	AG	GG	GG	AG	0	5	0
chr8	142316142	142316143	SNP-35729	A/G	AG	GG	AA	AG	AG	AA	AG	GG	0	AG	AG	AA	5	0
chr8	142708838	142708839	SNP-35763	A/G	GG	AG	AG	AG	0	AG	GG	AG	AG	AG	AG	AG	5	0
chr8	143943484	143943485	SNP-35851	C/T	CT	CT	TT	TT	CC	TT	CT	CT	TT	TT	CC	TT	6	0
chr8	144182212	144182213	SNP-35862	C/G	GG	GG	CC	CG	GG	CG	GG	GG	CC	CG	GG	CG	6	0
chr8	144537060	144537061	SNP-35913	T/C	CT	CC	CT	CC	CC	CT	CT	CC	0	CC	CC	CT	5	0
chr9	297196	297197	SNP-35987	C/T	CC	CC	TT	CC	CC	CT	CC	CC	TT	CC	CC	CT	6	0
chr9	918555	918556	SNP-36006	C/T	CT	CT	CC	CT	CT	CT	CT	CT	CC	CT	CT	CT	6	0
chr9	1450364	1450365	SNP-36015	C/A	AA	AA	AC	AC	AA	AA	AA	AA	AC	AC	AA	AA	6	0
chr9	1595102	1595103	SNP-36018	G/A	AG	GG	AG	GG	GG	AG	AG	GG	AG	GG	GG	AG	6	0
chr9	1699471	1699472	SNP-36021	C/T	TT	CC	CT	CC	CT	CT	TT	CC	CT	CC	CT	CT	6	0
chr9	1722827	1722828	SNP-36026	G/T	GT	GT	GT	GT	GT	GT	GT	GT	GT	GT	GT	GT	6	0
chr9	1722879	1722880	SNP-36027	A/G	AG	AA	AG	AG	AG	AG	AG	AA	AG	AG	AG	AG	6	0
chr9	2172061	2172062	SNP-36036	G/A	GG	AA	AG	AG	AG	AG	GG	AA	AG	AG	AG	AG	6	0
chr9	2358215	2358216	SNP-36041	T/C	TT	CT	TT	TT	CT	TT	TT	CT	TT	TT	CT	TT	6	0
chr9	2459741	2459742	SNP-36043	G/A	AA	GG	AG	GG	AG	GG	AA	GG	AG	GG	AG	GG	6	0
chr9	2459763	2459764	SNP-36044	G/C	CC	CC	CG	CC	CC	CG	CC	CC	CG	CC	CC	CG	6	0
chr9	4038635	4038636	SNP-36049	G/A	AG	GG	AG	AG	GG	GG	AG	GG	AG	AG	GG	GG	6	0
chr9	4305836	4305837	SNP-36053	G/A	AG	AA	AG	AA	AA	AG	AG	AA	AG	AA	AA	AG	6	0
chr9	4630211	4630212	SNP-36059	T/C	CT	CC	CT	CT	CC	CT	CT	CC	CT	CT	CC	CT	6	0
chr9	4752736	4752737	SNP-36063	G/C	CC	CG	CG	CC	CG	CC	CC	CG	CG	CC	CG	CC	6	0
chr9	5763798	5763799	SNP-36075	C/G	CG	CG	GG	GG	CC	GG	CG	CG	GG	GG	CC	GG	6	0
chr9	5966854	5966855	SNP-36079	G/A	AA	AA	AG	AG	AA	AA	AA	AA	AG	AG	AA	AA	6	0
chr9	6014284	6014285	SNP-36080	G/C	CG	CG	CG	CG	CG	CC	CG	CG	CG	CG	CG	CC	6	0
chr9	6014346	6014347	SNP-36081	G/T	TT	GT	TT	TT	TT	TT	TT	GT	TT	TT	TT	TT	6	0
chr9	6044644	6044645	SNP-36083	A/G	GG	AG	AG	AG	AG	GG	GG	AA	AG	AG	AG	GG	5	1
chr9	6344289	6344290	SNP-36093	T/A	TT	TT	TT	AT	TT	AT	TT	TT	TT	AT	TT	AT	6	0
chr9	7176221	7176222	SNP-36098	T/C	TT	CT	CT	CT	TT	TT	TT	CT	CT	CT	TT	TT	6	0
chr9	7176362	7176363	SNP-36099	G/A	GG	AG	AG	AG	GG	GG	GG	AG	AG	AG	GG	GG	6	0
chr9	7224342	7224343	SNP-36100	T/C	CT	CC	CC	CC	CC	CC	CT	CC	CC	CC	CC	CC	6	0
chr9	7263795	7263796	SNP-36102	G/C	CC	CG	CG	CC	CG	CG	CC	CG	CG	CC	CG	CG	6	0
chr9	7263812	7263813	SNP-36103	G/A	AG	AG	AA	AA	AA	AA	AG	AG	AA	AA	AA	AA	6	0
chr9	7392207	7392208	SNP-36108	A/G	GG	AG	GG	GG	GG	GG	GG	AG	GG	GG	GG	GG	6	0
chr9	10469375	10469376	SNP-36123	A/G	AA	AA	AG	GG	AA	AG	AA	AA	AG	GG	AA	AG	6	0
chr9	12657048	12657049	SNP-36129	T/C	TT	CT	TT	CT	CT	TT	TT	CT	TT	CT	CT	TT	6	0
chr9	12766515	12766516	SNP-36131	A/C	CC	AC	CC	CC	AC	CC	CC	AC	CC	CC	AC	CC	6	0
chr9	14455709	14455710	SNP-36145	A/G	AA	GG	GG	AG	AG	GG	AA	GG	GG	AG	AG	GG	6	0
chr9	14606589	14606590	SNP-36146	C/T	CT	CT	CT	CT	CT	CT	CT	CT	CT	CT	CT	CT	6	0
chr9	15125386	15125387	SNP-36153	C/A	AC	CC	CC	CC	CC	CC	AC	CC	CC	CC	CC	CC	6	0
chr9	15827288	15827289	SNP-36164	A/T	AT	AT	AT	AT	AT	TT	AT	AT	AT	AT	AT	TT	6	0
chr9	16029578	16029579	SNP-36166	A/G	AG	GG	AG	GG	GG	AG	AG	GG	AG	GG	GG	AG	6	0
chr9	16280268	16280269	SNP-36171	C/T	CC	CC	CC	CT	CC	CT	CC	CC	CC	CT	CC	CT	6	0
chr9	16280289	16280290	SNP-36172	A/G	AG	GG	AG	GG	GG	AG	AG	GG	AG	GG	GG	AG	6	0
chr9	17053702	17053703	SNP-36175	C/T	CT	TT	TT	CT	TT	CT	CT	TT	TT	CT	TT	CT	6	0
chr9	17784375	17784376	SNP-36182	C/T	CT	CT	CT	CT	CT	TT	CT	CT	CT	CT	CT	TT	6	0
chr9	17801160	17801161	SNP-36183	C/G	CG	CG	CG	CG	CG	GG	CG	CG	CG	CG	CG	GG	6	0
chr9	19164433	19164434	SNP-36200	A/G	AG	AA	AG	GG	AG	GG	AG	AA	AG	GG	AG	GG	6	0
chr9	19447584	19447585	SNP-36202	A/G	AG	GG	GG	GG	AG	GG	AG	GG	GG	GG	AG	GG	6	0
chr9	19462000	19462001	SNP-36205	A/T	AT	AT	AA	AA	TT	AA	AT	AT	AA	AA	TT	AA	6	0
chr9	19912653	19912654	SNP-36208	G/T	GG	TT	TT	TT	GT	TT	GG	TT	TT	TT	GT	TT	6	0
chr9	19936626	19936627	SNP-36209	C/T	CC	CT	CC	CC	CT	CC	CC	CT	CC	CC	CT	CC	6	0
chr9	20875239	20875240	SNP-36210	A/G	AG	AG	AG	AG	AG	GG	AG	AG	AG	AG	AG	GG	6	0
chr9	20931308	20931309	SNP-36211	C/G	CG	CC	CG	CG	CC	CC	CG	CC	CG	CG	CC	CC	6	0
chr9	21243150	21243151	SNP-36217	C/G	CG	GG	GG	GG	CG	GG	CG	GG	GG	GG	CG	GG	6	0
chr9	21779579	21779580	SNP-36220	T/C	TT	CT	CT	CT	CT	CT	TT	CT	CT	CT	CT	CT	6	0
chr9	22234279	22234280	SNP-36224	A/G	AA	AA	AG	AA	AA	AG	AA	AA	AG	AA	AA	AG	6	0
chr9	26853242	26853243	SNP-36234	T/C	CC	CC	CC	CT	CC	CC	CC	CC	CC	CT	CC	CC	6	0
chr9	27519862	27519863	SNP-36243	T/C	CT	CC	TT	CT	CT	TT	CT	CC	TT	CT	CT	TT	6	0
chr9	31110119	31110120	SNP-36251	T/C	CC	CC	CC	CT	CC	CT	CC	CC	CC	CT	CC	CT	6	0
chr9	31130539	31130540	SNP-36253	A/G	AA	AA	GG	GG	AA	GG	AA	AA	GG	GG	AA	GG	6	0
chr9	32059338	32059339	SNP-36258	T/G	GT	GG	GG	GT	GG	GG	GT	GG	GG	0	GG	GG	5	0
chr9	32059370	32059371	SNP-36259	C/A	0	AC	AA	CC	AC	AC	AC	AC	0	CC	AC	AC	4	0
chr9	32569852	32569853	SNP-36264	C/G	GG	GG	CG	GG	GG	GG	GG	GG	CG	GG	GG	GG	6	0
chr9	32693786	32693787	SNP-36265	T/C	CT	CT	CC	CC	CC	CC	CT	CT	CC	CC	CC	CC	6	0
chr9	33842473	33842474	SNP-36271	C/T	CT	CT	TT	TT	CT	TT	CT	CT	TT	TT	CT	TT	6	0
chr9	33915367	33915368	SNP-36273	A/T	AT	AT	TT	AA	AT	AT	AT	AT	TT	AA	AT	AT	6	0
chr9	34243096	34243097	SNP-36275	T/C	CT	CT	CC	CC	CT	CC	CT	CT	CC	CC	CT	CC	6	0
chr9	34246346	34246347	SNP-36276	T/C	CT	CC	CT	CT	CC	CC	CT	CC	CT	CT	CC	CC	6	0
chr9	34482212	34482213	SNP-36280	A/G	AA	GG	GG	AA	AG	AG	AA	GG	GG	AA	AG	AG	6	0
chr9	34490820	34490821	SNP-36281	A/G	AG	GG	GG	GG	GG	GG	AG	GG	GG	GG	GG	GG	6	0
chr9	34490878	34490879	SNP-36282	T/C	CT	CC	CC	CT	CT	CT	CT	CC	CC	CT	CT	CT	6	0
chr9	34654487	34654488	SNP-36286	G/A	AG	GG	GG	GG	GG	GG	AG	GG	GG	GG	GG	GG	6	0
chr9	34919666	34919667	SNP-36294	T/A	AA	TT	AA	AT	AT	AA	AA	TT	AA	AT	AT	AA	6	0
chr9	35512317	35512318	SNP-36300	C/T	CC	CT	CT	CC	CT	CT	CC	CT	CT	CC	CT	CT	6	0
chr9	35935974	35935975	SNP-36312	C/G	GG	CG	CG	GG	GG	CG	GG	CG	CG	GG	GG	CG	6	0
chr9	36013565	36013566	SNP-36315	C/T	TT	TT	CT	TT	TT	TT	TT	TT	CT	TT	TT	TT	6	0
chr9	36013636	36013637	SNP-36316	G/C	CC	CC	CG	CC	CC	CC	CC	CC	CG	CC	CC	CC	6	0
chr9	36180197	36180198	SNP-36318	G/T	TT	GT	GT	TT	GT	TT	TT	GT	GT	TT	GT	TT	6	0
chr9	36195419	36195420	SNP-36321	G/C	CC	CC	CG	CC	CC	CG	CC	CC	CG	CC	CC	CG	6	0
chr9	36546062	36546063	SNP-36327	A/G	GG	AG	GG	GG	GG	GG	GG	GG	GG	GG	GG	GG	5	1
chr9	36783444	36783445	SNP-36334	T/C	TT	CT	CC	TT	CT	CT	TT	CT	CC	TT	CT	CT	6	0
chr9	70373000	70373001	SNP-36503	T/C	TT	CT	CT	CC	TT	CC	TT	CT	CT	CC	TT	CC	6	0
chr9	70389364	70389365	SNP-36505	C/T	CC	CC	CT	CT	CC	TT	CC	CC	CT	CT	CC	TT	6	0
chr9	70754243	70754244	SNP-36513	G/A	AG	GG	GG	AA	GG	AG	AG	GG	GG	AA	GG	AG	6	0
chr9	71354356	71354357	SNP-36515	G/A	GG	AG	AA	AA	AG	AA	GG	AG	AA	AA	AG	AA	6	0
chr9	71682778	71682779	SNP-36516	G/A	GG	GG	AG	GG	GG	GG	GG	GG	AG	GG	GG	GG	6	0
chr9	72433999	72434000	SNP-36523	T/C	TT	CC	CT	CT	CT	CC	TT	CC	CT	CT	0	CC	5	0
chr9	72445156	72445157	SNP-36524	C/A	CC	AA	AC	AC	AC	AA	CC	AA	AC	AC	AC	AA	6	0
chr9	73090070	73090071	SNP-36527	C/T	CT	CC	TT	TT	CT	TT	CT	CC	TT	TT	CT	TT	6	0
chr9	73409361	73409362	SNP-36530	T/C	TT	TT	CT	TT	TT	CT	TT	TT	CT	TT	TT	CT	6	0
chr9	74076746	74076747	SNP-36535	A/T	TT	TT	TT	AT	TT	TT	TT	TT	TT	AT	TT	TT	6	0
chr9	74076817	74076818	SNP-36536	A/G	GG	GG	GG	AG	GG	GG	GG	GG	GG	AG	GG	GG	6	0
chr9	74886983	74886984	SNP-36543	C/T	CT	CC	CT	TT	CT	TT	CT	CC	CT	TT	CT	TT	6	0
chr9	75370736	75370737	SNP-36547	G/A	AA	AA	AG	AG	AA	AA	AA	AA	AG	AG	AA	AA	6	0
chr9	75811887	75811888	SNP-36550	A/C	AC	AC	AC	CC	AA	AC	AC	AC	AC	CC	AA	AC	6	0
chr9	76382937	76382938	SNP-36554	C/A	AC	AC	AC	AC	AA	AC	AC	AC	AC	AC	AA	AC	6	0
chr9	78561135	78561136	SNP-36572	A/G	GG	GG	GG	AG	GG	AG	GG	GG	GG	AG	GG	AG	6	0
chr9	78566437	78566438	SNP-36573	T/C	CC	CC	CC	CT	CC	CT	CC	CC	CC	CT	CC	CT	6	0
chr9	78615302	78615303	SNP-36574	C/T	CT	CT	CC	CT	CT	CT	CT	CT	CC	CT	CT	CT	6	0
chr9	78955730	78955731	SNP-36577	C/G	CG	CG	GG	CG	CG	CG	CG	CG	GG	CG	CG	CG	6	0
chr9	79561348	79561349	SNP-36587	C/T	CT	CT	CC	CC	CC	CC	CT	CT	CC	CC	CC	CC	6	0
chr9	79919999	79920000	SNP-36593	T/A	AA	AT	AA	AA	AT	AA	AA	AT	AA	AA	AT	AA	6	0
chr9	80626002	80626003	SNP-36595	A/G	GG	GG	AG	AG	GG	AA	GG	GG	AG	AG	GG	AA	6	0
chr9	81208378	81208379	SNP-36598	G/A	AA	AA	AG	AA	AA	AG	AA	AA	AG	AA	AA	AG	6	0
chr9	81208402	81208403	SNP-36599	G/T	GT	TT	TT	TT	GT	TT	GT	TT	TT	TT	GT	TT	6	0
chr9	81499892	81499893	SNP-36600	A/T	AA	AA	AA	AT	AA	AT	AA	AA	AA	AT	AA	AT	6	0
chr9	84708411	84708412	SNP-36605	T/A	AA	AT	AA	AA	AA	AA	AA	AT	AA	AA	AA	AA	6	0
chr9	85024562	85024563	SNP-36609	T/G	TT	GT	GG	GT	TT	GG	TT	GT	GG	GT	TT	GG	6	0
chr9	85513415	85513416	SNP-36614	G/A	AG	AG	AG	AG	AG	AG	AG	AG	AG	AG	AG	AG	6	0
chr9	85725549	85725550	SNP-36615	A/G	AG	AG	AG	GG	AG	GG	AG	AG	AG	GG	AG	GG	6	0
chr9	86472346	86472347	SNP-36629	T/C	CT	CT	CT	TT	CT	CT	CT	CT	CT	TT	CT	CT	6	0
chr9	86472434	86472435	SNP-36630	T/C	CT	CC	CC	CC	CT	CC	CT	CC	CC	CC	CT	CC	6	0
chr9	86473235	86473236	SNP-36632	A/C	AA	AC	AC	AA	AA	AC	AA	AC	AC	AA	AA	AC	6	0
chr9	86586314	86586315	SNP-36634	C/T	CC	CT	CT	CC	CC	CT	CC	CT	CT	CC	CC	CT	6	0
chr9	87063727	87063728	SNP-36635	C/G	CG	GG	CG	GG	GG	CG	CG	GG	CG	GG	GG	CG	6	0
chr9	87137267	87137268	SNP-36638	G/A	AA	AG	AA	AG	AA	AG	AA	AG	AA	AG	AA	AG	6	0
chr9	87230090	87230091	SNP-36639	T/C	CT	CC	CT	CC	CC	CC	CT	CC	CT	CC	CC	CC	6	0
chr9	87839848	87839849	SNP-36644	C/T	CC	CT	CT	CT	CT	TT	CC	CT	CT	CT	CT	TT	6	0
chr9	87848957	87848958	SNP-36645	G/C	CG	CG	CG	CG	CG	CC	CG	CG	CG	CG	CG	CC	6	0
chr9	88091984	88091985	SNP-36653	A/G	AG	AA	GG	GG	AA	GG	AG	AA	GG	GG	AA	GG	6	0
chr9	88292125	88292126	SNP-36658	T/G	TT	GT	TT	TT	TT	TT	TT	GT	TT	TT	TT	TT	6	0
chr9	88420383	88420384	SNP-36660	A/G	GG	AG	AG	GG	GG	GG	GG	AG	AG	GG	GG	GG	6	0
chr9	88444680	88444681	SNP-36663	C/T	TT	CC	CC	CC	CT	CC	TT	CC	CC	CC	CT	CC	6	0
chr9	89095084	89095085	SNP-36670	A/G	AG	AG	AG	AG	AG	AA	AG	AG	AG	AG	AG	AA	6	0
chr9	89141734	89141735	SNP-36673	T/G	TT	GT	TT	GT	TT	GT	TT	GT	TT	GT	TT	GT	6	0
chr9	91369375	91369376	SNP-36728	A/G	GG	AA	AG	AG	AG	AA	GG	AA	AG	AG	AG	AA	6	0
chr9	91381286	91381287	SNP-36729	C/T	CT	CC	CC	CT	CC	CC	CT	CC	CC	CT	CC	CC	6	0
chr9	91403068	91403069	SNP-36730	A/C	AC	CC	AC	CC	AC	CC	AC	CC	AC	CC	AC	CC	6	0
chr9	91408681	91408682	SNP-36735	C/A	AC	CC	CC	AC	CC	CC	AC	CC	CC	AC	CC	CC	6	0
chr9	91429814	91429815	SNP-36737	C/A	AC	AC	AC	AA	CC	AA	AC	AC	AC	AA	CC	AA	6	0
chr9	92632382	92632383	SNP-36749	G/C	CC	CG	CC	CC	CC	CC	CC	CG	CC	CC	CC	CC	6	0
chr9	92676484	92676485	SNP-36754	A/G	AG	AG	GG	AG	AG	AG	AG	AG	GG	AG	AG	AG	6	0
chr9	92697581	92697582	SNP-36755	T/A	AA	TT	AT	AT	AT	AT	AA	TT	AT	AT	AT	AT	6	0
chr9	92700527	92700528	SNP-36756	C/A	AA	AC	AA	AA	AC	AA	AA	AC	AA	AA	AC	AA	6	0
chr9	93523018	93523019	SNP-36774	C/T	TT	CT	CC	TT	CT	CT	TT	CT	CC	TT	CT	CT	6	0
chr9	94531670	94531671	SNP-36780	G/A	AA	AG	AA	AA	AG	AA	AA	AG	AA	AA	AG	AA	6	0
chr9	95628526	95628527	SNP-36805	G/A	AG	AA	GG	AA	AA	AG	AG	AA	GG	AA	AA	AG	6	0
chr9	95628602	95628603	SNP-36806	G/A	AG	AG	GG	AA	AG	AG	AG	AG	GG	AA	AG	AG	6	0
chr9	96338875	96338876	SNP-36814	G/C	CG	CG	CC	GG	CC	CG	CG	CG	CC	GG	CC	CG	6	0
chr9	99189276	99189277	SNP-36842	T/C	CT	CC	CT	CC	CC	CC	CT	CC	0	CC	CC	CC	5	0
chr9	99201344	99201345	SNP-36843	A/G	AA	AA	AG	AA	AA	AG	AA	AA	AG	AA	AA	AG	6	0
chr9	99201424	99201425	SNP-36844	G/T	GG	GG	GT	GG	GG	GT	GG	GG	GT	GG	GG	0	5	0
chr9	99698138	99698139	SNP-36850	G/A	AG	GG	AA	AA	GG	AA	AG	GG	AA	AA	GG	AA	6	0
chr9	99724539	99724540	SNP-36852	C/A	AC	AA	AA	AA	AA	AA	AC	AA	AA	AA	AA	AA	6	0
chr9	99724577	99724578	SNP-36853	G/A	AG	AA	AA	AA	AA	AA	AG	AA	AA	AA	AA	AA	6	0
chr9	100593481	100593482	SNP-36871	T/C	TT	CT	CT	TT	TT	TT	TT	CT	CT	TT	TT	TT	6	0
chr9	101830366	101830367	SNP-36885	C/T	CC	CT	CT	CT	CC	TT	CC	CT	CT	CT	CC	TT	6	0
chr9	102012156	102012157	SNP-36887	G/C	CC	CG	CG	CG	CC	GG	CC	CG	CG	CG	CC	GG	6	0
chr9	102622308	102622309	SNP-36893	A/G	GG	AA	GG	AA	AG	AG	GG	AA	GG	AA	AG	AG	6	0
chr9	103029062	103029063	SNP-36894	C/G	CG	GG	GG	GG	GG	GG	CG	GG	GG	GG	GG	GG	6	0
chr9	105979328	105979329	SNP-36905	A/C	AC	CC	CC	AC	AC	CC	AC	CC	CC	AC	AC	CC	6	0
chr9	106297142	106297143	SNP-36906	A/G	AG	GG	AG	AG	GG	AG	AG	GG	AG	AG	GG	AG	6	0
chr9	106545707	106545708	SNP-36911	A/C	AA	AC	AA	AC	AC	AA	AC	0	AC	AC	0	AA	2	2
chr9	108362773	108362774	SNP-36924	C/A	AC	AA	AC	AA	AA	AA	AC	AA	AC	AA	AA	AA	6	0
chr9	108362872	108362873	SNP-36925	G/A	AG	AA	AG	AA	AA	AA	AG	AA	AG	AA	AA	AA	6	0
chr9	109049124	109049125	SNP-36931	A/T	AT	TT	AA	TT	AT	AT	AT	TT	AA	TT	AT	AT	6	0
chr9	109224465	109224466	SNP-36932	A/G	AA	AG	AA	AG	AA	AG	AA	AG	AA	AG	AA	AG	6	0
chr9	109927816	109927817	SNP-36937	G/C	CC	CG	GG	CG	CG	CG	CC	CG	GG	CG	CG	CG	6	0
chr9	110072131	110072132	SNP-36943	G/A	AG	AA	GG	AG	AG	GG	AG	AA	GG	AG	AG	GG	6	0
chr9	110072179	110072180	SNP-36944	G/T	TT	TT	GT	TT	TT	GT	TT	TT	GT	TT	TT	GT	6	0
chr9	110985812	110985813	SNP-36951	C/T	TT	CT	CC	CC	TT	CC	TT	CT	CC	CC	TT	CC	6	0
chr9	110985923	110985924	SNP-36952	G/A	AA	AG	AA	AA	AA	AA	AA	AG	AA	AA	AA	AA	6	0
chr9	111008955	111008956	SNP-36957	A/G	GG	AG	GG	GG	GG	GG	GG	AG	GG	GG	GG	GG	6	0
chr9	111258223	111258224	SNP-36967	C/T	TT	CT	CC	TT	TT	CT	TT	CT	CC	TT	TT	CT	6	0
chr9	112019940	112019941	SNP-36977	C/G	CG	CG	GG	GG	GG	GG	CG	CG	GG	GG	GG	GG	6	0
chr9	112228350	112228351	SNP-36978	G/T	GT	GT	GT	GG	GT	GG	GT	TT	GT	GG	GT	GG	5	1
chr9	112228392	112228393	SNP-36979	T/C	CT	TT	TT	TT	CT	TT	CT	TT	TT	TT	CT	TT	6	0
chr9	112677674	112677675	SNP-36982	A/G	GG	AG	GG	GG	GG	GG	GG	AG	GG	GG	GG	GG	6	0
chr9	113400021	113400022	SNP-36985	G/C	GG	CG	CC	CG	CG	CC	GG	CG	CC	CG	CG	CC	6	0
chr9	113424206	113424207	SNP-36986	T/C	CT	CT	TT	CT	CT	CT	CT	CT	TT	CT	CT	CT	6	0
chr9	114136126	114136127	SNP-36997	T/A	AT	AT	TT	TT	AA	TT	AT	AT	TT	TT	AA	TT	6	0
chr9	114513351	114513352	SNP-37000	A/C	CC	CC	CC	AC	CC	CC	CC	CC	CC	AC	CC	CC	6	0
chr9	115765301	115765302	SNP-37023	A/G	AG	GG	AA	AG	AG	AA	AG	GG	AA	AG	AG	AA	6	0
chr9	115910204	115910205	SNP-37027	T/C	CT	CT	CC	TT	TT	CT	CT	CT	CC	TT	TT	CT	6	0
chr9	116394763	116394764	SNP-37038	G/A	AG	AA	AA	AA	AG	AA	AG	AA	AA	AA	AG	AA	6	0
chr9	116816339	116816340	SNP-37050	A/C	CC	CC	CC	AC	CC	CC	CC	CC	CC	AC	CC	CC	6	0
chr9	118449458	118449459	SNP-37057	G/A	GG	AA	AG	AG	AG	AG	GG	AA	AG	AG	AG	AG	6	0
chr9	118962564	118962565	SNP-37065	T/A	AT	AT	AT	AT	AT	TT	AT	AT	AT	AT	AT	TT	6	0
chr9	119424636	119424637	SNP-37066	A/G	GG	AG	GG	GG	GG	GG	GG	AG	GG	GG	GG	GG	6	0
chr9	121086369	121086370	SNP-37071	A/T	AT	AA	AA	AA	AA	AA	AT	AA	AA	AA	AA	AA	6	0
chr9	122414459	122414460	SNP-37074	C/T	CT	CC	CT	CT	CC	CC	CT	CC	CT	CT	CC	CC	6	0
chr9	122877722	122877723	SNP-37083	A/G	GG	AG	GG	GG	GG	GG	GG	AG	GG	GG	GG	GG	6	0
chr9	122909335	122909336	SNP-37084	C/T	TT	CC	TT	CT	CT	CT	TT	CC	TT	CT	CT	CT	6	0
chr9	123348333	123348334	SNP-37087	C/G	CG	GG	CG	CG	CG	GG	CG	GG	CG	CG	CG	GG	6	0
chr9	123396696	123396697	SNP-37089	C/T	CT	CC	CT	TT	CT	TT	CT	CC	CT	TT	CT	TT	6	0
chr9	123819142	123819143	SNP-37101	G/A	AA	AG	AG	AA	AG	AA	AA	AG	AG	AA	AG	AA	6	0
chr9	123953554	123953555	SNP-37103	A/G	GG	GG	GG	AG	GG	GG	GG	GG	GG	AG	GG	GG	6	0
chr9	124181606	124181607	SNP-37106	T/G	GG	GG	GT	GG	GG	GG	GG	GG	GT	GG	GG	GG	6	0
chr9	125202041	125202042	SNP-37115	A/G	GG	GG	AG	GG	GG	GG	GG	GG	AG	GG	GG	GG	6	0
chr9	125743558	125743559	SNP-37119	C/T	TT	TT	CT	CT	TT	TT	TT	TT	CT	CT	TT	TT	6	0
chr9	125864519	125864520	SNP-37125	G/A	AG	AA	AA	AA	AA	AA	0	AA	AA	AA	AA	AA	5	0
chr9	125864569	125864570	SNP-37126	C/A	AC	CC	AC	AA	AC	AC	0	CC	AC	0	AC	AC	4	0
chr9	125929087	125929088	SNP-37128	A/G	AG	AG	GG	GG	GG	GG	AG	AG	GG	GG	GG	GG	6	0
chr9	125936009	125936010	SNP-37129	G/A	AG	AG	AG	AA	GG	AA	AG	AG	AG	AA	GG	AA	6	0
chr9	126655364	126655365	SNP-37144	G/A	GG	0	AG	0	0	AG	GG	AA	AG	AG	AG	AG	3	0
chr9	126992030	126992031	SNP-37146	T/G	TT	TT	GT	TT	TT	TT	TT	TT	GT	TT	TT	TT	6	0
chr9	128360386	128360387	SNP-37158	G/A	AG	AA	AA	AG	AA	AA	AG	AA	AA	AG	AA	AA	6	0
chr9	129086199	129086200	SNP-37168	T/C	CT	CT	CC	CT	CT	CT	CT	CT	CC	CT	CT	CT	6	0
chr9	129220224	129220225	SNP-37174	G/A	AA	AA	AA	GG	AA	AG	AA	AA	AA	GG	AA	AG	6	0
chr9	129566363	129566364	SNP-37179	G/A	GG	AG	AG	GG	GG	GG	GG	AG	AG	GG	GG	GG	6	0
chr9	129566425	129566426	SNP-37180	G/A	GG	AG	AG	GG	GG	GG	GG	AG	AG	GG	GG	GG	6	0
chr9	130911747	130911748	SNP-37204	G/A	GG	GG	AG	AG	GG	AG	GG	GG	AG	AG	GG	AG	6	0
chr9	131687905	131687906	SNP-37229	C/T	CT	CC	CC	CC	CC	CC	CT	CC	CC	CC	CC	CC	6	0
chr9	132018840	132018841	SNP-37232	A/G	GG	AG	GG	AG	AG	AG	GG	AG	GG	AG	AG	AG	6	0
chr9	132018908	132018909	SNP-37233	G/A	AG	GG	GG	GG	GG	GG	AG	GG	GG	GG	GG	GG	6	0
chr9	132038377	132038378	SNP-37234	C/G	GG	CC	GG	CG	CG	GG	GG	CC	GG	CG	CG	GG	6	0
chr9	132346013	132346014	SNP-37240	A/C	AC	CC	AC	CC	CC	AC	AC	AC	AC	CC	CC	AC	5	1
chr9	132636412	132636413	SNP-37243	C/T	CT	TT	TT	CC	TT	CT	CT	TT	TT	CC	TT	CT	6	0
chr9	132758989	132758990	SNP-37246	A/G	GG	AA	GG	AG	AG	GG	GG	AA	GG	AG	AG	GG	6	0
chr9	133213983	133213984	SNP-37268	C/G	CG	GG	CG	CC	GG	CG	CG	GG	CG	CC	GG	CG	6	0
chr9	133215392	133215393	SNP-37271	G/A	AG	AG	GG	AG	AG	GG	AG	AG	GG	AG	AG	GG	6	0
chr9	133395951	133395952	SNP-37275	T/G	GT	TT	TT	GT	GT	GT	GG	GG	GG	GT	GG	GG	1	5
chr9	134440456	134440457	SNP-37298	A/G	AG	GG	GG	AG	AG	GG	AG	GG	GG	AG	AG	GG	6	0
chr9	134516521	134516522	SNP-37299	C/G	CG	CG	GG	CC	CG	CG	CG	CG	GG	CC	CG	CG	6	0
chr9	134559561	134559562	SNP-37303	T/A	AA	AA	AT	AA	AA	AT	AA	AA	AT	AA	AA	AT	6	0
chr9	134665494	134665495	SNP-37305	C/T	CC	TT	CC	CT	CT	CT	CC	TT	CC	CT	CT	CT	6	0
chr9	134887707	134887708	SNP-37311	A/C	AA	AA	AA	AC	AA	AA	AA	AA	AA	AC	AA	AA	6	0
chr9	135293073	135293074	SNP-37338	C/T	TT	CC	CT	TT	CT	CT	TT	CC	CT	TT	CT	CT	6	0
chr9	135444520	135444521	SNP-37346	G/A	AG	AG	AG	GG	GG	GG	AG	AG	AG	GG	GG	GG	6	0
chr9	135448131	135448132	SNP-37349	G/T	GT	GT	GT	GT	GT	TT	GT	GT	GT	GT	GT	TT	6	0
chr9	135448224	135448225	SNP-37351	C/T	CT	TT	CT	TT	TT	TT	CT	TT	CT	TT	TT	TT	6	0
chr9	135637286	135637287	SNP-37364	G/A	AA	AA	AG	AG	AA	AG	AA	AA	AG	AG	AA	AG	6	0
chr9	135954270	135954271	SNP-37401	G/C	GG	CG	CC	CG	CG	CC	GG	CG	CC	CG	CG	CC	6	0
chr9	136470380	136470381	SNP-37416	T/C	CT	CT	TT	TT	CT	TT	CT	CT	TT	TT	CT	TT	6	0
chr9	136481420	136481421	SNP-37423	C/T	TT	CC	CC	TT	CT	CT	TT	CC	CC	TT	CT	CT	6	0
chr9	136692218	136692219	SNP-37433	G/A	GG	GG	AG	AG	GG	AG	GG	GG	AG	AG	GG	AG	6	0
chr9	136771018	136771019	SNP-37438	A/G	AA	GG	GG	GG	AG	GG	AA	GG	GG	GG	AG	GG	6	0
chr9	136810592	136810593	SNP-37447	A/C	AC	CC	CC	AA	CC	AC	AC	CC	CC	AA	CC	AC	6	0
chr9	136911502	136911503	SNP-37456	G/A	AG	AG	AA	AG	AG	AA	AG	AG	AA	AG	AG	AA	6	0
chr9	137851762	137851763	SNP-37515	A/C	CC	AC	CC	AC	AC	AC	CC	AC	CC	AC	AC	AC	6	0
chr9	138048777	138048778	SNP-37536	A/G	GG	AG	AG	GG	GG	GG	GG	AG	AG	GG	GG	GG	6	0
chr9	138274801	138274802	SNP-37560	G/A	GG	AG	AA	AA	GG	AA	GG	AG	AA	AA	GG	AA	6	0
chr9	138387113	138387114	SNP-37568	T/C	CT	CC	CC	CC	CC	CC	0	0	CC	CC	CC	CC	4	0
chr9	138806067	138806068	SNP-37599	A/G	GG	GG	AG	GG	GG	GG	GG	GG	AG	GG	GG	GG	6	0
chr9	139043757	139043758	SNP-37618	T/C	CT	TT	CT	CT	TT	CT	CT	TT	CT	CT	TT	CT	6	0
chr9	139898993	139898994	SNP-37694	G/C	CC	CG	CC	CG	CG	CG	CC	CC	CC	CC	CC	CC	2	4
chrX	5845202	5845203	SNP-37719	T/C	CC	CC	TT	CT	CC	TT	CC	CC	TT	CT	CC	TT	6	0
chrX	6023757	6023758	SNP-37720	C/T	TT	TT	CC	CT	TT	CC	TT	TT	CC	CT	TT	CC	6	0
chrX	13434832	13434833	SNP-37742	A/G	GG	GG	GG	AG	GG	GG	GG	GG	GG	AG	GG	GG	6	0
chrX	13586838	13586839	SNP-37743	T/G	TT	GG	TT	TT	GG	TT	TT	GG	TT	TT	GG	TT	6	0
chrX	13967584	13967585	SNP-37744	G/A	AA	GG	AA	AG	GG	AA	AA	GG	AA	AG	GG	AA	6	0
chrX	14023830	14023831	SNP-37746	T/C	CC	CC	CC	CT	CC	CC	CC	CC	CC	CT	CC	CC	6	0
chrX	16735795	16735796	SNP-37752	A/C	CC	AA	AA	AC	AA	AA	CC	AA	AA	AC	AA	AA	6	0
chrX	30641222	30641223	SNP-37784	C/T	CC	CT	CC	CT	TT	CC	CC	CT	CC	CT	TT	CC	6	0
chrX	31142131	31142132	SNP-37807	T/C	CC	CT	CC	CC	TT	CC	CC	CT	CC	CC	0	CC	5	0
chrX	37569656	37569657	SNP-37811	C/A	CC	CC	CC	AC	CC	CC	CC	CC	CC	AC	CC	CC	6	0
chrX	40882026	40882027	SNP-37821	A/G	GG	AG	GG	GG	GG	GG	GG	AG	GG	GG	GG	GG	6	0
chrX	49492153	49492154	SNP-37834	G/A	AA	AA	AA	AG	AA	AA	AA	AA	AA	AG	AA	AA	6	0
chrX	53123589	53123590	SNP-37840	T/C	TT	CT	CC	CC	CC	CC	TT	CT	CC	CC	CC	CC	6	0
chrX	55204145	55204146	SNP-37846	A/G	AA	AG	GG	GG	GG	GG	AA	AG	GG	GG	GG	GG	6	0
chrX	85275679	85275680	SNP-37900	G/A	GG	AG	GG	GG	GG	GG	GG	AG	GG	GG	GG	GG	6	0
chrX	109580098	109580099	SNP-37932	A/G	GG	AA	GG	GG	AA	GG	GG	AA	GG	GG	AA	GG	6	0
chrX	119962342	119962343	SNP-37966	C/G	0	CG	GG	GG	CC	GG	GG	CG	GG	GG	CC	GG	5	0
chrX	123350280	123350281	SNP-37972	T/C	CC	CT	CC	CC	TT	CC	CC	CT	CC	CC	TT	CC	6	0
chrX	123350339	123350340	SNP-37973	G/C	CC	CG	CC	CC	GG	CC	CC	CG	CC	CC	GG	CC	6	0
chrX	130367405	130367406	SNP-37981	G/C	CC	CG	CC	CC	GG	CC	CC	CG	CC	CC	GG	CC	6	0
chrX	130703616	130703617	SNP-37984	A/C	CC	AC	CC	CC	AA	CC	CC	AC	CC	CC	AA	CC	6	0
chrX	130789735	130789736	SNP-37986	A/G	AA	AG	AA	AA	GG	AA	AA	AG	AA	AA	GG	AA	6	0
chrX	131937066	131937067	SNP-37987	G/C	GG	CG	CC	CC	CC	CC	GG	CG	CC	CC	CC	CC	6	0
chrX	134415241	134415242	SNP-37991	G/A	AA	GG	AA	AA	GG	AA	AA	GG	AA	AA	GG	AA	6	0
chrX	136076594	136076595	SNP-37994	A/C	CC	AC	CC	AC	AA	CC	CC	AC	CC	0	0	CC	4	0
chrX	144080179	144080180	SNP-38010	G/T	GG	GT	0	GT	TT	0	GG	GT	TT	GT	TT	TT	4	0
chrX	147442226	147442227	SNP-38011	T/C	CC	CT	CC	CC	TT	CC	CC	CT	CC	CC	TT	CC	6	0
chrX	152357425	152357426	SNP-38038	T/G	TT	GT	TT	TT	TT	TT	TT	GT	TT	TT	TT	TT	6	0
chrX	152555093	152555094	SNP-38043	T/C	CC	CT	CC	CT	TT	CC	CC	CT	CC	CT	TT	CC	6	0
chrX	153055512	153055513	SNP-38044	A/G	GG	AG	GG	0	0	GG	GG	AG	GG	GG	GG	GG	4	0
chrX	154545423	154545424	SNP-38048	G/A	AA	AG	GG	GG	GG	GG	AA	AG	GG	GG	GG	GG	6	0
